# Supplementary material for: Dynamical and combinatorial coding by MAPK p38 and NFκB in the inflammatory response of macrophages
Source: Mol Syst Biol. 2024 Jun 13;20(8):898–932. doi: 10.1038/s44320-024-00047-4 (PMC11297158; doi:10.1038/s44320-024-00047-4)
Supplement: Supplementary file 2 — Table EV1 [file 44320_2024_47_MOESM2_ESM.xlsx]

## Sheet: Experiments
Table EV1: Experimental conditions and number of cells
Stimulus	Dose	Replicate	Number of tracked cells	Number of cells after quality filter	% of tracked cells
Mock (w. P3C4)	-	1	3037	408	13
Mock (w. P3C4)	-	2	2581	490	19
P3C4	0.01 ng/ml	1	2035	424	21
P3C4	0.01 ng/ml	2	1440	410	28
P3C4	0.1 ng/ml	1	1609	381	24
P3C4	0.1 ng/ml	2	1308	446	34
P3C4	1 ng/ml	1	1318	418	32
P3C4	1 ng/ml	2	855	369	43
P3C4	10 ng/ml	1	1877	428	23
P3C4	10 ng/ml	2	979	350	36
P3C4	100 ng/ml	1	3273	444	14
P3C4	100 ng/ml	2	1306	479	37
Mock (w. CpG)	-	1	1582	582	37
Mock (w. CpG)	-	2	3286	549	17
CpG	0.1 nM	1	879	435	49
CpG	0.1 nM	2	2538	390	15
CpG	1 nM	1	1323	496	37
CpG	1 nM	2	2022	406	20
CpG	10 nM	1	1336	602	45
CpG	10 nM	2	1906	478	25
CpG	100 nM	1	1195	610	51
CpG	100 nM	2	2138	649	30
CpG	1000 nM	1	1768	652	37
CpG	1000 nM	2	2087	519	25
Mock (w. LPS)	-	1	882	281	32
Mock (w. LPS)	-	2	2550	432	17
LPS	0.01 ng/ml	1	1417	376	27
LPS	0.01 ng/ml	2	1791	443	25
LPS	0.1 ng/ml	1	966	290	30
LPS	0.1 ng/ml	2	1770	535	30
LPS	1 ng/ml	1	723	323	45
LPS	1 ng/ml	2	2017	537	27
LPS	10 ng/ml	1	721	268	37
LPS	10 ng/ml	2	2424	584	24
LPS	100 ng/ml	1	801	382	48
LPS	100 ng/ml	2	2128	588	28
Mock (w. TNF)	-	1	652	298	46
Mock (w. TNF)	-	2	2543	456	18
TNF	0.01 ng/ml	1	926	402	43
TNF	0.01 ng/ml	2	2277	598	26
TNF	0.1 ng/ml	1	1525	578	38
TNF	0.1 ng/ml	2	1800	460	26
TNF	1 ng/ml	1	1400	557	40
TNF	1 ng/ml	2	1283	404	31
TNF	10 ng/ml	1	1724	557	32
TNF	10 ng/ml	2	1214	458	38
TNF	100 ng/ml	1	1631	628	39
TNF	100 ng/ml	2	1530	427	28
