# Supplementary material for: Dynamical and combinatorial coding by MAPK p38 and NFκB in the inflammatory response of macrophages
Source: Mol Syst Biol. 2024 Jun 13;20(8):898–932. doi: 10.1038/s44320-024-00047-4 (PMC11297158; doi:10.1038/s44320-024-00047-4)
Supplement: Supplementary file 3 — Table EV2 [file 44320_2024_47_MOESM3_ESM.xlsx]

## Sheet: DynamicFeatures
Table EV2: Dynamic Features
Feature	Definition	# of features	Feature name in code
Peak 1 time	Time of 1st peak	1	pk1_time
Time to half peak 1 activity – upregulation	First time when half peak 1 amplitude is reached	1	timeUp2halfAmp
Maximum amplitude time	Time to reach maximum amplitude within 2 h	1	time2Max
Time to half max activity – upregulation	First time when half maximum amplitude within 2 h is reached	1	timeUp2halfMax
Maximum derivative to 1st peak	Largest instantaneous increase before 1st peak	1	max_derivative_pk1
Derivatives	Instantaneous changes in activity	48	derivatives
Time to half peak 1 activity – downregulation	First time when half peak 1 amplitude is reached after peak 1	1	timeDown2halfAmp
Time to half max activity – downregulation	First time when half maximum amplitude is reached after maximum amplitude time (within 2 h)	1	timeDown2halfMax
Minimum derivative after 1st peak	Largest decrease within 1 h after 1st peak	1	min_derivative_pk1
Peak 1 width	Width of peak 1 at half amplitude	1	pk1_width
Peak 1 prominence	Prominence of peak 1	1	pk1_prom
Peak 1 amplitude	Amplitude of the 1st peak	1	pk1_amp
Maximum amplitude	Maximum amplitude in 1st 4 hours.	1	max_amp
Maximum to minimum amplitude difference	Difference between largest and lowest value (including below baseline) in time course	1	max2minDiff
Amplitude at each timepoint	Amplitude at each time point for 7h 50 min after stimulation	94	time_series_ps
Quadratic mean	Root mean square of time series	1	rms
Crest factor	Peak-magnitude-to-rms ratio	1	peak2rms
Mean of moving median absolute deviation	Mean of moving median absolute deviation	1	mean_movmad
Mean of moving variance	Mean of moving variance	1	mean_movvar
Responder status	Responder: a cell passes threshold of 3x STDV of baseline for 5 (NFκB)/3 (p38) consecutive time points, ignore cells activating after 4 (NFκB)/3 (p38) h	1	responder_status
Peak frequency	Dominant frequency peak in Fourier spectrum; normalization with Plancherel’s theorem, power threshold of 6.5; non-responders are assigned 0.	1	peakfreq
Oscillatory fraction	Portion of power function above frequency thresholds; 4 thresholds between 0.35/h and 0.7/h; normalized with Plancherel’s theorem, power threshold of 6.5.	4	oscfrac
Oscillatory power	Integral of the power signal in frequency range: 0.35/h to 1/h	1	oscpower
Occupied bandwidth	Bandwidth containing 99% of total integrated power	1	oscbandwidth
Total activity	Integral over entire time course; using activity >0 only.	1	max_pos_integral
0.5 h integrals	Integrals in 0.5 h windows; starting every 30 min from 0 min; using activity >0 and <0.	15	Intwin_p5
1 h integrals	Integrals in 1 h windows; starting every 60 min from 0 min; using activity >0 and <0.	7	intwin1
3 h integrals	Integrals in 3 h windows; starting every 60 min from 0 min; using activity >0 and <0.	5	intwin3
Early vs. late activity	Time to reach 25%, 50%, 75% of total integrated activity; using activity >0 only.	3	time2XmaxPosInt
1st vs 2nd hour activity difference	Difference between integral windows 0-1 h and 1-2 h	1	phase_diff1
1st vs 2nd hour activity ratio	Ratio between integral windows 0-1 h and 1-2 h	1	phase_ratio1
Early vs late activity difference	Difference between integral windows 0-3 h and 3-6 h	1	phase_diff3
Early vs late activity ratio	Ratio between integral windows 0-3 h and 3-6 h	1	phase_ratio3
Duration (peak 1-dependent)	Duration above x% of amplitude of 1st peak; thresholds: 20%, 35%, 50%, 65%, 80%	5	duration_perc_ pk1amp
Consecutive duration (peak 1-dependent)	Longest consecutive duration above x% of amplitude of 1st peak; thresholds: 20%, 35%, 50%, 65%, 80%	5	envelope_perc_ pk1amp
Start time of longest consecutive activity (peak 1-dependent)	Start time of longest consecutive activity above x% of amplitude of 1st peak; thresholds: 20, 35, 50, 65, 80%	5	starttime_env_ perc_pk1amp
Duration	Total duration above 5 thresholds (from 0% to 75% of 95th percentile max. amplitude of highest dose datasets)	5	duration
Consecutive duration	Longest consecutive duration above 5 thresholds (from 0% to 75% of 95th percentile max. amplitude of highest dose datasets); must begin within first 6 h.	5	envelope
Off time	Last time ≥ 5 (NFκB)/3 (p38) consecutive frames pass 3x standard deviation of baseline amplitudes; ignore cells activating after 4 (NFκB)/3 (p38) h	1	off_times
TOTAL		228
