# Supplementary material for: Dynamical and combinatorial coding by MAPK p38 and NFκB in the inflammatory response of macrophages
Source: Mol Syst Biol. 2024 Jun 13;20(8):898–932. doi: 10.1038/s44320-024-00047-4 (PMC11297158; doi:10.1038/s44320-024-00047-4)
Supplement: Supplementary file 4 — Table EV3 [file 44320_2024_47_MOESM4_ESM.xlsx]

## Sheet: Parameters
Table EV3: Parameters for mathematical model of AND gate-controlled gene expression
Symbol	Description	Value
k_syn,max	maximal transcription rate with NFkB activity	1
K_d,NFκB	dissociation constant for NFkB	0.1
n_nfkb	hill coefficient for NFkB regulation on transcription	3
k_deg,max	maximal degradation rate without p38 activity	1
K_d,p38	dissociation constant for p38	0.0025
n_p38	hill coefficient for p38 regulation on mRNA degradation	3
