# Supplementary material for: Dynamical and combinatorial coding by MAPK p38 and NFκB in the inflammatory response of macrophages
Source: Mol Syst Biol. 2024 Jun 13;20(8):898–932. doi: 10.1038/s44320-024-00047-4 (PMC11297158; doi:10.1038/s44320-024-00047-4)
Supplement: Supplementary file 5 — Table EV4 [file 44320_2024_47_MOESM5_ESM.xlsx]

## Sheet: GeneAssignments
Table EV4: Classification of genes into NFκB-only-regulated or NFkB&p38-regulated gene regulatory strategies
Gene	Ensembl_ID	Annotation	Assigned_GRS_Curr_Manus	Assigned_GRS_SheuEtAl_2023	Cytokine_NonCytokine	References_for_reassignment	model_RMSEs_AP1	model_RMSEs_NFkBshort	model_RMSEs_NFkBlong	model_RMSEs_NFkB|p38	model_RMSEs_NFkB|IRF	model_RMSEs_IRFshort	model_RMSEs_IRFlong	model_based_assignments	HOMER_IRF	HOMER_NFkB	AU-RichElements	TongEtAl_2016	ChengEtAl_2017_BMDM	ChengEtAl_2017_MEFs	SenEtAl_2020_MEFs	WangEtAl_2021
Acod1	ENSMUSG00000022126	Acyl-CoA desaturase 1;Scd1;ortholog	NFkB	NFkB	non-cyto		7.38641	2.34113	0.878595	3.12481	2.54156	5.06562	3.30555	NFkB		NFkB
Acpp	ENSMUSG00000032561	Prostatic acid phosphatase;Acp3;ortholog	NFkB	NFkB	non-cyto		7.47559	11.0303	8.48651	8.49547	10.8091	10.4689	8.30396	AP1						NFkB	NFkB
Adgre4	ENSMUSG00000032915	Adhesion G protein-coupled receptor E4;Adgre4;ortholog	NFkB	NFkB	non-cyto		5.01602	7.70195	4.80833	4.90603	7.85032	7.30043	4.94264	NFkB
Adora2a	ENSMUSG00000020178	Adenosine receptor A2a;Adora2a;ortholog	NFkB	NFkB	non-cyto		6.05987	5.39961	3.24525	3.81441	6.4022	6.33071	3.88938	NFkB					NFkB
Adora2b	ENSMUSG00000018500	Adenosine receptor A2b;Adora2b;ortholog	NFkB	NFkB	non-cyto		4.55225	3.4315	2.32912	2.79658	4.59568	7.35508	5.3341	NFkB
Ahr	ENSMUSG00000019256	Aryl hydrocarbon receptor;Ahr;ortholog	NFkB	NFkB	non-cyto		5.42383	5.04642	3.20096	4.16932	5.38981	6.91926	5.43548	NFkB
AI504432	#N/A	NA	NFkB	NFkB	non-cyto		7.79081	8.0702	7.09898	7.7498	8.3428	11.0341	9.42902	NFkB
Ak4	ENSMUSG00000028527	Adenylate kinase 4, mitochondrial;Ak4;ortholog	NFkB	NFkB	non-cyto		6.49722	4.19244	2.49332	4.25837	4.83661	7.67611	5.70779	NFkB					IRF
Arg2	ENSMUSG00000021125	Arginase-2, mitochondrial;Arg2;ortholog	NFkB|p38	NFkB|p38	non-cyto		5.8054	4.45518	4.16098	3.12782	5.78172	7.23839	5.66816	NFkB|p38						NFkB|p38
Arrdc4	ENSMUSG00000042659	Arrestin domain-containing protein 4;Arrdc4;ortholog	NFkB	NFkB	non-cyto		5.77819	4.69694	2.64302	3.61268	5.52528	6.8168	4.41732	NFkB						NFkB
Atp2b4	ENSMUSG00000026463	Plasma membrane calcium-transporting ATPase 4;Atp2b4;ortholog	NFkB	NFkB|p38	non-cyto		5.99525	6.4263	5.32427	4.41022	7.61672	7.89744	5.90912	NFkB|p38								NFkB&p38
B3gnt5	ENSMUSG00000022686	Lactosylceramide 1,3-N-acetyl-beta-D-glucosaminyltransferase;B3gnt5;ortholog	NFkB	NFkB|p38	non-cyto	Magalhaes et al., 2015, BBA; Fig4; PMID: 26144047	3.80662	2.89367	2.4453	2.41811	2.91204	5.19832	3.94834	NFkB|p38
Batf	ENSMUSG00000034266	Basic leucine zipper transcriptional factor ATF-like;Batf;ortholog	NFkB	NFkB	non-cyto		5.26172	1.65806	0.836096	2.44496	2.66452	5.99571	4.45706	NFkB					NFkB|IRF
Bcor	ENSMUSG00000040363	BCL-6 corepressor;Bcor;ortholog	AP1	NFkB|p38	non-cyto	model-based; not in Gilmore NFkB target list	1.99221	5.48436	5.81189	3.02921	5.31481	6.46145	5.70169	AP1						NFkB|p38
Cacnb3	ENSMUSG00000003352	Voltage-dependent L-type calcium channel subunit beta-3;Cacnb3;ortholog	NFkB	NFkB	non-cyto		6.57173	3.22669	2.10005	3.08731	4.55779	6.5259	4.57813	NFkB					NFkB
Cav1	ENSMUSG00000007655	Caveolin-1;Cav1;ortholog	NFkB	NFkB	non-cyto		5.57922	2.66173	1.67596	2.50645	3.82379	5.86139	3.94496	NFkB					NFkB			other
Ccl1	ENSMUSG00000020702	C-C motif chemokine 1;Ccl1;ortholog	NFkB|p38	NFkB	cytokine	Hintzen et al., 2008; PMID: 18981157	6.54671	6.95186	5.48646	4.81337	7.49817	6.39294	4.40027	IRF							NFkB
Ccl17	ENSMUSG00000031780	C-C motif chemokine;Ccl17;ortholog	NFkB|p38	NFkB|p38	cytokine		5.49875	6.81561	4.66704	4.32115	7.10488	5.7401	3.60956	IRF					NFkB
Ccl22	ENSMUSG00000031779	C-C motif chemokine 22;Ccl22;ortholog	NFkB|p38	NFkB	cytokine	Yano et al., 2015; PMID: 25834353	5.1759	3.78843	2.15311	3.08582	4.67042	5.8908	3.73332	NFkB					NFkB
Ccr3	ENSMUSG00000035448	Probable C-C chemokine receptor type 3;Ccr3;ortholog	NFkB	NFkB|p38	non-cyto	NFkB close 2nd	4.89549	4.77905	3.58724	3.35319	5.66513	6.73542	4.60073	NFkB|p38		NFkB				NFkB
Ccrl2	ENSMUSG00000043953	C-C chemokine receptor-like 2;Ccrl2;ortholog	NFkB|p38	NFkB|p38	cytokine		3.08283	2.8053	3.70433	1.58983	1.70811	3.46948	3.40439	NFkB|p38					AP1
Cd14	ENSMUSG00000051439	Monocyte differentiation antigen CD14;Cd14;ortholog	NFkB	NFkB	non-cyto		8.8597	5.22984	6.03399	7.17111	5.33493	11.6965	11.2306	NFkB				AP1
Cd200	ENSMUSG00000022661	OX-2 membrane glycoprotein;Cd200;ortholog	NFkB	NFkB	non-cyto		5.81626	3.52194	1.91096	2.92188	3.71969	4.23882	2.2912	NFkB					IRF
Cd300e	ENSMUSG00000048498	CMRF35-like molecule 2;Cd300e;ortholog	NFkB	NFkB	non-cyto		4.27872	5.71625	3.46427	3.85779	5.74512	6.11324	4.03819	NFkB						NFkB|p38
Cd38	ENSMUSG00000029084	ADP-ribosyl cyclase/cyclic ADP-ribose hydrolase 1;Cd38;ortholog	NFkB	NFkB	non-cyto		5.95678	4.89406	2.81156	3.97896	6.05268	7.3792	5.01025	NFkB					IRF	NFkB
Cd40	ENSMUSG00000017652	Tumor necrosis factor receptor superfamily member 5;Cd40;ortholog	NFkB	NFkB	non-cyto		7.46862	2.87017	1.53146	3.48241	2.99837	4.85627	3.11438	NFkB					AP1			other
Cd55	ENSMUSG00000026399	Complement decay-accelerating factor, GPI-anchored;Cd55;ortholog	NFkB	NFkB	non-cyto		5.96448	3.14108	1.4882	3.11034	4.155	6.52596	4.3876	NFkB			NFkB|p38
Cd83	ENSMUSG00000015396	CD83 antigen;Cd83;ortholog	NFkB|p38	NFkB|p38	non-cyto		2.92873	3.86952	4.89723	2.83728	3.12374	5.88862	5.67709	NFkB|p38				NFkB|p38	NFkB|p38
Cdc42ep2	ENSMUSG00000045664	Cdc42 effector protein 2;Cdc42ep2;ortholog	NFkB	NFkB	non-cyto		7.45664	1.52406	1.44545	2.71096	4.07052	9.01155	6.89922	NFkB					NFkB	NFkB
Cdk5r1	ENSMUSG00000048895	Cyclin-dependent kinase 5 activator 1;Cdk5r1;ortholog	AP1	NFkB|p38	non-cyto	model-based	2.30507	7.84775	7.05661	3.97502	7.53357	6.20972	5.06048	AP1					NFkB|p38	NFkB|p38
Cebpd	ENSMUSG00000071637	CCAAT/enhancer-binding protein delta;Cebpd;ortholog	NFkB	NFkB	non-cyto		4.76809	10.0117	8.39824	5.84058	9.90338	7.69669	5.84695	AP1					NFkB
Clcf1	ENSMUSG00000040663	Cardiotrophin-like cytokine factor 1;Clcf1;ortholog	NFkB|p38	NFkB|p38	non-cyto		2.54504	8.3538	8.39092	3.36328	8.60492	6.8278	5.75864	AP1			NFkB|p38		NFkB|p38
Clec4e	ENSMUSG00000030142	C-type lectin domain family 4 member E;Clec4e;ortholog	NFkB	NFkB	non-cyto		8.22341	3.0916	3.08746	5.19307	3.52949	9.27855	8.13604	NFkB					NFkB
Clec5a	ENSMUSG00000029915	C-type lectin domain family 5 member A;Clec5a;ortholog	NFkB	NFkB|p38	non-cyto	Cheng et al., 2017; PMID: 28237795	3.49705	3.87226	3.86113	2.82504	3.85781	6.59179	5.99016	NFkB|p38						NFkB
Col18a1	ENSMUSG00000001435	Collagen alpha-1(XVIII) chain;Col18a1;ortholog	NFkB	NFkB	non-cyto		2.96711	4.48261	3.8488	3.02664	3.63249	5.18078	4.5834	AP1								other
Col27a1	ENSMUSG00000045672	Collagen alpha-1(XXVII) chain;Col27a1;ortholog	NFkB	NFkB|p38	non-cyto	Cheng et al., 2017; PMID: 28237795	5.24814	8.90948	6.5737	5.06814	9.32817	7.56092	5.25279	NFkB|p38					NFkB	NFkB|p38
Cp	ENSMUSG00000003617	Ceruloplasmin;Cp;ortholog	NFkB	NFkB	non-cyto		5.67303	7.0099	4.42562	4.50345	7.43398	6.36951	3.9275	IRF					IRF
Csf3	ENSMUSG00000038067	Granulocyte colony-stimulating factor;Csf3;ortholog	NFkB|p38	NFkB|p38	cytokine		6.447	7.45785	5.34654	5.05142	8.6027	8.12065	5.76774	NFkB|p38		NFkB			NFkB|p38
Cst7	ENSMUSG00000068129	Cystatin-F;Cst7;ortholog	NFkB	NFkB	non-cyto		6.53628	4.21904	2.68019	4.53801	3.12643	5.14215	3.66396	NFkB					IRF
Cx3cl1	ENSMUSG00000031778	Fractalkine;Cx3cl1;ortholog	NFkB|p38	NFkB	cytokine	NFκB&p38 close 2nd	5.86493	3.51261	2.61809	3.09054	4.63534	6.38448	4.51242	NFkB							NFkB
Cxcl2	ENSMUSG00000058427	C-X-C motif chemokine 2;Cxcl2;ortholog	NFkB|p38	NFkB	cytokine	NFκB&p38 close 2nd	4.49712	2.19839	3.62061	2.61564	3.62402	8.69641	7.91261	NFkB		NFkB	NFkB|p38	NFkB|p38	NFkB|IRF
Cxcl3	ENSMUSG00000029379	C-X-C motif chemokine 3;Cxcl3;ortholog	NFkB|p38	NFkB	cytokine	Ferreiro et al., 2010; PMID: 20187982	5.68549	4.02419	2.71026	3.08672	5.49004	6.68463	4.57703	NFkB		NFkB			NFkB
Dusp2	ENSMUSG00000027368	Dual specificity protein phosphatase 2;Dusp2;ortholog	NFkB|p38	NFkB|p38	non-cyto		0.779187	4.30256	5.06028	1.77703	4.60706	6.07111	5.09582	AP1				AP1	NFkB|IRF
Ednrb	ENSMUSG00000022122	Endothelin receptor type B;Ednrb;ortholog	NFkB	NFkB	non-cyto		5.13189	1.53679	1.60018	2.28111	3.04534	7.41237	6.10915	NFkB
Egln3	ENSMUSG00000035105	Prolyl hydroxylase EGLN3;Egln3;ortholog	NFkB	NFkB	non-cyto		5.87123	11.1209	9.74132	8.06457	10.1961	10.1262	8.9056	AP1						NFkB	NFkB
Ehd1	ENSMUSG00000024772	EH domain-containing protein 1;Ehd1;ortholog	NFkB|p38	NFkB|p38	non-cyto		3.46544	1.73374	2.48843	1.54832	2.64097	6.54494	5.74217	NFkB|p38					NFkB
Eno2	ENSMUSG00000004267	Gamma-enolase;Eno2;ortholog	NFkB|p38	NFkB|p38	non-cyto		3.79928	3.20192	2.67432	2.22185	4.05664	6.02153	4.23712	NFkB|p38			NFkB|p38
Ets2	ENSMUSG00000022895	Protein C-ets-2;Ets2;ortholog	NFkB	NFkB	non-cyto		8.20172	8.11317	8.09811	8.57138	8.13589	13.2142	12.3482	NFkB
Fabp7	ENSMUSG00000019874	Fatty acid-binding protein, brain;Fabp7;ortholog	NFkB	NFkB	non-cyto		6.48944	5.85085	4.31457	5.08251	5.6316	6.59138	4.83999	NFkB					IRF	NFkB
Fam43a	ENSMUSG00000046546	Protein FAM43A;Fam43a;ortholog	NFkB|p38	NFkB|p38	non-cyto		2.16585	5.72851	4.70454	2.37107	5.92299	5.11497	3.89681	AP1					NFkB|p38	NFkB
Flnb	ENSMUSG00000025278	Filamin-B;Flnb;ortholog	NFkB	NFkB	non-cyto		6.39673	2.36921	0.891723	3.49142	2.52818	5.90698	4.2276	NFkB					IRF	NFkB
Flrt3	ENSMUSG00000051379	Leucine-rich repeat transmembrane protein FLRT3;Flrt3;ortholog	NFkB|p38	NFkB|p38	non-cyto		4.78746	3.99295	3.57657	2.38904	5.99884	8.01345	5.66888	NFkB|p38
Flt1	ENSMUSG00000029648	Vascular endothelial growth factor receptor 1;Flt1;ortholog	NFkB	NFkB	non-cyto		6.1192	11.4579	8.80242	6.85703	9.56189	5.73471	3.31077	IRF						AP1	NFkB
Foxp4	ENSMUSG00000023991	Forkhead box protein P4;Foxp4;ortholog	NFkB|p38	NFkB|p38	non-cyto		3.94114	3.95825	3.52523	2.16401	4.61135	5.64002	4.33133	NFkB|p38					NFkB	NFkB|p38		other
Fpr1	ENSMUSG00000045551	fMet-Leu-Phe receptor;Fpr1;ortholog	NFkB	NFkB	non-cyto		6.54686	4.9386	2.69545	4.11006	6.41534	7.64201	5.10555	NFkB					IRF		NFkB
Fpr2	ENSMUSG00000052270	Formyl peptide receptor-related sequence 1;Fpr-s1;ortholog	NFkB	NFkB	non-cyto		6.88722	4.61891	1.93612	4.05464	5.14249	5.9924	3.5085	NFkB	IRF				IRF
Fscn1	ENSMUSG00000029581	Fascin;Fscn1;ortholog	NFkB	NFkB	non-cyto		6.66825	3.88519	2.42193	3.39863	5.06748	6.08263	3.93122	NFkB					NFkB	NFkB|p38
Fzd1	ENSMUSG00000044674	Frizzled-1;Fzd1;ortholog	NFkB	NFkB|p38	non-cyto	NFkB close 2nd	4.56439	5.24801	3.32712	3.19649	6.04407	6.53994	4.28859	NFkB|p38					NFkB	IRF
Gem	ENSMUSG00000028214	GTP-binding protein GEM;Gem;ortholog	NFkB|p38	NFkB|p38	non-cyto		2.53795	4.1235	5.04684	1.48258	5.34104	6.78715	5.57169	NFkB|p38	IRF				NFkB|p38			other
Gm16712	ENSMUSG00000097077	NA	NFkB	NFkB	non-cyto		4.32417	4.50452	3.02142	3.7873	3.79168	5.29755	4.11654	NFkB	IRF
Gm19026	#N/A	NA	NFkB	NFkB|p38	non-cyto	NFkB close 2nd	4.09063	4.56626	3.8502	3.27399	4.63338	5.86386	4.72765	NFkB|p38
Gm47283	#N/A	NA	NFkB	NFkB|p38	non-cyto		4.29134	6.43226	5.10269	3.88767	6.93969	6.76484	4.97789	NFkB|p38
Gm5150	ENSMUSG00000078780	Predicted gene 5150;Gm5150;ortholog	NFkB	NFkB	non-cyto		10.0259	9.71416	7.744	10.1038	8.35224	11.3831	9.70884	NFkB						AP1
Gm6377	ENSMUSG00000048621	Predicted gene 6377;Gm6377;ortholog	NFkB|p38	NFkB|p38	non-cyto		2.67533	2.80821	3.76192	2.25691	2.53812	5.87311	5.51609	NFkB|p38	IRF				NFkB|IRF			other
Gng4	ENSMUSG00000021303	Guanine nucleotide-binding protein G(I)/G(S)/G(O) subunit gamma-4;Gng4;ortholog	NFkB|p38	NFkB|p38	non-cyto		4.04084	4.31789	4.33112	3.33818	4.0407	6.73403	6.12796	NFkB|p38			NFkB|p38		NFkB	NFkB|p38
Gpr132	ENSMUSG00000021298	Probable G-protein coupled receptor 132;Gpr132;ortholog	NFkB|p38	NFkB|p38	non-cyto		3.3616	3.21008	3.32024	1.9627	3.90232	6.32219	4.94001	NFkB|p38	IRF
Gpr18	ENSMUSG00000050350	N-arachidonyl glycine receptor;Gpr18;ortholog	NFkB	NFkB	non-cyto		7.57412	4.90742	3.11982	4.36663	6.56926	7.97153	5.47954	NFkB					IRF	AP1
Gpr68	ENSMUSG00000047415	Ovarian cancer G-protein coupled receptor 1;Gpr68;ortholog	NFkB|p38	NFkB|p38	non-cyto		5.6718	7.57651	5.68568	4.49689	8.65004	8.0917	5.72386	NFkB|p38
Gpr84	ENSMUSG00000063234	G-protein coupled receptor 84;Gpr84;ortholog	NFkB	NFkB	non-cyto		5.48749	1.77955	1.04052	2.30642	3.45413	7.73451	5.65773	NFkB				AP1	NFkB			NFkB
Gpr85	ENSMUSG00000048216	Probable G-protein coupled receptor 85;Gpr85;ortholog	NFkB	NFkB|p38	non-cyto		4.42425	3.0383	2.49464	1.89219	4.46626	6.00119	4.14586	NFkB|p38				NFkB	NFkB			other
Grk3	ENSMUSG00000042249	NA	NFkB	NFkB	non-cyto		4.38115	3.27648	1.77023	2.53646	3.82241	5.64104	3.63956	NFkB						NFkB|p38
Gsta3	ENSMUSG00000025934	Glutathione S-transferase A3;Gsta3;ortholog	AP1	NFkB|p38	non-cyto	model-based	2.46745	6.88299	6.50655	3.71546	5.65379	5.25609	5.12079	AP1
H2.Eb1	#N/A	NA	NFkB	NFkB	non-cyto		5.73283	6.04644	3.72912	5.16842	5.69737	7.21738	4.86027	NFkB
H2.M2	#N/A	NA	NFkB	NFkB	non-cyto		4.851	4.82316	2.6846	2.97787	5.63821	5.98287	3.71016	NFkB
Hcar2	ENSMUSG00000045502	Hydroxycarboxylic acid receptor 2;Hcar2;ortholog	NFkB	NFkB	non-cyto		6.34042	3.6341	2.37464	3.51914	3.32575	4.9512	4.25735	NFkB					NFkB|IRF	NFkB|p38
Hivep3	ENSMUSG00000028634	Transcription factor HIVEP3;Hivep3;ortholog	NFkB	NFkB|p38	non-cyto	NFkB close 2nd	4.74924	3.55572	2.72812	2.69005	4.59412	6.47436	4.71087	NFkB|p38					NFkB		NFkB
Hp	ENSMUSG00000031722	Haptoglobin;Hp;ortholog	NFkB	NFkB	non-cyto		5.57294	6.05965	3.6198	4.03833	6.98886	7.25326	4.83338	NFkB					IRF
Htr2a	ENSMUSG00000034997	5-hydroxytryptamine receptor 2A;Htr2a;ortholog	NFkB	NFkB	non-cyto		6.94484	4.57839	4.46055	5.27216	4.92357	9.55608	8.43882	NFkB
Htra1	ENSMUSG00000006205	Serine protease HTRA1;Htra1;ortholog	NFkB	NFkB	non-cyto		5.96995	4.95615	3.1168	3.37915	6.21584	7.0254	4.75403	NFkB					NFkB
Icam1	ENSMUSG00000037405	Intercellular adhesion molecule 1;Icam1;ortholog	NFkB	NFkB	non-cyto		8.75613	3.42583	3.67654	5.6729	2.8957	8.35601	7.71385	NFkB|IRF					NFkB		NFkB	other
Icosl	ENSMUSG00000000732	ICOS ligand;Icoslg;ortholog	NFkB	NFkB	non-cyto		3.74625	1.98669	2.47486	2.01291	2.01383	5.52806	4.54825	NFkB						NFkB
Ifna4	ENSMUSG00000070904	Interferon alpha-4;Ifna4;ortholog	NFkB|p38	NFkB|p38	cytokine		4.67329	11.1756	9.25174	6.27893	9.9406	6.40022	4.95993	AP1	IRF		NFkB|p38		NFkB|p38
Igf2bp2	ENSMUSG00000033581	Insulin-like growth factor 2 mRNA-binding protein 2;Igf2bp2;ortholog	NFkB	NFkB	non-cyto		5.66551	4.84974	2.79122	3.7989	5.67256	6.60113	4.19008	NFkB						NFkB|p38
Il10	ENSMUSG00000016529	Interleukin-10;Il10;ortholog	NFkB|p38	NFkB	cytokine	Cheng et al., 2017; PMID: 28237795	5.44218	3.45286	2.75896	3.59452	3.71847	5.81586	4.27145	NFkB			NFkB|p38		AP1	NFkB|p38
Il12b	#N/A	Interleukin-12 subunit beta;Il12b;ortholog	NFkB|p38	NFkB	cytokine		6.66934	4.21211	3.12066	3.60617	5.0409	5.61602	3.84272	NFkB			NFkB|p38		NFkB|IRF	NFkB		other
Il1a	ENSMUSG00000027399	Interleukin-1 alpha;Il1a;ortholog	NFkB|p38	NFkB	cytokine	Tong et al., 2016; PMID: 26924576	5.50863	1.38031	1.27345	2.30667	2.94013	7.05494	5.59542	NFkB		NFkB		NFkB|p38	NFkB|IRF			other
Il1b	ENSMUSG00000027398	Interleukin-1 beta;Il1b;ortholog	NFkB|p38	NFkB	cytokine	Tong et al., 2016; PMID: 26924576	4.94627	0.754276	0.814466	1.58263	2.3286	6.37019	4.96927	NFkB			NFkB|p38	NFkB|p38	NFkB|IRF			other
Il4i1	ENSMUSG00000074141	L-amino-acid oxidase;Il4i1;ortholog	NFkB	NFkB	non-cyto		4.86585	3.71826	2.05197	2.55763	4.56162	5.47803	3.26624	NFkB					NFkB			other
Il6	ENSMUSG00000025746	Interleukin-6;Il6;ortholog	NFkB|p38	NFkB|p38	cytokine		5.85118	4.85797	3.41079	3.55815	4.97591	4.45135	2.94412	IRF	IRF				NFkB|IRF
Inhba	ENSMUSG00000041324	Inhibin beta A chain;Inhba;ortholog	NFkB	NFkB	non-cyto		5.64519	5.13491	3.22155	3.52173	5.8878	6.05463	4.04736	NFkB			NFkB|p38		NFkB|IRF	NFkB|p38
Irf3	ENSMUSG00000003184	Interferon regulatory factor 3;Irf3;ortholog	NFkB	NFkB|p38	non-cyto	NFkB close 2nd	3.42793	3.92186	3.43304	3.36788	3.70468	6.47104	5.58851	NFkB|p38
Irf4	ENSMUSG00000021356	Interferon regulatory factor 4;Irf4;ortholog	NFkB	NFkB|p38	non-cyto	Gilmore list	2.26244	8.42443	8.52061	4.27249	7.6425	7.00872	6.31066	AP1					NFkB|p38
Itgal	ENSMUSG00000030830	Integrin alpha-L;Itgal;ortholog	NFkB	NFkB	non-cyto		6.35367	4.42598	2.89856	5.08083	4.27783	8.0188	6.51358	NFkB						NFkB|p38	NFkB
Jag1	ENSMUSG00000027276	Protein jagged-1;Jag1;ortholog	NFkB|p38	NFkB|p38	non-cyto		3.35577	5.10861	3.96561	2.80637	5.81172	6.8439	4.94021	NFkB|p38				NFkB|p38	NFkB
Jdp2	ENSMUSG00000034271	Jun dimerization protein 2;Jdp2;ortholog	NFkB	NFkB	non-cyto		4.30695	1.9121	1.88268	2.30176	2.45819	6.2085	5.25943	NFkB								other
Kdm6b	ENSMUSG00000018476	Lysine-specific demethylase 6B;Kdm6b;ortholog	AP1	NFkB|p38	non-cyto	model-based	0.499836	6.51689	7.36216	2.40785	6.88819	7.0044	6.20533	AP1				NFkB|p38	NFkB|p38			other
Klf7	ENSMUSG00000025959	Krueppel-like factor 7;Klf7;ortholog	NFkB|p38	NFkB|p38	non-cyto		3.51871	3.57932	3.18614	2.95827	4.37516	7.94003	7.03146	NFkB|p38
Klra2	ENSMUSG00000030187	Killer cell lectin-like receptor 2;Klra2;ortholog	NFkB	NFkB	non-cyto		7.93412	9.16927	7.21152	8.53436	7.39902	9.23855	7.95417	NFkB					NFkB
Lad1	ENSMUSG00000041782	Ladinin-1;Lad1;ortholog	NFkB	NFkB	non-cyto		6.51419	7.43617	4.77008	5.10156	8.4005	7.66308	5.12051	NFkB					NFkB	NFkB|p38
Lcn2	ENSMUSG00000026822	Neutrophil gelatinase-associated lipocalin;Lcn2;ortholog	NFkB	NFkB	non-cyto		6.35387	6.26985	3.98681	4.56672	7.4738	7.54883	5.00893	NFkB					IRF	NFkB	NFkB
Lif	ENSMUSG00000034394	Leukemia inhibitory factor;Lif;ortholog	AP1	NFkB|p38	non-cyto	model-based	3.20393	10.0782	9.31211	4.63699	9.80481	6.79409	5.78264	AP1					NFkB|p38			other
Lox	ENSMUSG00000024529	Protein-lysine 6-oxidase;Lox;ortholog	NFkB	NFkB	non-cyto		6.72069	6.44653	3.86693	4.77252	7.83847	8.21476	5.61232	NFkB					IRF	IRF
Lpar1	ENSMUSG00000038668	Lysophosphatidic acid receptor 1;Lpar1;ortholog	NFkB	NFkB	non-cyto		7.30753	3.55996	1.7035	3.57142	3.91336	5.5306	3.30553	NFkB					IRF	NFkB
Maff	ENSMUSG00000042622	Transcription factor MafF;Maff;ortholog	NFkB	NFkB|p38	non-cyto		1.8135	3.35403	4.67624	1.05776	4.84759	7.25208	6.29071	NFkB|p38			NFkB|p38	AP1	NFkB|p38	AP1
Malt1	ENSMUSG00000032688	Mucosa-associated lymphoid tissue lymphoma translocation protein 1 homolog;Malt1;ortholog	NFkB	NFkB	non-cyto		4.31771	1.41828	1.33311	1.825	2.59486	6.56176	5.25862	NFkB				NFkB				other
Marcksl1	ENSMUSG00000047945	MARCKS-related protein;Marcksl1;ortholog	NFkB	NFkB	non-cyto		6.43588	2.32312	3.29375	3.67122	2.60305	7.96948	7.3456	NFkB					NFkB
Marco	ENSMUSG00000026390	Macrophage receptor MARCO;Marco;ortholog	NFkB|p38	NFkB	non-cyto	Jing et al., 2013; PMID: 23667110	3.83122	5.00155	2.9192	3.25606	5.19997	5.73729	3.80387	NFkB
Mefv	ENSMUSG00000022534	Pyrin;Mefv;ortholog	NFkB	NFkB	non-cyto		5.15532	3.81511	2.26003	2.73108	4.94858	6.16349	4.00094	NFkB
Mfap3l	ENSMUSG00000031647	Microfibrillar-associated protein 3-like;Mfap3l;ortholog	NFkB	NFkB|p38	non-cyto	NFkB close 2nd	3.94268	4.40049	3.09785	3.03727	4.9361	6.2597	4.71765	NFkB|p38
Mir155hg	ENSMUSG00000097418	NA	NFkB|p38	NFkB|p38	non-cyto		1.94801	3.49386	4.04711	1.10731	4.05679	5.21551	4.14778	NFkB|p38							NFkB
Mmp14	ENSMUSG00000000957	Matrix metalloproteinase-14;Mmp14;ortholog	NFkB	NFkB	non-cyto		6.85479	5.38285	2.72159	4.17061	6.60771	7.53041	4.83961	NFkB	IRF				IRF	NFkB
Mmp3	ENSMUSG00000043613	Stromelysin-1;Mmp3;ortholog	NFkB	NFkB	non-cyto		5.98691	8.92495	7.07602	5.44248	8.96702	6.98795	5.11254	IRF							NFkB
Mmp9	ENSMUSG00000017737	Matrix metalloproteinase-9;Mmp9;ortholog	NFkB	NFkB	non-cyto		6.69032	7.85809	4.99134	5.30753	9.08086	8.80631	6.25957	NFkB						NFkB|p38	NFkB
Ms4a4a	ENSMUSG00000101389	Membrane-spanning 4-domains, subfamily A, member 4A;Ms4a4a;ortholog	NFkB	NFkB	non-cyto		2.05134	5.54836	4.7572	2.99996	3.10434	2.49769	2.40306	AP1					NFkB
Mt2	ENSMUSG00000031762	Metallothionein-2;Mt2;ortholog	NFkB	NFkB	non-cyto		8.38421	10.392	10.4517	10.0578	8.44059	11.8146	11.8113	AP1					NFkB|IRF
Myc	ENSMUSG00000022346	Myc proto-oncogene protein;Myc;ortholog	NFkB	NFkB	non-cyto		5.48249	8.16465	8.39867	7.12096	8.7394	12.8588	11.5419	AP1					NFkB
Mycl	ENSMUSG00000028654	Protein L-Myc;Mycl;ortholog	NFkB	NFkB	non-cyto		5.96003	7.03648	5.3646	4.41131	7.17982	5.7039	3.77648	IRF					NFkB
Nfkb1	ENSMUSG00000028163	Nuclear factor NF-kappa-B p105 subunit;Nfkb1;ortholog	NFkB	NFkB	non-cyto		11.6344	6.97106	7.09883	9.71297	5.98275	12.1588	11.8038	NFkB|IRF		NFkB					NFkB	other
Nfkb2	ENSMUSG00000025225	Nuclear factor NF-kappa-B p100 subunit;Nfkb2;ortholog	NFkB	NFkB	non-cyto		5.97062	2.86205	1.84926	2.71992	3.92471	5.98627	4.17669	NFkB		NFkB				NFkB	NFkB	NFkB
Nfkbia	ENSMUSG00000021025	NF-kappa-B inhibitor alpha;Nfkbia;ortholog	NFkB	NFkB	non-cyto		1.35809	6.16003	7.13355	2.73494	6.95745	8.11087	7.00441	AP1		NFkB			NFkB	NFkB
Nfkbid	ENSMUSG00000036931	NF-kappa-B inhibitor delta;Nfkbid;ortholog	NFkB	NFkB	non-cyto		0.573734	5.97595	6.51876	1.85625	6.44303	6.49904	5.42008	AP1
Nfkbie	ENSMUSG00000023947	NF-kappa-B inhibitor epsilon;Nfkbie;ortholog	NFkB	NFkB	non-cyto		5.63108	1.79533	2.27511	2.69826	2.29485	6.92233	5.76516	NFkB							NFkB
Nfkbiz	ENSMUSG00000035356	NF-kappa-B inhibitor zeta;Nfkbiz;ortholog	NFkB|p38	NFkB|p38	non-cyto		2.70098	1.94924	3.33378	1.20657	3.17768	6.70843	6.00122	NFkB|p38		NFkB		NFkB|p38	NFkB|IRF
Noct	ENSMUSG00000023087	Nocturnin;Noct;ortholog	NFkB|p38	NFkB|p38	non-cyto		2.83021	3.37556	4.51437	2.28638	3.3311	6.12757	5.92169	NFkB|p38
Nos2	ENSMUSG00000020826	Nitric oxide synthase, inducible;Nos2;ortholog	NFkB|p38	NFkB|p38	non-cyto		5.71015	8.39181	6.55976	5.05504	8.49117	6.29073	4.19056	IRF					IRF
Notch1	ENSMUSG00000026923	Neurogenic locus notch homolog protein 1;Notch1;ortholog	NFkB	NFkB	non-cyto		7.46377	6.97422	6.37504	7.64515	6.45139	10.6473	9.89109	NFkB			NFkB|p38			NFkB
Nr4a3	ENSMUSG00000028341	Nuclear receptor subfamily 4 group A member 3;Nr4a3;ortholog	NFkB	NFkB|p38	non-cyto	no evidence p38 regulation	5.6484	6.68189	6.30612	4.19502	7.39458	6.58157	4.99844	NFkB|p38
Oaf	ENSMUSG00000032014	Out at first protein homolog;Oaf;ortholog	NFkB	NFkB	non-cyto		3.96758	4.63107	2.93111	3.04077	5.42888	6.43236	4.28165	NFkB	IRF				NFkB
Olr1	ENSMUSG00000030162	Oxidized low-density lipoprotein receptor 1;Olr1;ortholog	NFkB	NFkB|p38	non-cyto	Cheng et al., 2017; PMID: 28237795	5.42084	5.43679	4.70401	3.3702	6.82129	7.42842	5.54803	NFkB|p38	IRF				NFkB
Orai2	ENSMUSG00000039747	Protein orai-2;Orai2;ortholog	NFkB|p38	NFkB|p38	non-cyto		2.70772	3.73944	3.78558	2.09544	4.25451	6.39552	5.35409	NFkB|p38								other
P2ry2	ENSMUSG00000032860	P2Y purinoceptor 2;P2ry2;ortholog	NFkB	NFkB	non-cyto		1.492	3.92641	4.46664	1.7097	4.6326	6.38783	5.58591	AP1
Pde4b	ENSMUSG00000028525	Phosphodiesterase;Pde4b;ortholog	NFkB|p38	NFkB|p38	non-cyto		2.40845	1.69487	2.63814	0.796676	3.19156	6.75848	5.54404	NFkB|p38						NFkB		other
Pde5a	ENSMUSG00000053965	cGMP-specific 3',5'-cyclic phosphodiesterase;Pde5a;ortholog	NFkB	NFkB	non-cyto		8.11979	9.95068	7.62085	8.32152	9.83217	10.6119	8.2847	NFkB						NFkB|p38
Pdgfb	ENSMUSG00000000489	Platelet-derived growth factor subunit B;Pdgfb;ortholog	NFkB|p38	NFkB|p38	non-cyto		3.82376	5.08419	4.38656	3.6168	5.1682	7.21937	5.55595	NFkB|p38			NFkB|p38
Phldb1	ENSMUSG00000048537	Pleckstrin homology-like domain family B member 1;Phldb1;ortholog	NFkB	NFkB|p38	non-cyto	Cheng et al., 2017; PMID: 28237795	3.26095	6.11759	5.66041	3.02242	6.44263	5.96133	4.54683	NFkB|p38		NFkB			NFkB
Pilra	ENSMUSG00000046245	Paired immunoglobulin-like type 2 receptor alpha;Pilra;ortholog	NFkB	NFkB	non-cyto		5.37567	6.28918	4.34803	5.73819	6.10573	8.78606	7.06156	NFkB	IRF						NFkB
Pilrb1	ENSMUSG00000066684	Paired immunoglobulin-like type 2 receptor beta;Pilrb;ortholog	NFkB	NFkB	non-cyto		4.8285	5.91432	3.53623	4.60495	5.79093	7.07307	5.04882	NFkB	IRF
Pim2	ENSMUSG00000031155	Serine/threonine-protein kinase pim-2;Pim2;ortholog	NFkB|p38	NFkB|p38	non-cyto		5.1382	7.05531	5.85906	4.23782	8.05612	7.53349	5.42825	NFkB|p38
Pim3	ENSMUSG00000035828	Serine/threonine-protein kinase pim-3;Pim3;ortholog	NFkB|p38	NFkB|p38	non-cyto		3.84341	3.91826	3.62675	3.58718	4.85304	8.87652	7.39953	NFkB|p38						NFkB
Plat	ENSMUSG00000031538	Tissue-type plasminogen activator;Plat;ortholog	NFkB|p38	NFkB|p38	non-cyto		4.03632	5.56465	5.0739	2.73408	6.00826	5.36422	3.78976	NFkB|p38					NFkB|p38
Plau	ENSMUSG00000021822	Urokinase-type plasminogen activator;Plau;ortholog	NFkB|p38	NFkB|p38	non-cyto		1.38608	8.12117	8.60362	4.52597	7.17329	7.57763	7.42873	AP1					NFkB|p38	NFkB
Plekhg1	ENSMUSG00000040624	Pleckstrin homology domain-containing, family G (with RhoGef domain) member 1;Plekhg1;ortholog	NFkB	NFkB	non-cyto		5.77628	5.98562	2.8832	4.59786	6.36036	7.18661	4.54162	NFkB
Plpp1	ENSMUSG00000021759	Phospholipid phosphatase 1;Plpp1;ortholog	NFkB	NFkB	non-cyto		6.05921	7.31446	4.58064	4.90024	8.07933	7.44147	4.9741	NFkB						NFkB
Plpp3	ENSMUSG00000028517	Phospholipid phosphatase 3;Plpp3;ortholog	AP1	NFkB|p38	non-cyto	close 2nd	4.85765	7.07625	4.97103	4.11843	7.77323	7.30036	5.09089	NFkB|p38
Pou2f2	ENSMUSG00000008496	POU domain, class 2, transcription factor 2;Pou2f2;ortholog	NFkB|p38	NFkB|p38	non-cyto		3.71237	3.62956	2.94838	2.35881	4.42165	5.82294	4.31746	NFkB|p38			NFkB|p38
Ppfia3	ENSMUSG00000003863	Liprin-alpha-3;Ppfia3;ortholog	NFkB|p38	NFkB|p38	non-cyto		6.42587	6.60885	5.5339	4.60007	8.04463	8.1513	5.99046	NFkB|p38
Ppp1r15a	ENSMUSG00000040435	Protein phosphatase 1 regulatory subunit 15A;Ppp1r15a;ortholog	NFkB|p38	NFkB|p38	non-cyto		1.43234	4.05908	5.12877	2.28511	4.32391	7.06042	6.42123	AP1					NFkB|p38
Prdm1	ENSMUSG00000038151	PR domain zinc finger protein 1;Prdm1;ortholog	NFkB|p38	NFkB|p38	non-cyto		3.23722	3.51738	3.79513	1.64489	3.97592	5.20327	4.49596	NFkB|p38				NFkB	NFkB			other
Procr	ENSMUSG00000027611	Endothelial protein C receptor;Procr;ortholog	NFkB	NFkB	non-cyto		4.71121	4.28319	2.45621	3.06358	5.04695	6.24003	4.21895	NFkB					IRF
Ptger4	ENSMUSG00000039942	Prostaglandin E2 receptor EP4 subtype;Ptger4;ortholog	NFkB	NFkB	non-cyto		5.39255	3.14825	3.05828	3.7326	4.08274	8.48552	7.09882	NFkB			NFkB|p38
Ptges	ENSMUSG00000050737	Prostaglandin E synthase;Ptges;ortholog	NFkB	NFkB	non-cyto		5.76883	4.6629	2.24769	3.47318	5.79041	6.8116	4.36693	NFkB					IRF	NFkB|p38	NFkB
Ptgir	ENSMUSG00000043017	Prostacyclin receptor;Ptgir;ortholog	NFkB|p38	NFkB|p38	non-cyto		3.19219	3.73971	3.2648	2.33545	3.93751	6.00038	4.45492	NFkB|p38
Ptgs2	ENSMUSG00000032487	Prostaglandin G/H synthase 2;Ptgs2;ortholog	NFkB	NFkB	non-cyto		4.9138	1.70138	1.06136	1.94173	3.07015	5.80741	4.01018	NFkB			NFkB|p38	NFkB|p38	NFkB|IRF
Rab11fip1	ENSMUSG00000031488	Rab11 family-interacting protein 1;Rab11fip1;ortholog	NFkB	NFkB	non-cyto		5.07631	1.37929	0.851894	1.78783	2.78106	5.91376	4.0616	NFkB					NFkB		NFkB	other
Ralgds	ENSMUSG00000026821	Ral guanine nucleotide dissociation stimulator;Ralgds;ortholog	NFkB	NFkB	non-cyto		6.11633	2.09499	1.53166	3.2274	1.86642	5.90825	5.0072	NFkB						NFkB
Rapgef5	ENSMUSG00000041992	Rap guanine nucleotide exchange factor 5;Rapgef5;ortholog	NFkB	NFkB	non-cyto		5.92291	4.92891	3.16298	4.9635	5.59943	8.48454	6.20875	NFkB
Rasgrp1	ENSMUSG00000027347	RAS guanyl-releasing protein 1;Rasgrp1;ortholog	NFkB	NFkB	non-cyto		6.03169	6.93414	4.08256	4.56808	7.46743	6.83619	4.20833	NFkB					IRF	NFkB
Rela	ENSMUSG00000024927	Transcription factor p65;Rela;ortholog	NFkB	NFkB	non-cyto		5.62232	5.51445	5.68683	5.5494	4.47699	8.29188	8.00403	NFkB|IRF						NFkB
Rffl	ENSMUSG00000020696	E3 ubiquitin-protein ligase rififylin;Rffl;ortholog	NFkB	NFkB	non-cyto		5.59244	3.59587	2.73421	4.08833	4.1552	8.19123	6.84408	NFkB						NFkB
Rhof	ENSMUSG00000029449	Rho-related GTP-binding protein RhoF;Rhof;ortholog	NFkB	NFkB|p38	non-cyto	Sen et al., 2020; PMID: 31972132	3.12899	3.65136	4.5623	2.44285	4.04143	6.70776	5.91329	NFkB|p38							NFkB	other
Rnd1	ENSMUSG00000054855	Rho-related GTP-binding protein Rho6;Rnd1;ortholog	NFkB	NFkB|p38	non-cyto	Cheng et al., 2017; PMID: 28237795	2.52646	3.47027	3.77486	1.51836	4.16641	5.65431	4.6469	NFkB|p38	IRF				NFkB	AP1
Rnd3	ENSMUSG00000017144	Rho-related GTP-binding protein RhoE;Rnd3;ortholog	NFkB	NFkB|p38	non-cyto	Cheng et al., 2017; PMID: 28237795	3.21281	2.79468	3.39756	1.79307	3.13201	5.05455	4.39474	NFkB|p38				NFkB	NFkB
Rras2	ENSMUSG00000055723	Ras-related protein R-Ras2;Rras2;ortholog	NFkB	NFkB	non-cyto		6.24826	2.39895	1.69704	2.9301	3.52087	6.15186	4.30394	NFkB
S100a8	ENSMUSG00000056054	Protein S100-A8;S100a8;ortholog	NFkB	NFkB	non-cyto		5.67627	6.6415	4.932	5.25079	6.64761	7.76212	5.90998	NFkB
Saa3	ENSMUSG00000040026	Serum amyloid A-3 protein;Saa3;ortholog	NFkB|p38	NFkB	non-cyto		5.37281	3.41995	1.60019	3.37441	4.42392	6.82766	4.53508	NFkB					IRF
Samsn1	ENSMUSG00000022876	SAM domain-containing protein SAMSN-1;Samsn1;ortholog	NFkB	NFkB	non-cyto		8.33203	8.53312	7.32748	8.59005	8.67653	12.5702	10.7078	NFkB	IRF					NFkB
Scn1b	ENSMUSG00000019194	Sodium channel subunit beta-1;Scn1b;ortholog	NFkB	NFkB	non-cyto		4.39872	3.49962	2.19034	2.82213	4.6429	7.00571	4.86649	NFkB
Sele	ENSMUSG00000026582	E-selectin;Sele;ortholog	NFkB|p38	NFkB|p38	non-cyto		2.66704	5.80874	6.46222	2.24412	6.27215	5.68328	4.84092	NFkB|p38			NFkB|p38		NFkB|IRF	NFkB
Serpina3g	0	Serine protease inhibitor A3G;Serpina3g;ortholog	NFkB	NFkB	non-cyto		5.84909	7.77026	5.23353	5.16938	6.17053	3.84651	1.91487	IRF					NFkB		NFkB
Serpinb2	ENSMUSG00000062345	Plasminogen activator inhibitor 2, macrophage;Serpinb2;ortholog	NFkB	NFkB	non-cyto		4.57572	4.81359	2.85427	2.91895	5.69747	5.85283	3.86671	NFkB					NFkB|IRF	NFkB
Serpinb9b	ENSMUSG00000021403	SERPIN domain-containing protein;Serpinb9b;ortholog	NFkB	NFkB	non-cyto		6.27251	7.31885	5.39397	6.47583	5.98224	7.68967	6.10915	NFkB	IRF					NFkB|IRF
Serpine1	ENSMUSG00000037411	Plasminogen activator inhibitor 1;Serpine1;ortholog	NFkB|p38	NFkB|p38	non-cyto		3.69244	4.90488	4.76167	2.36585	5.32083	4.66088	3.45357	NFkB|p38					NFkB|IRF			NFkB&p38
Shisa3	ENSMUSG00000050010	Protein shisa-3 homolog;Shisa3;ortholog	NFkB	NFkB	non-cyto		5.95248	8.07968	5.58003	5.1172	8.55891	6.96091	4.4877	IRF					NFkB	NFkB
Siglece	ENSMUSG00000030474	Sialic acid-binding Ig-like lectin 12;Siglec12;ortholog	NFkB|p38	NFkB|p38	non-cyto		4.52418	6.21032	4.12439	3.77197	7.01997	6.80428	4.71153	NFkB|p38
Sla	ENSMUSG00000022372	Src-like-adapter;Sla;ortholog	NFkB	NFkB	non-cyto		7.44871	8.41643	7.35019	8.39516	8.46901	12.462	11.0939	NFkB						NFkB
Slc13a3	ENSMUSG00000018459	Solute carrier family 13 member 3;Slc13a3;ortholog	NFkB|p38	NFkB|p38	non-cyto		4.57452	7.37571	5.13844	4.37676	8.1289	7.32392	5.07781	NFkB|p38
Slc25a25	ENSMUSG00000026819	Calcium-binding mitochondrial carrier protein SCaMC-2;Slc25a25;ortholog	NFkB|p38	NFkB|p38	non-cyto		3.41162	4.19801	4.69074	3.37116	3.72901	7.04499	6.48507	NFkB|p38						AP1
Slc28a2	ENSMUSG00000027219	Sodium/nucleoside cotransporter 2;Slc28a2;ortholog	NFkB	NFkB	non-cyto		4.17267	3.27873	1.20798	2.79093	2.44861	3.59786	1.74476	NFkB					NFkB	NFkB
Slc7a11	ENSMUSG00000027737	Cystine/glutamate transporter;Slc7a11;ortholog	NFkB|p38	NFkB|p38	non-cyto		4.01234	2.0435	2.24823	1.84132	3.0382	6.61968	5.83503	NFkB|p38			NFkB|p38			NFkB
Slco3a1	ENSMUSG00000025790	Solute carrier organic anion transporter family member 3A1;Slco3a1;ortholog	NFkB	NFkB	non-cyto		7.48204	4.64147	2.42966	4.29909	4.50995	5.26786	2.78375	NFkB					NFkB	NFkB	NFkB
Slpi	ENSMUSG00000017002	Antileukoproteinase;Slpi;ortholog	NFkB	NFkB	non-cyto		4.45609	4.55019	2.86898	2.99402	4.62075	4.92483	3.71899	NFkB	IRF
Snn	ENSMUSG00000037972	Stannin;Snn;ortholog	NFkB	NFkB	non-cyto		5.88913	2.61929	1.42209	2.82178	2.34736	4.45576	3.02036	NFkB					NFkB
Sod2	ENSMUSG00000006818	Superoxide dismutase [Mn], mitochondrial;Sod2;ortholog	NFkB	NFkB	non-cyto		6.84628	2.70942	1.93203	4.26142	3.32174	8.26798	6.67925	NFkB					NFkB	NFkB	NFkB
Spaca6	#N/A	Sperm acrosome membrane-associated protein 6;Spaca6;ortholog	NFkB|p38	NFkB|p38	non-cyto		4.88851	5.24305	3.50389	3.39092	5.99416	6.34076	4.48984	NFkB|p38
Spata13	ENSMUSG00000021990	Spermatogenesis-associated protein 13;Spata13;ortholog	NFkB|p38	NFkB|p38	non-cyto		3.43382	3.21366	2.75849	2.02005	4.28759	6.92542	5.13431	NFkB|p38						AP1
Spic	ENSMUSG00000004359	Transcription factor Spi-C;Spic;ortholog	NFkB|p38	NFkB|p38	non-cyto		6.30105	7.17702	5.06344	4.73597	8.38516	8.29114	5.83345	NFkB|p38						NFkB|p38
Srxn1	ENSMUSG00000032802	Sulfiredoxin-1;Srxn1;ortholog	NFkB	NFkB	non-cyto		4.66519	5.85818	5.80522	5.3324	5.4359	9.03617	8.5074	AP1						NFkB
Tal2	ENSMUSG00000028417	T-cell acute lymphocytic leukemia protein 2 homolog;Tal2;ortholog	NFkB	NFkB	non-cyto		6.51788	4.05751	2.18555	3.47044	5.82	7.81034	5.11265	NFkB
Tarm1	ENSMUSG00000053338	T-cell-interacting, activating receptor on myeloid cells protein 1;Tarm1;ortholog	NFkB	NFkB	non-cyto		6.20985	3.9858	1.69854	3.49859	4.31881	5.54189	3.5808	NFkB	IRF				IRF	NFkB
Timp1	ENSMUSG00000001131	Metalloproteinase inhibitor 1;Timp1;ortholog	NFkB	NFkB	non-cyto		7.9806	9.87318	7.61224	9.15422	8.95013	11.0124	9.01219	NFkB					NFkB|IRF		NFkB
Tlr2	ENSMUSG00000027995	Toll-like receptor 2;Tlr2;ortholog	NFkB	NFkB	non-cyto		6.54944	2.16261	3.13379	3.63152	2.72768	8.17032	7.49237	NFkB	IRF	NFkB				NFkB
Tmc3	ENSMUSG00000038540	Transmembrane channel-like protein 3;Tmc3;ortholog	NFkB	NFkB|p38	non-cyto	no evidence p38 regulation	6.49438	8.34279	5.58881	5.45416	9.39946	8.54672	6.00488	NFkB|p38
Tmeff1	ENSMUSG00000028347	Tomoregulin-1;Tmeff1;ortholog	NFkB	NFkB	non-cyto		9.52664	11.3714	8.54028	8.91653	11.6193	11.873	8.89528	NFkB						NFkB|p38
Tmem200b	ENSMUSG00000070720	Transmembrane protein 200B;Tmem200b;ortholog	NFkB|p38	NFkB|p38	non-cyto		4.02331	7.12877	7.5883	3.27016	8.07554	7.40809	6.06782	NFkB|p38					NFkB
Tmtc2	ENSMUSG00000036019	Protein O-mannosyl-transferase TMTC2;Tmtc2;ortholog	NFkB	NFkB	non-cyto		4.3218	5.35712	4.0657	4.60763	4.54229	6.0242	4.9808	NFkB			NFkB|p38
Tnf	ENSMUSG00000024401	Tumor necrosis factor;Tnf;ortholog	NFkB|p38	NFkB|p38	cytokine		5.55918	2.3283	3.7549	3.44438	3.10529	8.56855	8.02699	NFkB	IRF		NFkB|p38		NFkB|IRF
Tnfaip3	ENSMUSG00000019850	Tumor necrosis factor alpha-induced protein 3;Tnfaip3;ortholog	NFkB	NFkB	non-cyto		3.97396	2.10782	3.35382	2.38053	2.77407	7.42349	6.65609	NFkB		NFkB			NFkB
Tnfsf9	ENSMUSG00000035678	Tumor necrosis factor ligand superfamily member 9;Tnfsf9;ortholog	NFkB|p38	NFkB|p38	cytokine		0.988752	5.4836	6.30845	2.67899	5.22635	6.80852	6.26813	AP1				NFkB|p38	NFkB|p38
Tnip3	ENSMUSG00000044162	TNFAIP3-interacting protein 3;Tnip3;ortholog	NFkB	NFkB|p38	non-cyto	NFkB close 2nd	3.84067	1.63567	1.17109	1.13273	3.08843	5.72757	3.83335	NFkB|p38		NFkB
Traf1	ENSMUSG00000026875	TNF receptor-associated factor 1;Traf1;ortholog	NFkB	NFkB	non-cyto		7.6768	2.19102	0.854686	3.10459	3.61505	6.81107	4.4756	NFkB					NFkB			other
Treml4	ENSMUSG00000051682	Trem-like transcript 4 protein;Treml4;ortholog	NFkB	NFkB	non-cyto		3.60979	5.53339	3.51348	3.52559	5.63588	6.58803	4.82669	NFkB
Trim36	ENSMUSG00000033949	E3 ubiquitin-protein ligase Trim36;Trim36;ortholog	NFkB	NFkB	non-cyto		3.97473	2.90617	1.99595	2.3596	3.55419	5.60142	3.67649	NFkB
Vcam1	ENSMUSG00000027962	Vascular cell adhesion protein 1;Vcam1;ortholog	NFkB	NFkB	non-cyto		5.42078	7.39844	5.16394	4.39039	7.51093	6.14691	3.92338	IRF					NFkB
Vegfc	ENSMUSG00000031520	Vascular endothelial growth factor C;Vegfc;ortholog	NFkB	NFkB	non-cyto		6.61598	4.3594	2.54736	3.55998	5.71363	6.95671	4.61207	NFkB						NFkB
X2500002B13Rik	#N/A	NA	NFkB	NFkB	non-cyto		4.25495	5.2126	3.89123	4.2766	4.77502	6.79646	5.56521	NFkB						NFkB
Zc3h12a	ENSMUSG00000042677	Endoribonuclease ZC3H12A;Zc3h12a;ortholog	NFkB|p38	NFkB|p38	non-cyto		3.11678	3.76596	3.9846	1.71601	5.20292	6.58998	5.1209	NFkB|p38						AP1
Zc3h12c	ENSMUSG00000035164	Probable ribonuclease ZC3H12C;Zc3h12c;ortholog	NFkB	NFkB|p38	non-cyto	Cheng et al., 2017; PMID: 28237795	2.33117	2.33505	3.38952	0.893496	3.52521	6.16213	5.20789	NFkB|p38				NFkB|p38	NFkB		NFkB
Zfp36	ENSMUSG00000044786	mRNA decay activator protein ZFP36;Zfp36;ortholog	AP1	NFkB|p38	non-cyto	Tong et al., 2016; PMID: 26924576	5.46471	5.78863	6.28254	5.75343	4.65942	8.5281	8.28666	NFkB|IRF				AP1		AP1		NFkB&p38
Zfp811	ENSMUSG00000055202	Zinc finger protein 811;Zfp811;ortholog	IRF	NFkB|p38	non-cyto	Cheng et al., 2017; PMID: 28237795	6.69022	7.36549	5.18833	5.13014	8.47325	7.93046	5.49331	NFkB|p38					IRF
Zhx2	ENSMUSG00000071757	Zinc fingers and homeoboxes protein 2;Zhx2;ortholog	NFkB	NFkB|p38	non-cyto	Cheng et al., 2017; PMID: 28237795	3.52529	4.01294	3.38449	2.42696	4.47165	5.44229	3.99831	NFkB|p38				NFkB	NFkB			NFkB&p38
