# Supplementary material for: Dynamical and combinatorial coding by MAPK p38 and NFκB in the inflammatory response of macrophages
Source: Mol Syst Biol. 2024 Jun 13;20(8):898–932. doi: 10.1038/s44320-024-00047-4 (PMC11297158; doi:10.1038/s44320-024-00047-4)
Supplement: Supplementary file 7 — Dataset EV1 [file 44320_2024_47_MOESM7_ESM.xlsx]

## Sheet: Readme
Dataset EV1 Mathematical Model of p38 and NFκB signaling dynamics
Sheet Name	Content
Species	Dataset EV1A: Mathematical Model of p38 and NFκB signaling dynamics - species
Reactions	Dataset EV1B: Mathematical Model of p38 and NFκB signaling dynamics - reactions

## Sheet: Species
Dataset EV1A: Mathematical Model of p38 and NFκB signaling dynamics - species
#	Name
1	stim
2	IkBa
3	IkBan
4	IkBaNFkB
5	IkBaNFkBn
6	IkBat
7	IKKIkBaNFkB
8	IKKIkBa
9	NFkB
10	NFkBn
11	IKK_off
12	IKK
13	IKK_i
14	LPS
15	CD14
16	CD14LPS
17	CD14LPSen
18	TLR4
19	TLR4en
20	TLR4LPS
21	TLR4LPSen
22	MyD88_off
23	MyD88
24	TRIF_off
25	TRIF
26	TRAF6_off
27	TRAF6
28	TNF
29	TNFR
30	TNFR_TNF
31	TTR
32	C1_off
33	C1
34	TAK1_off
35	TAK1
36	Pam3CSK
37	TLR2
38	CD14_P3CSK
39	TLR2_P3CSK
40	polyIC
41	polyIC_en
42	TLR3
43	TLR3_polyIC
44	CpG
45	CpG_en
46	TLR9
47	TLR9_CpG
48	TLR9_N
49	IkBat_cas1
50	IkBat_cas2
51	NFkBn_cas1
52	NFkBn_cas2
53	MKK6_off
54	pMKK6
55	ppMKK6
56	MKK4_off
57	pMKK4
58	ppMKK4
59	p38_off
60	pp38
61	ppp38

## Sheet: Reactions
Dataset EV1B: Mathematical Model of p38 and NFκB signaling dynamics - reactions
#	Reactant(s)		Product(s)	Value	Unit	Description	Source / Justification
1	stim + IKK_off	→	IKK + stim	1	µM⁻¹min⁻¹	induced IKK activation (general)
2	IKK_off	→	IKK	2e-5	min ⁻¹	basal IKK activation	Tuned to give basal ratio of nuclear/cytoplasmic NFkB of roughly 5%
3	IKK	→	IKK_i	2	min ⁻¹	IKK inhibition (IKK cycling)
4	IKK_i	→	IKK_off	18	min ⁻¹	IKK renewal (IKK cycling)	Behar et al (Biophys. J 2013) - recovery must be 5x -10x faster than inactivation for IKK cycle to operate near two-state limit.
5		→	IkBat	5.00E-07	µM min⁻¹	basal IkBa mRNA synthesis	Set to be approx. 2% of maximal (as suggested by the 5 to 100-fold induction of IκBα constraint from Werner 2008)
6	NFkBn	→	IkBat + NFkBn	6e-5	min⁻¹	induced IkBa mRNA synthesis	FISH experiments (JADV) suggest maximal IκBα transcripts are on the order of hundreds/cell, corresponding a maximal concentration of ~ 5x10⁻⁴ μM. Ashall et al, 2008 estimated an allowable range of 7e-6 to 5e-5 µM⁻¹min⁻¹.
		→		2.938	Hill coef.	Hill coefficient for mRNA syn	Five κB sites in promoter allows for some cooperativity; fit. Fitted value.
		→		0.1775	µM	Km, EC50 for mRNA syn	Fit
7	IkBat	→		log(2)/12	min ⁻¹	IkBa mRNA degradation	Estimated at 20 minutes (O'Dea, 2007) (picked from scan)
8	IkBat	→	IkBa + IkBat	30	min⁻¹	IkBa mRNA translation	Ribosomal profiling shows spacing as tight as 30 bp between ribosomes, with a translation rate of 6 codons/sec (Ingolia et al, 2011). This indicates a translation rate on the order of 10-100/min. 30/min is used by Tay 2010 and Ashall 2009.
9	IkBa	→	IkBan	0.0225	min ⁻¹	nuclear import of IkBa	Hoffmann et al. 2002 specifies range of 0.01-0.07 (via Carlotti et al. 2000); Ashall 2009 measures 0.04.
				3.5	vol. scale (product)	Volume scale: cytoplasmic/nuclear volume
10	NFkB	→	NFkBn	0.6	min ⁻¹	nuclear import of NFkB	Measured in Ashall et al, 2009; Carlotti et al, 2000 as lower val. (0.15). Nonlinear (saturates with high levels of expression), and rate of nuclear accuumlation in imaging data suggests that halflife is ~ 1 min or less (i.e. rate exceeds 0.7)
				3.5	vol. scale (product)	Volume scale: cytoplasmic/nuclear volume
11	IkBan	→	IkBa	0.09/2*3.5	min ⁻¹	nuclear export of IkBa	Carlotti et al, 2000 estimates unbound IκBα s.s. to be 2:1 (nuclear to cytoplasmic) -> export rate scaled from import rate to yield this ratio.
				1/3.5	vol. scale (product)	Volume scale: nuclear/cytoplasmic volume
12	NFkBn	→	NFkB	0.6/50*3.5	min ⁻¹	nuclear export of NFkB	Werner et al, 2008; free NF-κB estimated to acucmulate in nucleus @ 50:1 (nuc:cyto) (estimated in Carlotti et al, 2000) -> export rate scaled from import rate to yield this ratio.
				1/3.5	vol. scale (product)	Volume scale: nuclear/cytoplasmic volume
13	IkBaNFkB	→	IkBaNFkBn	0	min ⁻¹	nuclear import of IkBa-NFkB	Set @ zero in Hoffmann 2002, Werner 2005, and Ashall 2009 (as per Carlotti et al, 2000)
				3.5	vol. scale (product)	Volume scale: nuclear/cytoplasmic volume
14	IkBaNFkBn	→	IkBaNFkB	0.828	min ⁻¹	nuclear export of IkBa-NFkB	Werner et al, 2008 (from Hoffmann 2002). Ashall 2009 fitted value is 0.06
				1/3.5	vol. scale (product)	Volume scale: cytoplasmic/nuclear volume
15	IkBa	→		log(2)/9	min ⁻¹	degradation of IkBa	7-10 min half life (measured in O'Dea 2007)
16	IkBan	→		log(2)/9	min ⁻¹	degradation of IkBa (nuc)	7-10 min half life (measured in O'Dea 2007)
17	IkBa + NFkB	→	IkBaNFkB	200	µM⁻¹min⁻¹	IkBa-NFkB association	Previous value (30 µM⁻¹min⁻¹) was underestimate; updated by Bergqvist et al. 2006 using SPR
18	IkBan + NFkBn	→	IkBaNFkBn	200	µM⁻¹min⁻¹	IkBa-NFkB association (nuc)	Previous value (30 µM⁻¹min⁻¹) was underestimate; updated by Bergqvist et al. 2006 using SPR
19	IkBaNFkB	→	IkBa + NFkB	8e-3	min ⁻¹	IkBa-NFkB dissociation	Measured in Bergqvist et al. 2006 (authors note that this is an upper bound)
20	IkBaNFkBn	→	IkBan + NFkBn	8e-3	min ⁻¹	IkBa-NFkB dissociation (nuc)	Measured in Bergqvist et al. 2006 (authors note that this is an upper bound)
21	IKK + IkBaNFkB	→	IKKIkBaNFkB	190	µM⁻¹min⁻¹	IKK-IkBa-NFkB association	Fit
22	IKK + IkBa	→	IKKIkBa	190	µM⁻¹min⁻¹	IKK-IkBa association	Fit
23	IKKIkBaNFkB	→	IKK + IkBaNFkB	38	min⁻¹	IKK-IkBa-NFkB dissociation	Fit
24	IKKIkBa	→	IKK + IkBa	38	min⁻¹	IKK-IkBa dissociation	Fit
25	IKKIkBaNFkB	→	IKK + NFkB	2	min⁻¹	Phosphorylation/degradation of complexed IkBa	Fit
26	IKKIkBa	→	IKK	2	min⁻¹	Phosphorylation/degradation of IkBa	Fit
27	LPS + CD14	→	CD14LPS	8.75	µM⁻¹min⁻¹	CD14-LPS association	Cheng et al 2015
				0.001	vol. scale (reactant)	Scale for external (media) vs. internal (cellular) volumes	Cheng et al 2015
28	CD14LPS	→	LPS + CD14	0.07		CD14-LPS dissociation	Cheng et al 2015
				0.001	vol. scale (product)	Scale for external (media) vs. internal (cellular) volumes	Cheng et al 2015
29		→	CD14	0.00112	µM/min	CD14 synthesis	Cheng et al 2015
30	CD14	→		8.78E-04	min⁻¹	CD14 degradation	Cheng et al 2015
31	CD14LPS + TLR4	→	TLR4LPS	5.543	µM⁻¹min⁻¹	Assocation of LPS and CD14 in plasma membrane	Cheng et al 2015
32	TLR4LPS	→	CD14LPS + TLR4	0.0277	min⁻¹	Disassociation of TLR4LPS in the plamsa membrane	Cheng et al 2015
33	CD14LPSen + TLR4en	→	TLR4LPSen	5.543	µM⁻¹min⁻¹	Assocation of LPS and CD14 in the endosome	Cheng et al 2015
34	TLR4LPSen	→	CD14LPSen + TLR4en	0.0277	min⁻¹	Disassociation of TLR4LPS in the endosome	Cheng et al 2015
35		→	TLR4	5.25E-05	µM/min	Synthesis rate of TLR4	Cheng et al 2015
36	CD14LPS	→	CD14LPSen	0.065681	min⁻¹	Induced endocytosis of CD14	Cheng et al 2015
37	CD14LPSen	→	CD14LPS	4.00E-02	min⁻¹	Recycling of CD14	Cheng et al 2015
38	TLR4	→	TLR4en	0.028028	min⁻¹	Constitutive endocytosis of TLR4	Cheng et al 2015
39	TLR4en	→	TLR4	0.5	min⁻¹	Recycling of TLR4	Cheng et al 2015
40	TLR4LPS	→	TLR4LPSen	0.065681	min⁻¹	Induced endocytosis of activated CD14-TLR4	Cheng et al 2015
41	TLR4LPSen	→	TLR4LPS	0.04	min⁻¹	Recycling of CD14-TLR4	Cheng et al 2015
42	CD14LPSen	→		0.07	min⁻¹	Degradation of CD14-LPS	Cheng et al 2015
43	TLR4en	→		0.0653	min⁻¹	Degradation of TLR4	Cheng et al 2015
44	TLR4LPSen	→		0.012	min⁻¹	Degradation of activated TLR4-LPS	Cheng et al 2015
45	TLR4LPS + MyD88_off	→	TLR4LPS + MyD88	150	min⁻¹	Activation of MyD88	Cheng et al 2015
				3	Hill coef.	Hill coefficient for MyD88 activation	Cheng et al 2015
				0.012448	µM	Km: EC50 for MyD88 activation	Cheng et al 2015
46	MyD88	→	MyD88_off	2600	min⁻¹	Deactivation of MyD88	Cheng et al 2015
47	TRIF_off + TLR4LPSen	→	TRIF + TLR4LPSen	6	µM⁻¹min⁻¹	Activation of TRIF	Cheng et al 2015
48	TRIF	→	TRIF_off	0.2	min⁻¹	Deactivation of TRIF	Increased from Cheng et al 2015 (orig = 0.04)
49	MyD88 + TRAF6_off	→	MyD88 + TRAF6	30	µM⁻¹min⁻¹	Activation of TRAF6 by MyD88	Cheng et al 2015
50	TRIF + TRAF6_off	→	TRIF + TRAF6	0.4	µM⁻¹min⁻¹	Activation of TRAF6 by TRIF	Cheng et al 2015
51	TRAF6	→	TRAF6_off	0.125	min⁻¹	Deactivation of TRAF6	Cheng et al 2015
52	TRAF6 + TAK1_off	→	TRAF6 + TAK1	0.105	µM⁻¹min⁻¹	Activation of TAK1 by TRAF6	Cheng et al 2015
				1	1	scale for activation of TAK1
53	TNF	→		0.0116	min⁻¹	TNF degradation	1 hr halflife for free TNF
54		→	TNFR	8.224e-06	µM/min	TNFR synthesis	Calculated with degradation rate to give roughly 1200 receptors/ cell @ s.s, or 400 trimers. (Fallahi-Sichani et al. 2009)
55	TNFR	→		0.02384	min⁻¹	TNFR degradation	Fit, tightly constrained based on measured value in Watanabe et al 1988 (estimated value 0.006)
56	TNF + TNFR	→	TNFR_TNF	1100	µM⁻¹min⁻¹	Capture of TNF	Measured (Grell et al 1988)
				0.001	vol. scale (reactant)	Scale for external (media) vs. internal (cellular) volumes	Werner et al 2008
57	TNFR_TNF	→	TNF + TNFR	0.021	min⁻¹	Release of TNF	Werner et al 2008
				0.001	vol. scale (product)	Scale for external (media) vs. internal (cellular) volumes	Werner et al 2008
58	TNFR_TNF	→		0.125	min⁻¹	Internalization/degradation of complexed TNFR	Captured TNF experiments show internalization halflife of approx. 5 min (Mosselmans et al, 1988)
59	TNFR_TNF + TTR	→	C1_off	34.08	µM⁻¹min⁻¹	Association of TRAF2/RIP1 with receptor trimer	Werner et al 2008
60	C1_off	→	TNFR_TNF + TTR	0.03812	min⁻¹	Dissociation of TRAF2/RIP1 with receptor trimer	Werner et al 2008
61	C1_off	→		0.125	min⁻¹	Internalization/degradation of complexed TNFR	MODIFIED. Bound receptor halflife is much shorter, closer to 5-10 min
62	C1_off	→	C1	1.875	min⁻¹	Activation of complexed TNFR	Werner et al 2008
63	C1	→	C1_off	320.3	min⁻¹	Inactivation of complexed TNFR	Werner et al 2008
64	C1	→		0.125	min⁻¹	Internalization/degradation of complexed TNFR	Werner et al 2008
65	C1 + TAK1_off	→	TAK1 + C1	1889	µM⁻¹min⁻¹	Activation of TAK1 by C1	Werner et al 2008
				1	1	scale for activation of TAK1
66	TAK1	→	TAK1_off	0.5188	min⁻¹	Inactivation of TAK1	Werner et al 2008
67	TAK1 + IKK_off	→	TAK1 + IKK	18.79	min⁻¹	Activation of IKK by TAK1	Werner et al 2008
		→		2	Hill coef.	Hill coefficient for IKK activation	Werner et al 2008
		→		0.001116	µM	Km: EC50 for IKK activation	Werner et al 2009
68		→	TLR2	1e-6	µM/min	TLR1/2 synthesis	Balanced with degradation to yield a s.s. value of ~3000 receptors (0.0025 μM) (Receptor abundance estimated from Visintin et al. 2001, and O'Mahony et al. 2008)
69	TLR2	→		0.0004	min⁻¹	TLR1/2 degradation	Set roughly at the level of constitutive TNFR and TLR4 degradation
70	Pam3CSK + CD14	→	CD14_P3CSK	1	µM⁻¹min⁻¹	Association of CD14 and lipoprotein	Fit near estimated Kd of CD14-Pam3CSK4 (5.7μM, Nakata et al 2006)
				0.001	vol. scale (reactant)	Scale for external (media) vs. internal (cellular) volumes
71	CD14_P3CSK	→	Pam3CSK + CD14	1.8	min⁻¹	Dissociation of CD14/lipoprotein	Fit near estimated Kd of CD14-Pam3CSK4 (5.7μM, Takata et al 2006)
				0.001	vol. scale (product)	Scale for external (media) vs. internal (cellular) volumes
72	CD14_P3CSK + TLR2	→	TLR2_P3CSK	5.543	µM⁻¹min⁻¹
73	CD14_P3CSK	→		0.07	min⁻¹	Degradation of CD14-P3CSK	Matched to CD14-LPS degradation
74	TLR2_P3CSK	→	CD14_P3CSK + TLR2	0.02	min⁻¹
75	TLR2_P3CSK	→		0.004	min⁻¹	Degradation of ligand/receptor	Matched to constitutive TLR2 degradation
76	TLR2_P3CSK + MyD88_off	→	TLR2_P3CSK + MyD88	150	min⁻¹	Activation of MyD88
				3	Hill coef.	Hill coefficient for MyD88 activation
				0.0032	µM	Km: EC50 for MyD88 activation	Km for TLR4 is 0.012448 - decreased this value slightly to accommodate lower expression level of TLR2.
85		→	TLR9 + TLR9_N	2e-6	μM/min	TLR9 synthesis	Balanced with degradation to yield a s.s. value of ~2000 receptors (0.0016 μM)
86	TLR9	→		4e-4	min⁻¹	TLR9 degradation	Set roughly at the level of constitutive TNFR and TLR4 degradation
87	TLR9_N	→		4e-4	min⁻¹	TLR9 degradation (N terminus fragment)	Scaled with degradation of membrane-bound TLR9
88	CpG	→	CpG_en	0.015	min⁻¹	CpG internalization
				0.5	µM	Km: EC50 for CpG internalization	EC50 matched to a moderately high dose of CpG (500 nM)
				1	Hill coef.	Hill coefficient for CpG internalization
				0.001	vol. scale (reactant)
89	CpG_en	→	CpG	0.028	min⁻¹	CpG exchange from endosome
				0.001	vol. scale (product)
90	CpG_en + TLR9	→	TLR9_CpG	3	µM⁻¹min⁻¹	Ligand-receptor association	Matched with dissociation to yield known Kd (pH-dependent, but measured to be near 200 nM at early-endosomal conditions) (Rutz et al, 2004)
91	TLR9_CpG	→	CpG_en + TLR9	0.5	min⁻¹	Ligand-receptor dissociation	Matched with association to yield known Kd (pH-dependent but measured to be near 200 nM at early-endosomal conditions)
92	TLR9_CpG + TLR9_N	→		3	µM⁻¹min⁻¹	Mediated degrdadation of bound TLR9	Fit to produce ~8hr behavior at high doses of CpG (1000nM)
93	TLR9_CpG	→		0.0016	min⁻¹	Bound CpG-TLR9 degradation	Set slightly above (2x) unbound TLR9 degradation
94	TLR9_CpG + MyD88_off	→	TLR9_CpG + MyD88	200	min⁻¹	Activation of MyD88
				3	Hill coef.	Hill coefficient for MyD88 activation
				0.0032	µM	Km: EC50 for MyD88 activation	Km for TLR4 is 0.012448 - decreased this value slightly to accommodate lower expression level of TLR2.
95	NFkB	→		0	min⁻¹	degradation of NF-kB	(used as proxy for irreversible sequestration)
96	IkBat	→	IkBat_cas1	0.33	min⁻¹	IkBat to IkBat_cas1 transformation rate	Translation/folding delay
97	IkBat_cas1	→	IkBat_cas2	0.33	min⁻¹	IkBat_cas1 to IkBat_cas2 transformation rate	Translation/folding delay
98	IkBat_cas2	→		0.0577623	min⁻¹	IkBat_cas2 mRNA degradation
99	NFkBn	→	NFkBn_cas1	0.4	min⁻¹	production rate from NFkBn to NFkBn_cas1	mRNA transcription/processing/maturation delay, Estimated from Mor et al., Nature Cell Biology 2010 as 10-20 min, then fit.
100	NFkBn_cas1	→	NFkBn_cas2	0.4	min⁻¹	transformation rate from NFkBn_cas1 to NFkBn_cas2	mRNA transcription/processing/maturation delay, Estimated from Mor et al., Nature Cell Biology 2010 as 10-20 min, then fit.
101	NFkBn_cas2	→		0.4	min⁻¹	degradation rate of NFkBn_cas2
102	MKK6_off + IKK	→	pMKK6 + IKK	0.516498	min⁻¹	Vmax: MKK6 phosphorylation by IKK	fit to respresentative, in this paper
				1	Hill coef.		fit to respresentative, in this paper
				0.0312378	µM	Km: MKK6 phosphorylation by IKK	fit to respresentative, in this paper
103	pMKK6	→	MKK6_off	0.301366	min⁻¹	MKK6 dephosphorylation	fit to respresentative, in this paper
104	pMKK6 + IKK	→	ppMKK6 + IKK	0.516498	min⁻¹	Vmax: MKK6 double phosphorylation by IKK	fit to respresentative, in this paper
				1	Hill coef.		fit to respresentative, in this paper
				0.0312378	µM	Km: MKK6 double phosphorylation by IKK	fit to respresentative, in this paper
105	ppMKK6	→	pMKK6	0.301366	min⁻¹	MKK6 dephosphorylation	fit to respresentative, in this paper
106	MKK4_off + TAK1	→	pMKK4 + TAK1	0.0126836	µM min⁻¹	Vmax: MKK4 phosphorylation by TAK1	fit to respresentative, in this paper
				1	Hill coef.		fit to respresentative, in this paper
				0.000114767	µM	Km: MKK6 double phosphorylation by IKK	fit to respresentative, in this paper
107	pMKK4	→	MKK4_off	0.0123201	min⁻¹	MKK4 dephosphorylation	fit to respresentative, in this paper
108	pMKK4 + TAK1	→	ppMKK4 + TAK1	0.0126836	min⁻¹	Vmax: MKK4 double phosphorylation by TAK1	fit to respresentative, in this paper
				1	Hill coef.		fit to respresentative, in this paper
				0.000114767	µM	Km: MKK4 double phosphorylation by TAK1	fit to respresentative, in this paper
109	ppMKK4	→	pMKK4	0.0123201	min⁻¹	MKK4 dephosphorylation	fit to respresentative, in this paper
110	ppMKK6 + p38_off	→	ppMKK6 + pp38	5.24106	min⁻¹	Vmax: p38 phosphorylation by ppMKK6	fit to respresentative, in this paper
				1	Hill coef.		fit to respresentative, in this paper
				0.299043	µM	Km: p38 phosphorylation by ppMKK6	fit to respresentative, in this paper
111	ppMKK4 + p38_off	→	ppMKK4 + pp38	1.03505	min⁻¹	Vmax: p38 phosphorylation by ppMKK4	fit to respresentative, in this paper
				1	Hill coef.		fit to respresentative, in this paper
				0.103902	µM	Km: p38 phosphorylation by ppMKK4	fit to respresentative, in this paper
112	pp38	→	p38_off	0.624002	min⁻¹	p38 dephosphorylation	fit to respresentative, in this paper
113	ppMKK6 + pp38	→	ppMKK6 + ppp38	5.24106	min⁻¹	Vmax: p38 double phosphorylation by ppMKK6	fit to respresentative, in this paper
				1	Hill coef.		fit to respresentative, in this paper
				0.299043	µM	Km: p38 double phosphorylation by ppMKK6	fit to respresentative, in this paper
114	ppMKK4 + pp38	→	ppMKK4 + ppp38	1.03505	min⁻¹	Vmax: p38 double phosphorylation by ppMKK4	fit to respresentative, in this paper
				1	Hill coef.		fit to respresentative, in this paper
				0.103902	µM	Km: p38 double phosphorylation by ppMKK4	fit to respresentative, in this paper
115	ppp38	→	pp38	0.624002	min⁻¹	p38 dephosphorylation	fit to respresentative, in this paper
