# Supplementary material for: Dynamical and combinatorial coding by MAPK p38 and NFκB in the inflammatory response of macrophages
Source: Mol Syst Biol. 2024 Jun 13;20(8):898–932. doi: 10.1038/s44320-024-00047-4 (PMC11297158; doi:10.1038/s44320-024-00047-4)
Supplement: Supplementary file 8 — Source data Fig. 1 [file 44320_2024_47_MOESM8_ESM.zip]

Archive with 297 entries (248 files):
- Source Data for Figure 1/
- Source Data for Figure 1/.DS_Store
- __MACOSX/Source Data for Figure 1/._.DS_Store
- Source Data for Figure 1/1F/
- __MACOSX/Source Data for Figure 1/._1F
- Source Data for Figure 1/1G/
- __MACOSX/Source Data for Figure 1/._1G
- Source Data for Figure 1/1B/
- __MACOSX/Source Data for Figure 1/._1B
- Source Data for Figure 1/1E/
- __MACOSX/Source Data for Figure 1/._1E
- Source Data for Figure 1/1D/
- __MACOSX/Source Data for Figure 1/._1D
- Source Data for Figure 1/1C/
- __MACOSX/Source Data for Figure 1/._1C
- Source Data for Figure 1/1F/FlowCytometry_pp38_MFI.xlsx
- __MACOSX/Source Data for Figure 1/1F/._FlowCytometry_pp38_MFI.xlsx
- Source Data for Figure 1/1G/Fraction_p38active_KTRMicroscopy_FlowCytometry.xlsx
- __MACOSX/Source Data for Figure 1/1G/._Fraction_p38active_KTRMicroscopy_FlowCytometry.xlsx
- Source Data for Figure 1/1B/WesternBlotQuantification_pp38_pMK2_pCREB_IkBa.xlsx
- __MACOSX/Source Data for Figure 1/1B/._WesternBlotQuantification_pp38_pMK2_pCREB_IkBa.xlsx
- Source Data for Figure 1/1B/.DS_Store
- __MACOSX/Source Data for Figure 1/1B/._.DS_Store
- Source Data for Figure 1/1B/1B WesternBlotImages/
- __MACOSX/Source Data for Figure 1/1B/._1B WesternBlotImages
- Source Data for Figure 1/1B/1B WesternBlotsLoadingSchemes.pdf
- __MACOSX/Source Data for Figure 1/1B/._1B WesternBlotsLoadingSchemes.pdf
- Source Data for Figure 1/1E/.DS_Store
- __MACOSX/Source Data for Figure 1/1E/._.DS_Store
- Source Data for Figure 1/1E/CpG/
- __MACOSX/Source Data for Figure 1/1E/._CpG
- Source Data for Figure 1/1E/TNF/
- __MACOSX/Source Data for Figure 1/1E/._TNF
- Source Data for Figure 1/1E/pp38_pMK2_fromWesternBlotting.xlsx
- __MACOSX/Source Data for Figure 1/1E/._pp38_pMK2_fromWesternBlotting.xlsx
- Source Data for Figure 1/1E/P3C4/
- __MACOSX/Source Data for Figure 1/1E/._P3C4
- Source Data for Figure 1/1E/1E Western Blots.pdf
- __MACOSX/Source Data for Figure 1/1E/._1E Western Blots.pdf
- Source Data for Figure 1/1E/LPS/
- __MACOSX/Source Data for Figure 1/1E/._LPS
- Source Data for Figure 1/1D/LiveCellMicroscopy_p38Activities.xlsx
- __MACOSX/Source Data for Figure 1/1D/._LiveCellMicroscopy_p38Activities.xlsx
- Source Data for Figure 1/1C/.DS_Store
- __MACOSX/Source Data for Figure 1/1C/._.DS_Store
- Source Data for Figure 1/1C/p38i_LPS/
- __MACOSX/Source Data for Figure 1/1C/._p38i_LPS
- Source Data for Figure 1/1C/DMSO_Mock/
- __MACOSX/Source Data for Figure 1/1C/._DMSO_Mock
- Source Data for Figure 1/1C/DMSO_LPS/
- __MACOSX/Source Data for Figure 1/1C/._DMSO_LPS
- Source Data for Figure 1/1B/1B WesternBlotImages/pMK2/
- __MACOSX/Source Data for Figure 1/1B/1B WesternBlotImages/._pMK2
- Source Data for Figure 1/1B/1B WesternBlotImages/IkBa/
- __MACOSX/Source Data for Figure 1/1B/1B WesternBlotImages/._IkBa
- Source Data for Figure 1/1B/1B WesternBlotImages/.DS_Store
- __MACOSX/Source Data for Figure 1/1B/1B WesternBlotImages/._.DS_Store
- Source Data for Figure 1/1B/1B WesternBlotImages/tubulin A/
- __MACOSX/Source Data for Figure 1/1B/1B WesternBlotImages/._tubulin A
- Source Data for Figure 1/1B/1B WesternBlotImages/p-p38/
- __MACOSX/Source Data for Figure 1/1B/1B WesternBlotImages/._p-p38
- Source Data for Figure 1/1B/1B WesternBlotImages/pCREB/
- __MACOSX/Source Data for Figure 1/1B/1B WesternBlotImages/._pCREB
- Source Data for Figure 1/1B/1B WesternBlotImages/tubulin B/
- __MACOSX/Source Data for Figure 1/1B/1B WesternBlotImages/._tubulin B
- Source Data for Figure 1/1E/CpG/tubulin gel 2/
- __MACOSX/Source Data for Figure 1/1E/CpG/._tubulin gel 2
- Source Data for Figure 1/1E/CpG/pMK2/
- __MACOSX/Source Data for Figure 1/1E/CpG/._pMK2
- Source Data for Figure 1/1E/CpG/.DS_Store
- __MACOSX/Source Data for Figure 1/1E/CpG/._.DS_Store
- Source Data for Figure 1/1E/CpG/pp38/
- __MACOSX/Source Data for Figure 1/1E/CpG/._pp38
- Source Data for Figure 1/1E/CpG/tubulin gel 1/
- __MACOSX/Source Data for Figure 1/1E/CpG/._tubulin gel 1
- Source Data for Figure 1/1E/TNF/pMK2/
- __MACOSX/Source Data for Figure 1/1E/TNF/._pMK2
- Source Data for Figure 1/1E/TNF/.DS_Store
- __MACOSX/Source Data for Figure 1/1E/TNF/._.DS_Store
- Source Data for Figure 1/1E/TNF/tubulin gel1/
- __MACOSX/Source Data for Figure 1/1E/TNF/._tubulin gel1
- Source Data for Figure 1/1E/TNF/pp38/
- __MACOSX/Source Data for Figure 1/1E/TNF/._pp38
- Source Data for Figure 1/1E/TNF/tubulin gel2/
- __MACOSX/Source Data for Figure 1/1E/TNF/._tubulin gel2
- Source Data for Figure 1/1E/P3C4/tubulin gel 2/
- __MACOSX/Source Data for Figure 1/1E/P3C4/._tubulin gel 2
- Source Data for Figure 1/1E/P3C4/pMK2/
- __MACOSX/Source Data for Figure 1/1E/P3C4/._pMK2
- Source Data for Figure 1/1E/P3C4/.DS_Store
- __MACOSX/Source Data for Figure 1/1E/P3C4/._.DS_Store
- Source Data for Figure 1/1E/P3C4/pp38/
- __MACOSX/Source Data for Figure 1/1E/P3C4/._pp38
- Source Data for Figure 1/1E/P3C4/tubulin gel 1/
- __MACOSX/Source Data for Figure 1/1E/P3C4/._tubulin gel 1
- Source Data for Figure 1/1E/LPS/tubulin gel 2/
- __MACOSX/Source Data for Figure 1/1E/LPS/._tubulin gel 2
- Source Data for Figure 1/1E/LPS/pMK2/
- __MACOSX/Source Data for Figure 1/1E/LPS/._pMK2
- Source Data for Figure 1/1E/LPS/.DS_Store
- __MACOSX/Source Data for Figure 1/1E/LPS/._.DS_Store
- Source Data for Figure 1/1E/LPS/pp38/
- __MACOSX/Source Data for Figure 1/1E/LPS/._pp38
- Source Data for Figure 1/1E/LPS/tubulin gel 1/
- __MACOSX/Source Data for Figure 1/1E/LPS/._tubulin gel 1
- Source Data for Figure 1/1C/p38i_LPS/LPS p38i_s1t013c3.tif
- __MACOSX/Source Data for Figure 1/1C/p38i_LPS/._LPS p38i_s1t013c3.tif
- Source Data for Figure 1/1C/p38i_LPS/LPS p38i_s1t007c3.tif
- __MACOSX/Source Data for Figure 1/1C/p38i_LPS/._LPS p38i_s1t007c3.tif
- Source Data for Figure 1/1C/p38i_LPS/LPS p38i_s1t007c1.tif
- __MACOSX/Source Data for Figure 1/1C/p38i_LPS/._LPS p38i_s1t007c1.tif
- Source Data for Figure 1/1C/p38i_LPS/LPS p38i_s1t079c3.tif
- __MACOSX/Source Data for Figure 1/1C/p38i_LPS/._LPS p38i_s1t079c3.tif
- Source Data for Figure 1/1C/p38i_LPS/LPS p38i_s1t007c4.tif
- __MACOSX/Source Data for Figure 1/1C/p38i_LPS/._LPS p38i_s1t007c4.tif
- Source Data for Figure 1/1C/p38i_LPS/LPS p38i_s1t019c3.tif
- __MACOSX/Source Data for Figure 1/1C/p38i_LPS/._LPS p38i_s1t019c3.tif
- Source Data for Figure 1/1C/DMSO_Mock/DMSO_t013c3.tif
- __MACOSX/Source Data for Figure 1/1C/DMSO_Mock/._DMSO_t013c3.tif
- Source Data for Figure 1/1C/DMSO_Mock/DMSO_t019c3.tif
- __MACOSX/Source Data for Figure 1/1C/DMSO_Mock/._DMSO_t019c3.tif
- Source Data for Figure 1/1C/DMSO_Mock/DMSO_t079c3.tif
- __MACOSX/Source Data for Figure 1/1C/DMSO_Mock/._DMSO_t079c3.tif
- Source Data for Figure 1/1C/DMSO_Mock/DMSO_t007c4.tif
- __MACOSX/Source Data for Figure 1/1C/DMSO_Mock/._DMSO_t007c4.tif
- Source Data for Figure 1/1C/DMSO_Mock/DMSO_t007c3.tif
- __MACOSX/Source Data for Figure 1/1C/DMSO_Mock/._DMSO_t007c3.tif
- Source Data for Figure 1/1C/DMSO_Mock/DMSO_t007c1.tif
- __MACOSX/Source Data for Figure 1/1C/DMSO_Mock/._DMSO_t007c1.tif
- Source Data for Figure 1/1C/DMSO_LPS/LPS_t019c3.tif
- __MACOSX/Source Data for Figure 1/1C/DMSO_LPS/._LPS_t019c3.tif
- Source Data for Figure 1/1C/DMSO_LPS/LPS_t079c3.tif
- __MACOSX/Source Data for Figure 1/1C/DMSO_LPS/._LPS_t079c3.tif
- Source Data for Figure 1/1C/DMSO_LPS/LPS_t007c4.tif
- __MACOSX/Source Data for Figure 1/1C/DMSO_LPS/._LPS_t007c4.tif
- Source Data for Figure 1/1C/DMSO_LPS/LPS_t007c1.tif
- __MACOSX/Source Data for Figure 1/1C/DMSO_LPS/._LPS_t007c1.tif
- Source Data for Figure 1/1C/DMSO_LPS/LPS_t007c3.tif
- __MACOSX/Source Data for Figure 1/1C/DMSO_LPS/._LPS_t007c3.tif
- Source Data for Figure 1/1C/DMSO_LPS/LPS_t013c3.tif
- __MACOSX/Source Data for Figure 1/1C/DMSO_LPS/._LPS_t013c3.tif
- Source Data for Figure 1/1B/1B WesternBlotImages/pMK2/Gel1/
- __MACOSX/Source Data for Figure 1/1B/1B WesternBlotImages/pMK2/._Gel1
- Source Data for Figure 1/1B/1B WesternBlotImages/pMK2/.DS_Store
- __MACOSX/Source Data for Figure 1/1B/1B WesternBlotImages/pMK2/._.DS_Store
- Source Data for Figure 1/1B/1B WesternBlotImages/pMK2/Gel2/
- __MACOSX/Source Data for Figure 1/1B/1B WesternBlotImages/pMK2/._Gel2
- Source Data for Figure 1/1B/1B WesternBlotImages/IkBa/Gel1/
- __MACOSX/Source Data for Figure 1/1B/1B WesternBlotImages/IkBa/._Gel1
- Source Data for Figure 1/1B/1B WesternBlotImages/IkBa/.DS_Store
- __MACOSX/Source Data for Figure 1/1B/1B WesternBlotImages/IkBa/._.DS_Store
- Source Data for Figure 1/1B/1B WesternBlotImages/IkBa/Gel2/
- __MACOSX/Source Data for Figure 1/1B/1B WesternBlotImages/IkBa/._Gel2
- Source Data for Figure 1/1B/1B WesternBlotImages/tubulin A/Gel1/
- __MACOSX/Source Data for Figure 1/1B/1B WesternBlotImages/tubulin A/._Gel1
- Source Data for Figure 1/1B/1B WesternBlotImages/tubulin A/.DS_Store
- __MACOSX/Source Data for Figure 1/1B/1B WesternBlotImages/tubulin A/._.DS_Store
- Source Data for Figure 1/1B/1B WesternBlotImages/tubulin A/Gel2/
- __MACOSX/Source Data for Figure 1/1B/1B WesternBlotImages/tubulin A/._Gel2
- Source Data for Figure 1/1B/1B WesternBlotImages/p-p38/Gel1/
- __MACOSX/Source Data for Figure 1/1B/1B WesternBlotImages/p-p38/._Gel1
- Source Data for Figure 1/1B/1B WesternBlotImages/p-p38/.DS_Store
- __MACOSX/Source Data for Figure 1/1B/1B WesternBlotImages/p-p38/._.DS_Store
- Source Data for Figure 1/1B/1B WesternBlotImages/p-p38/Gel2/
- __MACOSX/Source Data for Figure 1/1B/1B WesternBlotImages/p-p38/._Gel2
- Source Data for Figure 1/1B/1B WesternBlotImages/pCREB/Gel1/
- __MACOSX/Source Data for Figure 1/1B/1B WesternBlotImages/pCREB/._Gel1
- Source Data for Figure 1/1B/1B WesternBlotImages/pCREB/.DS_Store
- __MACOSX/Source Data for Figure 1/1B/1B WesternBlotImages/pCREB/._.DS_Store
- Source Data for Figure 1/1B/1B WesternBlotImages/pCREB/Gel2/
- __MACOSX/Source Data for Figure 1/1B/1B WesternBlotImages/pCREB/._Gel2
- Source Data for Figure 1/1B/1B WesternBlotImages/tubulin B/Gel1/
- __MACOSX/Source Data for Figure 1/1B/1B WesternBlotImages/tubulin B/._Gel1
- Source Data for Figure 1/1B/1B WesternBlotImages/tubulin B/.DS_Store
- __MACOSX/Source Data for Figure 1/1B/1B WesternBlotImages/tubulin B/._.DS_Store
- Source Data for Figure 1/1B/1B WesternBlotImages/tubulin B/Gel2/
- __MACOSX/Source Data for Figure 1/1B/1B WesternBlotImages/tubulin B/._Gel2
- Source Data for Figure 1/1E/CpG/tubulin gel 2/Image 2021-05-24 13hr 07min coilormietric.tif
- __MACOSX/Source Data for Figure 1/1E/CpG/tubulin gel 2/._Image 2021-05-24 13hr 07min coilormietric.tif
- Source Data for Figure 1/1E/CpG/tubulin gel 2/Image 2021-05-24 13hr 08min_Exposure_4.0sec.tif
- __MACOSX/Source Data for Figure 1/1E/CpG/tubulin gel 2/._Image 2021-05-24 13hr 08min_Exposure_4.0sec.tif
- Source Data for Figure 1/1E/CpG/pMK2/Image 2021-05-18 12hr 32min colorimetric.tif
- __MACOSX/Source Data for Figure 1/1E/CpG/pMK2/._Image 2021-05-18 12hr 32min colorimetric.tif
- Source Data for Figure 1/1E/CpG/pMK2/Image 2021-05-18 12hr 34min_Exposure_30.0sec.tif
- __MACOSX/Source Data for Figure 1/1E/CpG/pMK2/._Image 2021-05-18 12hr 34min_Exposure_30.0sec.tif
- Source Data for Figure 1/1E/CpG/pp38/Image 2021-05-19 11hr 51min_Exposure_20.0sec with some overexposure.tif
- __MACOSX/Source Data for Figure 1/1E/CpG/pp38/._Image 2021-05-19 11hr 51min_Exposure_20.0sec with some overexposure.tif
- Source Data for Figure 1/1E/CpG/pp38/Image 2021-05-19 11hr 59min colorimetric.tif
- __MACOSX/Source Data for Figure 1/1E/CpG/pp38/._Image 2021-05-19 11hr 59min colorimetric.tif
- Source Data for Figure 1/1E/CpG/pp38/Image 2021-05-19 12hr 02min_Exposure_14.0sec.tif
- __MACOSX/Source Data for Figure 1/1E/CpG/pp38/._Image 2021-05-19 12hr 02min_Exposure_14.0sec.tif
- Source Data for Figure 1/1E/CpG/tubulin gel 1/Image 2021-05-24 12hr 48min colorimetric.tif
- __MACOSX/Source Data for Figure 1/1E/CpG/tubulin gel 1/._Image 2021-05-24 12hr 48min colorimetric.tif
- Source Data for Figure 1/1E/CpG/tubulin gel 1/Image 2021-05-24 12hr 49min_Exposure_4.0sec.tif
- __MACOSX/Source Data for Figure 1/1E/CpG/tubulin gel 1/._Image 2021-05-24 12hr 49min_Exposure_4.0sec.tif
- Source Data for Figure 1/1E/TNF/pMK2/Image 2021-04-27 13hr 08min_Exposure_50.0sec.tif
- __MACOSX/Source Data for Figure 1/1E/TNF/pMK2/._Image 2021-04-27 13hr 08min_Exposure_50.0sec.tif
- Source Data for Figure 1/1E/TNF/pMK2/Image 2021-04-27 13hr 08min_Exposure_80.0sec.tif
- __MACOSX/Source Data for Figure 1/1E/TNF/pMK2/._Image 2021-04-27 13hr 08min_Exposure_80.0sec.tif
- Source Data for Figure 1/1E/TNF/pMK2/Image 2021-04-27 13hr 06min colorimetric.tif
- __MACOSX/Source Data for Figure 1/1E/TNF/pMK2/._Image 2021-04-27 13hr 06min colorimetric.tif
- Source Data for Figure 1/1E/TNF/tubulin gel1/Image 2021-04-30 10hr 21min colorimetric.tif
- __MACOSX/Source Data for Figure 1/1E/TNF/tubulin gel1/._Image 2021-04-30 10hr 21min colorimetric.tif
- Source Data for Figure 1/1E/TNF/tubulin gel1/Image 2021-04-30 10hr 23min_Exposure_18.0sec.tif
- __MACOSX/Source Data for Figure 1/1E/TNF/tubulin gel1/._Image 2021-04-30 10hr 23min_Exposure_18.0sec.tif
- Source Data for Figure 1/1E/TNF/pp38/Image 2021-04-28 12hr 22min_Exposure_18.0sec.tif
- __MACOSX/Source Data for Figure 1/1E/TNF/pp38/._Image 2021-04-28 12hr 22min_Exposure_18.0sec.tif
- Source Data for Figure 1/1E/TNF/pp38/Image 2021-04-28 12hr 20min colorimetric.tif
- __MACOSX/Source Data for Figure 1/1E/TNF/pp38/._Image 2021-04-28 12hr 20min colorimetric.tif
- Source Data for Figure 1/1E/TNF/tubulin gel2/Image 2021-04-30 10hr 38min colorimtetric.tif
- __MACOSX/Source Data for Figure 1/1E/TNF/tubulin gel2/._Image 2021-04-30 10hr 38min colorimtetric.tif
- Source Data for Figure 1/1E/TNF/tubulin gel2/Image 2021-04-30 10hr 40min_Exposure_14.0sec.tif
- __MACOSX/Source Data for Figure 1/1E/TNF/tubulin gel2/._Image 2021-04-30 10hr 40min_Exposure_14.0sec.tif
- Source Data for Figure 1/1E/P3C4/tubulin gel 2/Image 2021-05-24 12hr 57min_Exposure_4.0sec.tif
- __MACOSX/Source Data for Figure 1/1E/P3C4/tubulin gel 2/._Image 2021-05-24 12hr 57min_Exposure_4.0sec.tif
- Source Data for Figure 1/1E/P3C4/tubulin gel 2/Image 2021-05-24 13hr 00min colorimetric.tif
- __MACOSX/Source Data for Figure 1/1E/P3C4/tubulin gel 2/._Image 2021-05-24 13hr 00min colorimetric.tif
- Source Data for Figure 1/1E/P3C4/pMK2/Image 2021-05-18 12hr 17min_Exposure_30.0sec.tif
- __MACOSX/Source Data for Figure 1/1E/P3C4/pMK2/._Image 2021-05-18 12hr 17min_Exposure_30.0sec.tif
- Source Data for Figure 1/1E/P3C4/pMK2/Image 2021-05-18 12hr 27min colorimetric.tif
- __MACOSX/Source Data for Figure 1/1E/P3C4/pMK2/._Image 2021-05-18 12hr 27min colorimetric.tif
- Source Data for Figure 1/1E/P3C4/pMK2/Image 2021-05-18 12hr 17min_Exposure_50.0sec w overexposure.tif
- __MACOSX/Source Data for Figure 1/1E/P3C4/pMK2/._Image 2021-05-18 12hr 17min_Exposure_50.0sec w overexposure.tif
- Source Data for Figure 1/1E/P3C4/pp38/Image 2021-05-19 11hr 53min colorimetric.tif
- __MACOSX/Source Data for Figure 1/1E/P3C4/pp38/._Image 2021-05-19 11hr 53min colorimetric.tif
- Source Data for Figure 1/1E/P3C4/pp38/Image 2021-05-19 11hr 51min_Exposure_10.0sec.tif
- __MACOSX/Source Data for Figure 1/1E/P3C4/pp38/._Image 2021-05-19 11hr 51min_Exposure_10.0sec.tif
- Source Data for Figure 1/1E/P3C4/tubulin gel 1/Image 2021-05-24 12hr 43min colorimetric.tif
- __MACOSX/Source Data for Figure 1/1E/P3C4/tubulin gel 1/._Image 2021-05-24 12hr 43min colorimetric.tif
- Source Data for Figure 1/1E/P3C4/tubulin gel 1/Image 2021-05-24 12hr 40min_Exposure_4.0sec.tif
- __MACOSX/Source Data for Figure 1/1E/P3C4/tubulin gel 1/._Image 2021-05-24 12hr 40min_Exposure_4.0sec.tif
- Source Data for Figure 1/1E/LPS/tubulin gel 2/Image 2021-04-30 10hr 30min_Exposure_10.0sec.tif
- __MACOSX/Source Data for Figure 1/1E/LPS/tubulin gel 2/._Image 2021-04-30 10hr 30min_Exposure_10.0sec.tif
- Source Data for Figure 1/1E/LPS/tubulin gel 2/Image 2021-04-30 10hr 32min colorimetric.tif
- __MACOSX/Source Data for Figure 1/1E/LPS/tubulin gel 2/._Image 2021-04-30 10hr 32min colorimetric.tif
- Source Data for Figure 1/1E/LPS/pMK2/Image 2021-04-27 13hr 00min colorimetric.tif
- __MACOSX/Source Data for Figure 1/1E/LPS/pMK2/._Image 2021-04-27 13hr 00min colorimetric.tif
- Source Data for Figure 1/1E/LPS/pMK2/Image 2021-04-27 12hr 55min_Exposure_70.0sec.tif
- __MACOSX/Source Data for Figure 1/1E/LPS/pMK2/._Image 2021-04-27 12hr 55min_Exposure_70.0sec.tif
- Source Data for Figure 1/1E/LPS/pp38/Image 2021-04-28 12hr 12min colorimetricf.tif
- __MACOSX/Source Data for Figure 1/1E/LPS/pp38/._Image 2021-04-28 12hr 12min colorimetricf.tif
- Source Data for Figure 1/1E/LPS/pp38/Image 2021-04-28 12hr 09min_Exposure_14.0sec.tif
- __MACOSX/Source Data for Figure 1/1E/LPS/pp38/._Image 2021-04-28 12hr 09min_Exposure_14.0sec.tif
- Source Data for Figure 1/1E/LPS/tubulin gel 1/Image 2021-04-30 10hr 15min colorimetric.tif
- __MACOSX/Source Data for Figure 1/1E/LPS/tubulin gel 1/._Image 2021-04-30 10hr 15min colorimetric.tif
- Source Data for Figure 1/1E/LPS/tubulin gel 1/Image 2021-04-30 10hr 12min_Exposure_10.0sec.tif
- __MACOSX/Source Data for Figure 1/1E/LPS/tubulin gel 1/._Image 2021-04-30 10hr 12min_Exposure_10.0sec.tif
- Source Data for Figure 1/1B/1B WesternBlotImages/pMK2/Gel1/Image 2021-07-21 12hr 56min_Exposure_55.0sec.tif
- __MACOSX/Source Data for Figure 1/1B/1B WesternBlotImages/pMK2/Gel1/._Image 2021-07-21 12hr 56min_Exposure_55.0sec.tif
- Source Data for Figure 1/1B/1B WesternBlotImages/pMK2/Gel1/Image 2021-07-21 12hr 53min colorimetricf.tif
- __MACOSX/Source Data for Figure 1/1B/1B WesternBlotImages/pMK2/Gel1/._Image 2021-07-21 12hr 53min colorimetricf.tif
- Source Data for Figure 1/1B/1B WesternBlotImages/pMK2/Gel2/Image 2021-07-21 13hr 09min colorimetric.tif
- __MACOSX/Source Data for Figure 1/1B/1B WesternBlotImages/pMK2/Gel2/._Image 2021-07-21 13hr 09min colorimetric.tif
- Source Data for Figure 1/1B/1B WesternBlotImages/pMK2/Gel2/Image 2021-07-21 13hr 05min_Exposure_55.0sec.tif
- __MACOSX/Source Data for Figure 1/1B/1B WesternBlotImages/pMK2/Gel2/._Image 2021-07-21 13hr 05min_Exposure_55.0sec.tif
- Source Data for Figure 1/1B/1B WesternBlotImages/IkBa/Gel1/Image 2021-07-23 11hr 25min_Exposure_60.0sec.tif
- __MACOSX/Source Data for Figure 1/1B/1B WesternBlotImages/IkBa/Gel1/._Image 2021-07-23 11hr 25min_Exposure_60.0sec.tif
- Source Data for Figure 1/1B/1B WesternBlotImages/IkBa/Gel1/Image 2021-07-23 11hr 24min colorimteric.tif
- __MACOSX/Source Data for Figure 1/1B/1B WesternBlotImages/IkBa/Gel1/._Image 2021-07-23 11hr 24min colorimteric.tif
- Source Data for Figure 1/1B/1B WesternBlotImages/IkBa/Gel2/Image 2021-07-23 11hr 39min colorimetric.tif
- __MACOSX/Source Data for Figure 1/1B/1B WesternBlotImages/IkBa/Gel2/._Image 2021-07-23 11hr 39min colorimetric.tif
- Source Data for Figure 1/1B/1B WesternBlotImages/IkBa/Gel2/Image 2021-07-23 11hr 33min_Exposure_50.0sec.tif
- __MACOSX/Source Data for Figure 1/1B/1B WesternBlotImages/IkBa/Gel2/._Image 2021-07-23 11hr 33min_Exposure_50.0sec.tif
- Source Data for Figure 1/1B/1B WesternBlotImages/tubulin A/Gel1/Image 2021-07-24 15hr 59min colorimetric.tif
- __MACOSX/Source Data for Figure 1/1B/1B WesternBlotImages/tubulin A/Gel1/._Image 2021-07-24 15hr 59min colorimetric.tif
- Source Data for Figure 1/1B/1B WesternBlotImages/tubulin A/Gel1/Image 2021-07-24 16hr 00min_Exposure_60.0sec.tif
- __MACOSX/Source Data for Figure 1/1B/1B WesternBlotImages/tubulin A/Gel1/._Image 2021-07-24 16hr 00min_Exposure_60.0sec.tif
- Source Data for Figure 1/1B/1B WesternBlotImages/tubulin A/Gel2/Image 2021-07-24 16hr 05min_Exposure_80.0sec.tif
- __MACOSX/Source Data for Figure 1/1B/1B WesternBlotImages/tubulin A/Gel2/._Image 2021-07-24 16hr 05min_Exposure_80.0sec.tif
- Source Data for Figure 1/1B/1B WesternBlotImages/tubulin A/Gel2/Image 2021-07-24 16hr 08min coorimtreic.tif
- __MACOSX/Source Data for Figure 1/1B/1B WesternBlotImages/tubulin A/Gel2/._Image 2021-07-24 16hr 08min coorimtreic.tif
- Source Data for Figure 1/1B/1B WesternBlotImages/p-p38/Gel1/Image 2021-07-22 11hr 12min coloriemtric.tif
- __MACOSX/Source Data for Figure 1/1B/1B WesternBlotImages/p-p38/Gel1/._Image 2021-07-22 11hr 12min coloriemtric.tif
- Source Data for Figure 1/1B/1B WesternBlotImages/p-p38/Gel1/Image 2021-07-22 11hr 13min_Exposure_35.0sec adjusted.tif
- __MACOSX/Source Data for Figure 1/1B/1B WesternBlotImages/p-p38/Gel1/._Image 2021-07-22 11hr 13min_Exposure_35.0sec adjusted.tif
- Source Data for Figure 1/1B/1B WesternBlotImages/p-p38/Gel2/Image 2021-07-22 11hr 30min colorimtreic.tif
- __MACOSX/Source Data for Figure 1/1B/1B WesternBlotImages/p-p38/Gel2/._Image 2021-07-22 11hr 30min colorimtreic.tif
- Source Data for Figure 1/1B/1B WesternBlotImages/p-p38/Gel2/Image 2021-07-22 11hr 22min_Exposure_60.0sec.tif
- __MACOSX/Source Data for Figure 1/1B/1B WesternBlotImages/p-p38/Gel2/._Image 2021-07-22 11hr 22min_Exposure_60.0sec.tif
- Source Data for Figure 1/1B/1B WesternBlotImages/pCREB/Gel1/Image 2021-07-21 13hr 17min_Exposure_60.0sec.tif
- __MACOSX/Source Data for Figure 1/1B/1B WesternBlotImages/pCREB/Gel1/._Image 2021-07-21 13hr 17min_Exposure_60.0sec.tif
- Source Data for Figure 1/1B/1B WesternBlotImages/pCREB/Gel1/Image 2021-07-21 13hr 22min_Exposure_120.0sec.tif
- __MACOSX/Source Data for Figure 1/1B/1B WesternBlotImages/pCREB/Gel1/._Image 2021-07-21 13hr 22min_Exposure_120.0sec.tif
- Source Data for Figure 1/1B/1B WesternBlotImages/pCREB/Gel1/Image 2021-07-21 13hr 16min colorimetric.tif
- __MACOSX/Source Data for Figure 1/1B/1B WesternBlotImages/pCREB/Gel1/._Image 2021-07-21 13hr 16min colorimetric.tif
- Source Data for Figure 1/1B/1B WesternBlotImages/pCREB/Gel2/Image 2021-07-21 13hr 30min colorimetric.tif
- __MACOSX/Source Data for Figure 1/1B/1B WesternBlotImages/pCREB/Gel2/._Image 2021-07-21 13hr 30min colorimetric.tif
- Source Data for Figure 1/1B/1B WesternBlotImages/pCREB/Gel2/Image 2021-07-21 13hr 26min_Exposure_70.0sec.tif
- __MACOSX/Source Data for Figure 1/1B/1B WesternBlotImages/pCREB/Gel2/._Image 2021-07-21 13hr 26min_Exposure_70.0sec.tif
- Source Data for Figure 1/1B/1B WesternBlotImages/tubulin B/Gel1/Image 2021-07-24 16hr 12min colorimetric.tif
- __MACOSX/Source Data for Figure 1/1B/1B WesternBlotImages/tubulin B/Gel1/._Image 2021-07-24 16hr 12min colorimetric.tif
- Source Data for Figure 1/1B/1B WesternBlotImages/tubulin B/Gel1/Image 2021-07-24 16hr 13min_Exposure_90.0sec.tif
- __MACOSX/Source Data for Figure 1/1B/1B WesternBlotImages/tubulin B/Gel1/._Image 2021-07-24 16hr 13min_Exposure_90.0sec.tif
- Source Data for Figure 1/1B/1B WesternBlotImages/tubulin B/Gel2/Image 2021-07-24 16hr 17min_Exposure_70.0sec.tif
- __MACOSX/Source Data for Figure 1/1B/1B WesternBlotImages/tubulin B/Gel2/._Image 2021-07-24 16hr 17min_Exposure_70.0sec.tif
- Source Data for Figure 1/1B/1B WesternBlotImages/tubulin B/Gel2/Image 2021-07-24 16hr 21min colorimetric.tif
- __MACOSX/Source Data for Figure 1/1B/1B WesternBlotImages/tubulin B/Gel2/._Image 2021-07-24 16hr 21min colorimetric.tif
