# Supplementary material for: Dynamical and combinatorial coding by MAPK p38 and NFκB in the inflammatory response of macrophages
Source: Mol Syst Biol. 2024 Jun 13;20(8):898–932. doi: 10.1038/s44320-024-00047-4 (PMC11297158; doi:10.1038/s44320-024-00047-4)
Supplement: Supplementary file 8 — Source data Fig. 1 [file 44320_2024_47_MOESM8_ESM.zip › Source Data for Figure 1/1F/FlowCytometry_pp38_MFI.xlsx]

## Sheet: pp38_MFI
Stimulus	Dose	Time	MFI	MFI_BaseDed
LPS	0.1	0	906	0
LPS	0.1	15	1268	362
LPS	0.1	30	1225	319
LPS	0.1	60	1375	469
LPS	1	0	906	0
LPS	1	15	1691	785
LPS	1	30	2788	1882
LPS	1	60	2386	1480
LPS	100	0	906	0
LPS	100	15	5797	4891
LPS	100	30	4889	3983
LPS	100	60	2780	1874
TNF	0.1	0	906	0
TNF	0.1	15	2625	1719
TNF	0.1	30	1830	924
TNF	0.1	60	1583	677
TNF	1	0	906	0
TNF	1	15	3637	2731
TNF	1	30	2288	1382
TNF	1	60	1670	764
TNF	100	0	906	0
TNF	100	15	4340	3434
TNF	100	30	2322	1416
TNF	100	60	2000	1094
CpG	1	0	906	0
CpG	1	15	1083	177
CpG	1	30	959	53
CpG	1	60	1013	107
CpG	10	0	906	0
CpG	10	15	1164	258
CpG	10	30	1314	408
CpG	10	60	1674	768
CpG	1000	0	906	0
CpG	1000	15	2333	1427
CpG	1000	30	4132	3226
CpG	1000	60	1683	777
P3C4	0.1	0	906	0
P3C4	0.1	15	1112	206
P3C4	0.1	30	905	-1
P3C4	0.1	60	1057	151
P3C4	1	0	906	0
P3C4	1	15	1187	281
P3C4	1	30	1137	231
P3C4	1	60	1180	274
P3C4	100	0	906	0
P3C4	100	15	2433	1527
P3C4	100	30	3897	2991
P3C4	100	60	2087	1181
