# Supplementary material for: Dynamical and combinatorial coding by MAPK p38 and NFκB in the inflammatory response of macrophages
Source: Mol Syst Biol. 2024 Jun 13;20(8):898–932. doi: 10.1038/s44320-024-00047-4 (PMC11297158; doi:10.1038/s44320-024-00047-4)
Supplement: Supplementary file 8 — Source data Fig. 1 [file 44320_2024_47_MOESM8_ESM.zip › Source Data for Figure 1/1G/Fraction_p38active_KTRMicroscopy_FlowCytometry.xlsx]

## Sheet: fraction_KTRactive_in1stHour
Dose	P3C4	CpG	LPS	TNF
1/6 (mock)	0.0723831	0.0893015	0.119215	0.0795756
3/6	0.111245	0.0698448	0.0715152	0.152216
4/6	0.288437	0.323148	0.455814	0.327784
6/6	0.923077	0.815542	0.879381	0.576303

## Sheet: percentage_pp38pos_30min
Dose	P3C4	CpG	LPS	TNF
1/6 (mock)	1.1	1.1	1.1	1.1	(1 datapoint is used for mock stimulation)
3/6	1.4	1.6	9.29	42.1
4/6	6.65	14.7	54	59.1
6/6	92.7	93.5	98.6	65.6
