# Supplementary material for: Dynamical and combinatorial coding by MAPK p38 and NFκB in the inflammatory response of macrophages
Source: Mol Syst Biol. 2024 Jun 13;20(8):898–932. doi: 10.1038/s44320-024-00047-4 (PMC11297158; doi:10.1038/s44320-024-00047-4)
Supplement: Supplementary file 8 — Source data Fig. 1 [file 44320_2024_47_MOESM8_ESM.zip › Source Data for Figure 1/1B/WesternBlotQuantification_pp38_pMK2_pCREB_IkBa.xlsx]

## Sheet: Sheet1
Stimulus	Concentration	Time	CellLine	Protein	Expression
LPS	0.1	0	mVRela	IkBa	1.19056
LPS	0.1	10	mVRela	IkBa	0.908287
LPS	0.1	15	mVRela	IkBa	0.940478
LPS	0.1	30	mVRela	IkBa	0.737493
LPS	0.1	60	mVRela	IkBa	0.447203
LPS	0.1	120	mVRela	IkBa	0.556411
LPS	0.1	0	p38KTRmVRela	IkBa	1.28516
LPS	0.1	10	p38KTRmVRela	IkBa	1.0013
LPS	0.1	15	p38KTRmVRela	IkBa	1.0585
LPS	0.1	30	p38KTRmVRela	IkBa	0.95933
LPS	0.1	60	p38KTRmVRela	IkBa	0.675301
LPS	0.1	120	p38KTRmVRela	IkBa	0.606668
LPS	0.1	0	mVRela	pMK2	0
LPS	0.1	10	mVRela	pMK2	0.00672312
LPS	0.1	15	mVRela	pMK2	0.0674084
LPS	0.1	30	mVRela	pMK2	0.151795
LPS	0.1	60	mVRela	pMK2	0.397809
LPS	0.1	120	mVRela	pMK2	0.182571
LPS	0.1	0	p38KTRmVRela	pMK2	0.0576668
LPS	0.1	10	p38KTRmVRela	pMK2	0.0804316
LPS	0.1	15	p38KTRmVRela	pMK2	0.0748033
LPS	0.1	30	p38KTRmVRela	pMK2	0.21094
LPS	0.1	60	p38KTRmVRela	pMK2	0.393623
LPS	0.1	120	p38KTRmVRela	pMK2	0.158906
LPS	0.1	0	mVRela	pp38	0.0121146
LPS	0.1	10	mVRela	pp38	0.0226514
LPS	0.1	15	mVRela	pp38	0.0810208
LPS	0.1	30	mVRela	pp38	0.174569
LPS	0.1	60	mVRela	pp38	0.349123
LPS	0.1	120	mVRela	pp38	0.171226
LPS	0.1	0	p38KTRmVRela	pp38	0.0427719
LPS	0.1	10	p38KTRmVRela	pp38	0.0562088
LPS	0.1	15	p38KTRmVRela	pp38	0.059654
LPS	0.1	30	p38KTRmVRela	pp38	0.184346
LPS	0.1	60	p38KTRmVRela	pp38	0.35931
LPS	0.1	120	p38KTRmVRela	pp38	0.152998
LPS	0.1	0	mVRela	pCREB	0.113495
LPS	0.1	10	mVRela	pCREB	0.190579
LPS	0.1	15	mVRela	pCREB	0.218367
LPS	0.1	30	mVRela	pCREB	0.341741
LPS	0.1	60	mVRela	pCREB	0.527284
LPS	0.1	120	mVRela	pCREB	0.315645
LPS	0.1	0	p38KTRmVRela	pCREB	0.377612
LPS	0.1	10	p38KTRmVRela	pCREB	0.472191
LPS	0.1	15	p38KTRmVRela	pCREB	0.375384
LPS	0.1	30	p38KTRmVRela	pCREB	0.432843
LPS	0.1	60	p38KTRmVRela	pCREB	0.586165
LPS	0.1	120	p38KTRmVRela	pCREB	0.378944
LPS	1	0	mVRela	IkBa	0.786244
LPS	1	10	mVRela	IkBa	0.617927
LPS	1	15	mVRela	IkBa	0.626167
LPS	1	30	mVRela	IkBa	0.253696
LPS	1	60	mVRela	IkBa	0.0979673
LPS	1	120	mVRela	IkBa	0.30219
LPS	1	0	p38KTRmVRela	IkBa	0.923888
LPS	1	10	p38KTRmVRela	IkBa	0.862788
LPS	1	15	p38KTRmVRela	IkBa	0.798323
LPS	1	30	p38KTRmVRela	IkBa	0.348857
LPS	1	60	p38KTRmVRela	IkBa	0.138069
LPS	1	120	p38KTRmVRela	IkBa	0.442994
LPS	1	0	mVRela	pMK2	-0.00424117
LPS	1	10	mVRela	pMK2	-0.00102862
LPS	1	15	mVRela	pMK2	0.114703
LPS	1	30	mVRela	pMK2	0.544544
LPS	1	60	mVRela	pMK2	0.628613
LPS	1	120	mVRela	pMK2	0.146993
LPS	1	0	p38KTRmVRela	pMK2	0
LPS	1	10	p38KTRmVRela	pMK2	0.00532727
LPS	1	15	p38KTRmVRela	pMK2	0.154144
LPS	1	30	p38KTRmVRela	pMK2	0.665502
LPS	1	60	p38KTRmVRela	pMK2	0.733664
LPS	1	120	p38KTRmVRela	pMK2	0.304973
LPS	1	0	mVRela	pp38	0.0033466
LPS	1	10	mVRela	pp38	0.0480205
LPS	1	15	mVRela	pp38	0.204846
LPS	1	30	mVRela	pp38	0.599059
LPS	1	60	mVRela	pp38	0.655411
LPS	1	120	mVRela	pp38	0.251853
LPS	1	0	p38KTRmVRela	pp38	0.0437452
LPS	1	10	p38KTRmVRela	pp38	0.0717064
LPS	1	15	p38KTRmVRela	pp38	0.289533
LPS	1	30	p38KTRmVRela	pp38	0.716265
LPS	1	60	p38KTRmVRela	pp38	0.801082
LPS	1	120	p38KTRmVRela	pp38	0.430177
LPS	1	0	mVRela	pCREB	0.191373
LPS	1	10	mVRela	pCREB	0.328962
LPS	1	15	mVRela	pCREB	0.402643
LPS	1	30	mVRela	pCREB	0.597512
LPS	1	60	mVRela	pCREB	0.743808
LPS	1	120	mVRela	pCREB	0.400667
LPS	1	0	p38KTRmVRela	pCREB	0.276728
LPS	1	10	p38KTRmVRela	pCREB	0.32675
LPS	1	15	p38KTRmVRela	pCREB	0.453219
LPS	1	30	p38KTRmVRela	pCREB	0.647265
LPS	1	60	p38KTRmVRela	pCREB	0.65036
LPS	1	120	p38KTRmVRela	pCREB	0.367913
LPS	100	0	mVRela	IkBa	1
LPS	100	10	mVRela	IkBa	0.508724
LPS	100	15	mVRela	IkBa	0.0705118
LPS	100	30	mVRela	IkBa	0.0401209
LPS	100	60	mVRela	IkBa	0.258852
LPS	100	120	mVRela	IkBa	0.232226
LPS	100	0	p38KTRmVRela	IkBa	0.849872
LPS	100	10	p38KTRmVRela	IkBa	0.558888
LPS	100	15	p38KTRmVRela	IkBa	0.122698
LPS	100	30	p38KTRmVRela	IkBa	0.0550508
LPS	100	60	p38KTRmVRela	IkBa	0.199884
LPS	100	120	p38KTRmVRela	IkBa	0.217634
LPS	100	0	mVRela	pMK2	0.00320921
LPS	100	10	mVRela	pMK2	0.637152
LPS	100	15	mVRela	pMK2	1.0914
LPS	100	30	mVRela	pMK2	1
LPS	100	60	mVRela	pMK2	0.616028
LPS	100	120	mVRela	pMK2	0.250169
LPS	100	0	p38KTRmVRela	pMK2	0.00631558
LPS	100	10	p38KTRmVRela	pMK2	0.59067
LPS	100	15	p38KTRmVRela	pMK2	0.859289
LPS	100	30	p38KTRmVRela	pMK2	0.949098
LPS	100	60	p38KTRmVRela	pMK2	0.779357
LPS	100	120	p38KTRmVRela	pMK2	0.273598
LPS	100	0	mVRela	pp38	0.0696808
LPS	100	10	mVRela	pp38	0.82447
LPS	100	15	mVRela	pp38	0.937122
LPS	100	30	mVRela	pp38	1
LPS	100	60	mVRela	pp38	0.639486
LPS	100	120	mVRela	pp38	0.271891
LPS	100	0	p38KTRmVRela	pp38	0.0561646
LPS	100	10	p38KTRmVRela	pp38	0.671501
LPS	100	15	p38KTRmVRela	pp38	0.847373
LPS	100	30	p38KTRmVRela	pp38	0.982531
LPS	100	60	p38KTRmVRela	pp38	0.667178
LPS	100	120	p38KTRmVRela	pp38	0.357031
LPS	100	0	mVRela	pCREB	0.354896
LPS	100	10	mVRela	pCREB	0.884405
LPS	100	15	mVRela	pCREB	0.941917
LPS	100	30	mVRela	pCREB	1
LPS	100	60	mVRela	pCREB	0.692434
LPS	100	120	mVRela	pCREB	0.392818
LPS	100	0	p38KTRmVRela	pCREB	0.302511
LPS	100	10	p38KTRmVRela	pCREB	0.653872
LPS	100	15	p38KTRmVRela	pCREB	0.861849
LPS	100	30	p38KTRmVRela	pCREB	0.793351
LPS	100	60	p38KTRmVRela	pCREB	0.578525
LPS	100	120	p38KTRmVRela	pCREB	0.380117
