# Supplementary material for: Dynamical and combinatorial coding by MAPK p38 and NFκB in the inflammatory response of macrophages
Source: Mol Syst Biol. 2024 Jun 13;20(8):898–932. doi: 10.1038/s44320-024-00047-4 (PMC11297158; doi:10.1038/s44320-024-00047-4)
Supplement: Supplementary file 8 — Source data Fig. 1 [file 44320_2024_47_MOESM8_ESM.zip › Source Data for Figure 1/1E/pp38_pMK2_fromWesternBlotting.xlsx]

## Sheet: WBquantification
Stimulus	Concentration	Time	Protein	ExpressionNormIntCtrl	ExpressionBaseDed
P3C4	0.1	0	pp38	0.0282093	0
P3C4	0.1	15	pp38	0.0230862	-0.00512307
P3C4	0.1	30	pp38	0.054782	0.0265727
P3C4	0.1	60	pp38	0.31905	0.290841
P3C4	0.1	120	pp38	0.102329	0.0741197
P3C4	0.1	180	pp38	0.083422	0.0552127
P3C4	0.1	240	pp38	0.0644095	0.0362002
P3C4	1	0	pp38	0.0266855	0
P3C4	1	15	pp38	0.067638	0.0409524
P3C4	1	30	pp38	0.488101	0.461415
P3C4	1	60	pp38	0.468292	0.441607
P3C4	1	120	pp38	0.25774	0.231054
P3C4	1	180	pp38	0.213949	0.187264
P3C4	1	240	pp38	0.189697	0.163012
P3C4	100	0	pp38	0.0786696	0
P3C4	100	15	pp38	1.1252	1.04653
P3C4	100	30	pp38	1.27792	1.19925
P3C4	100	60	pp38	0.327614	0.248944
P3C4	100	120	pp38	0.229207	0.150537
P3C4	100	180	pp38	0.246012	0.167342
P3C4	100	240	pp38	0.239016	0.160347
CpG	1	0	pp38	0.0652323	0
CpG	1	15	pp38	0.019785	-0.0454473
CpG	1	30	pp38	0.0163192	-0.0489131
CpG	1	60	pp38	0.0180514	-0.0471809
CpG	1	120	pp38	0.0182783	-0.046954
CpG	1	180	pp38	0.0221856	-0.0430466
CpG	1	240	pp38	0.0165853	-0.048647
CpG	10	0	pp38	0.0196089	0
CpG	10	15	pp38	0.0251938	0.00558487
CpG	10	30	pp38	0.119904	0.100295
CpG	10	60	pp38	0.471215	0.451606
CpG	10	120	pp38	0.207628	0.188019
CpG	10	180	pp38	0.243501	0.223892
CpG	10	240	pp38	0.184747	0.165138
CpG	1000	0	pp38	0.0343012	0
CpG	1000	15	pp38	0.29333	0.259028
CpG	1000	30	pp38	0.946399	0.912098
CpG	1000	60	pp38	0.569707	0.535406
CpG	1000	120	pp38	0.308514	0.274213
CpG	1000	180	pp38	0.382828	0.348527
CpG	1000	240	pp38	0.37308	0.338779
LPS	0.1	0	pp38	0.0690112	0
LPS	0.1	15	pp38	0.0455458	-0.0234653
LPS	0.1	30	pp38	0.280886	0.211875
LPS	0.1	60	pp38	0.528536	0.459524
LPS	0.1	120	pp38	0.117147	0.0481359
LPS	0.1	180	pp38	0.0727675	0.00375636
LPS	0.1	240	pp38	0.0456219	-0.0233893
LPS	1	0	pp38	0.0176446	0
LPS	1	15	pp38	0.252772	0.235128
LPS	1	30	pp38	0.727114	0.709469
LPS	1	60	pp38	0.465508	0.447863
LPS	1	120	pp38	0.258218	0.240573
LPS	1	180	pp38	0.260105	0.24246
LPS	1	240	pp38	0.262163	0.244518
LPS	100	0	pp38	0.0240968	0
LPS	100	15	pp38	0.95244	0.928343
LPS	100	30	pp38	0.936465	0.912368
LPS	100	60	pp38	0.538118	0.514022
LPS	100	120	pp38	0.268832	0.244735
LPS	100	180	pp38	0.205611	0.181515
LPS	100	240	pp38	0.224652	0.200556
TNF	0.1	0	pp38	0.0649341	0
TNF	0.1	15	pp38	0.461468	0.396534
TNF	0.1	30	pp38	0.432917	0.367983
TNF	0.1	60	pp38	0.0723911	0.00745703
TNF	0.1	120	pp38	0.0905954	0.0256613
TNF	0.1	180	pp38	0.0747982	0.00986408
TNF	0.1	240	pp38	0.0754503	0.0105162
TNF	1	0	pp38	0.0469584	0
TNF	1	15	pp38	0.890909	0.843951
TNF	1	30	pp38	0.303298	0.25634
TNF	1	60	pp38	0.0703727	0.0234143
TNF	1	120	pp38	0.130529	0.0835702
TNF	1	180	pp38	0.116928	0.0699693
TNF	1	240	pp38	0.0977127	0.0507544
TNF	100	0	pp38	0.0566254	0
TNF	100	15	pp38	1.01529	0.958667
TNF	100	30	pp38	0.337245	0.28062
TNF	100	60	pp38	0.183143	0.126518
TNF	100	120	pp38	0.17646	0.119835
TNF	100	180	pp38	0.170356	0.113731
TNF	100	240	pp38	0.176904	0.120279
P3C4	0.1	0	pMK2	0.0386428	0
P3C4	0.1	15	pMK2	-0.016415	-0.0550578
P3C4	0.1	30	pMK2	0.00966109	-0.0289817
P3C4	0.1	60	pMK2	0.135187	0.096544
P3C4	0.1	120	pMK2	0.0203194	-0.0183234
P3C4	0.1	180	pMK2	0.00280045	-0.0358424
P3C4	0.1	240	pMK2	0.0145494	-0.0240934
P3C4	1	0	pMK2	0.00385201	0
P3C4	1	15	pMK2	0.021552	0.0177
P3C4	1	30	pMK2	0.242815	0.238963
P3C4	1	60	pMK2	0.198485	0.194633
P3C4	1	120	pMK2	0.0659021	0.0620501
P3C4	1	180	pMK2	0.0932009	0.0893489
P3C4	1	240	pMK2	0.0891766	0.0853246
P3C4	100	0	pMK2	0.0272783	0
P3C4	100	15	pMK2	1.18681	1.15953
P3C4	100	30	pMK2	0.976919	0.949641
P3C4	100	60	pMK2	0.137527	0.110249
P3C4	100	120	pMK2	0.047995	0.0207166
P3C4	100	180	pMK2	0.0926861	0.0654078
P3C4	100	240	pMK2	0.0802157	0.0529373
CpG	1	0	pMK2	0.0247565	0
CpG	1	15	pMK2	-0.0145921	-0.0393486
CpG	1	30	pMK2	-0.0178756	-0.0426321
CpG	1	60	pMK2	-0.0210558	-0.0458124
CpG	1	120	pMK2	-0.0276849	-0.0524414
CpG	1	180	pMK2	-0.0281182	-0.0528747
CpG	1	240	pMK2	-0.0288607	-0.0536173
CpG	10	0	pMK2	-0.0157947	0
CpG	10	15	pMK2	-0.0179208	-0.00212606
CpG	10	30	pMK2	0.0129951	0.0287898
CpG	10	60	pMK2	0.154516	0.170311
CpG	10	120	pMK2	0.0456137	0.0614084
CpG	10	180	pMK2	0.0633731	0.0791679
CpG	10	240	pMK2	0.0588807	0.0746754
CpG	1000	0	pMK2	0.0103564	0
CpG	1000	15	pMK2	0.147662	0.137305
CpG	1000	30	pMK2	0.782926	0.772569
CpG	1000	60	pMK2	0.312704	0.302348
CpG	1000	120	pMK2	0.0980891	0.0877327
CpG	1000	180	pMK2	0.148793	0.138437
CpG	1000	240	pMK2	0.14814	0.137783
LPS	0.1	0	pMK2	0.0347192	0
LPS	0.1	15	pMK2	-0.00131205	-0.0360312
LPS	0.1	30	pMK2	0.139248	0.104529
LPS	0.1	60	pMK2	0.327426	0.292707
LPS	0.1	120	pMK2	0.00748202	-0.0272372
LPS	0.1	180	pMK2	-0.00519202	-0.0399112
LPS	0.1	240	pMK2	-0.00880063	-0.0435198
LPS	1	0	pMK2	-0.0128521	0
LPS	1	15	pMK2	0.26612	0.278972
LPS	1	30	pMK2	0.965667	0.978519
LPS	1	60	pMK2	0.445327	0.45818
LPS	1	120	pMK2	0.1552	0.168052
LPS	1	180	pMK2	0.183342	0.196194
LPS	1	240	pMK2	0.191477	0.204329
LPS	100	0	pMK2	0.0454162	0
LPS	100	15	pMK2	1.19019	1.14477
LPS	100	30	pMK2	1.05739	1.01197
LPS	100	60	pMK2	0.53515	0.489734
LPS	100	120	pMK2	0.193224	0.147808
LPS	100	180	pMK2	0.192388	0.146972
LPS	100	240	pMK2	0.193929	0.148513
TNF	0.1	0	pMK2	0.00555651	0
TNF	0.1	15	pMK2	0.186469	0.180912
TNF	0.1	30	pMK2	0.0835245	0.077968
TNF	0.1	60	pMK2	-0.0118008	-0.0173573
TNF	0.1	120	pMK2	0.00308149	-0.00247502
TNF	0.1	180	pMK2	0.011552	0.00599553
TNF	0.1	240	pMK2	-0.00149966	-0.00705617
TNF	1	0	pMK2	-0.000135633	0
TNF	1	15	pMK2	0.556223	0.556358
TNF	1	30	pMK2	0.0808468	0.0809824
TNF	1	60	pMK2	-0.0185088	-0.0183731
TNF	1	120	pMK2	-0.016	-0.0158644
TNF	1	180	pMK2	0.00451617	0.00465181
TNF	1	240	pMK2	0.00349747	0.0036331
TNF	100	0	pMK2	-0.00867214	0
TNF	100	15	pMK2	0.757037	0.765709
TNF	100	30	pMK2	0.106383	0.115055
TNF	100	60	pMK2	0.0194786	0.0281507
TNF	100	120	pMK2	0.00720527	0.0158774
TNF	100	180	pMK2	-0.00626607	0.00240607
TNF	100	240	pMK2	-0.00422561	0.00444654
