# Supplementary material for: Dynamical and combinatorial coding by MAPK p38 and NFκB in the inflammatory response of macrophages
Source: Mol Syst Biol. 2024 Jun 13;20(8):898–932. doi: 10.1038/s44320-024-00047-4 (PMC11297158; doi:10.1038/s44320-024-00047-4)
Supplement: Supplementary file 8 — Source data Fig. 1 [file 44320_2024_47_MOESM8_ESM.zip › Source Data for Figure 1/1D/LiveCellMicroscopy_p38Activities.xlsx]

## Sheet: readme
Data for p38 trajectory heatmaps in Figure 1C
30 min baseline + 8 h stimulation
Image acquired every 5 min
Columns: 103 timepoints total
Rows: each row is one cell
Cells/trajectories are quality filtered
p38 C/N ratio baseline deducted
The following cells are used in the example plots:
DMSO_Mock	[21,202,260,349,356]
DMSO_LPS	[447,77,458,100,283]
p38i_LPS	[90,275,406,36,46]

## Sheet: DMSO_Mock
1	2	3	4	5	6	7	8	9	10	11	12	13	14	15	16	17	18	19	20	21	22	23	24	25	26	27	28	29	30	31	32	33	34	35	36	37	38	39	40	41	42	43	44	45	46	47	48	49	50
-0.0112981	0.00942245	-0.007541	0.0256147	-0.013132	-0.0114244	0.00835841	0.0259932	-0.0111886	-0.0496799	-3.60534e-05	0.00105992	-0.000159055	-0.00956638	-0.0260287	0.00267539	-0.0306873	-0.0127934	-0.0170172	-0.0231336	-0.0453894	-0.0470258	0.0109672	-0.0300627	-0.0168235	-0.045661	-0.0210884	-0.0318795	-0.0419071	-0.048774	-0.0620611	-0.083839	-0.10686	-0.0709547	-0.105734	-0.11084	-0.0713795	-0.0485972	-0.107825	-0.105813	-0.0840137	-0.103353	-0.0975402	-0.0795801	-0.0575043	-0.0958696	-0.0729119	-0.110769	-0.0977042	-0.0720541
0.00553372	-0.00509746	-0.00317066	-0.00511611	-0.0148378	-0.00355246	0.0262408	0.0134468	0.00286243	-0.0169191	0.026621	-0.00810034	-0.00448122	0.00474025	0.0174555	0.00942359	-0.000710386	-0.00947392	0.00483628	-0.0238015	-0.0384155	-0.00231371	-0.0194044	0.029767	0.0509067	-0.0120543	-0.0386103	-0.0279835	0.0119233	-0.0400884	-0.0224293	-0.0121409	-0.0338824	-0.0490166	-0.0528488	-0.0421856	-0.000602974	-0.0188789	-0.00238713	-0.0133705	-0.0325733	-0.00403708	-0.0230584	0.0397111	-0.0317284	-0.0235685	0.0149256	0.0474599	0.00106452	0.0232399
0.00927232	-0.00219831	-0.0296864	-0.0137608	0.0136123	0.00652888	0.016232	0.0157672	0.0306403	0.010304	0.0521237	0.0283982	0.0181407	0.00890559	0.0321243	0.0272599	0.0211464	0.0461548	0.0420701	0.0344366	0.0284017	0.0270821	0.0363323	0.0521106	0.047561	0.0460974	0.022849	0.0250248	0.0177713	0.0345937	0.0391728	0.00195604	0.0189689	0.0261031	0.0318204	0.025793	0.0205019	0.0295049	0.0253476	0.015554	0.0116912	0.00934769	0.0165435	-0.0182992	-0.000350094	-0.0188406	-0.0123775	-0.00829201	-0.00354561	0.0167797
0.019562	0.0193896	0.0164751	-0.0206149	0.0073178	-0.0176405	-0.024489	0.0268521	0.0045772	0.00712898	0.0164654	-7.17994e-05	-0.0209754	0.00804547	0.00466661	-0.0075931	-0.0208362	0.00297256	0.0106177	0.000476586	-0.0215891	0.0188313	0.0318971	-0.000681177	0.0143943	0.0143355	0.0257291	0.00425363	0.003866	0.000497086	-0.0113379	-0.0307087	-0.0369043	-0.0460829	-0.041013	-0.0333741	-0.0616917	-0.0298771	-0.0523805	-0.0519885	-0.034128	-0.0366644	-0.0599401	-0.0633237	-0.0340043	-0.0135503	-0.0464779	-0.063547	-0.0527329	-0.0337793
-0.00578528	-0.00736983	0.0168957	-0.00170558	-0.00210587	0.0219208	-0.0218499	0.0217064	0.0318258	0.0279733	0.0387509	0.0250948	0.0242108	0.00990827	-0.00792731	-0.00503847	0.0105051	0.0496432	0.0186698	0.030319	0.00115568	-0.00972875	0.00245484	-0.00402453	0.0213127	0.0358864	0.00496065	0.00568729	0.00955545	0.0526245	0.048272	0.0754543	0.0274727	0.0375704	0.00253827	-0.00736885	0.0327351	-0.00570731	-0.0104416	-0.015021	-0.046572	-0.0408692	-0.0188051	-0.00607165	0.000415749	0.0202606	-0.00788456	0.00261431	0.0686037	0.054457
0.0247657	-0.0101105	0.0149796	-0.00537948	-0.034294	0.0084663	0.00157235	0.00836387	0.0404312	0.0242916	0.0247987	0.0338909	0.0329639	0.0241832	0.0182152	0.0112867	0.00816077	0.0181316	0.00348945	0.0231304	-0.025655	0.0152959	0.0219967	0.0217729	-0.0143193	0.000298366	0.00386329	0.0170981	-0.0235703	0.000485608	0.0200589	0.038016	0.0250473	-0.0117051	0.0144001	0.00253888	0.044825	0.0329929	-0.00774707	0.00952857	0.0128695	0.0361506	0.0284758	0.0149054	0.0426415	0.0432798	0.0483854	0.0373744	0.0688316	0.0485578
0.00900539	-0.0141011	-0.0098181	-0.0119468	-0.0265171	0.00909724	0.0442805	0.0248985	0.0350831	0.0411998	0.0405098	0.0145384	0.0417126	0.0513592	0.0664848	0.0394872	0.0261694	0.00241886	0.0384803	0.0200429	-0.00481514	0.0174106	0.0415068	0.0512356	0.0579431	0.0553769	0.0743624	0.0442852	0.0513387	0.0444763	0.106938	0.0973754	0.0992679	0.0766408	0.105122	0.0873013	0.115135	0.127815	0.0752998	0.0904805	0.0584439	0.052047	0.0614023	0.0748334	0.0285273	0.124322	0.0981723	0.0904089	0.0842195	0.0707485
0.0201211	0.0129594	-0.00382759	0.0102525	-0.00496257	-0.00683131	-0.0277116	0.0117985	-8.07036e-05	-0.0270403	0.0096465	-0.0162068	-0.00864827	-0.0120009	0.0183208	-0.0119707	-0.00585058	-0.0033438	-0.0156855	0.0207278	-0.0167867	-0.00192637	0.00736657	-0.0176254	-0.0414342	-0.0453889	-0.0489489	-0.0381658	-0.0379668	-0.0287736	-0.061385	-0.0496607	-0.0301192	-0.0560665	-0.014951	-0.0321374	-0.0552858	-0.0430958	-0.0516131	-0.0168888	-0.038913	-0.0545834	-0.024112	-0.0340845	-0.0368252	-0.0322087	-0.0309342	-0.035753	-0.0400608	-0.010913
-0.0240671	-0.0100374	-0.000415807	0.00218242	-0.021438	0.00964393	0.0441319	0.0319045	-0.0293572	0.00978135	0.00332953	0.10297	0.0974221	0.15549	0.0838308	0.0475084	0.0684848	0.0509521	0.0946318	0.0796034	0.118696	0.0645588	0.0442915	0.082452	0.0465054	0.0697726	0.0924095	0.0861776	0.110265	0.10395	0.120952	0.0652602	0.117875	0.0624018	-0.0238509	0.00259552	-0.00167826	-0.0279131	-0.000349785	0.0216259	0.00142174	0.0696867	0.0363071	0.0914832	0.0987296	0.0667346	0.0546091	0.0305361	0.0475369	0.0712338
0.0325089	0.00299503	0.0273081	-0.0361744	-0.0488498	0.0223006	-8.84738e-05	0.0216473	0.00327722	-0.00528479	-0.00955297	0.0122441	0.0358978	-0.0483903	-0.0275773	-0.0150851	-0.030589	-0.10212	-0.054742	-0.0856188	-0.0596749	-0.0513726	-0.0567257	-0.0768263	-0.0818321	-0.0448209	-0.0350248	-0.0611943	-0.0233425	-0.0057771	-0.0317102	-0.0342661	-0.082545	-0.0439454	-0.101223	-0.0768536	-0.0594589	0.022514	-0.0441235	-0.0492448	-0.0411878	0.0177253	-0.0321736	-0.0520841	-0.0734158	-0.0638312	-0.0286694	-0.0292267	-0.041354	-0.0222502
-0.017798	0.00571779	0.0230919	0.00988007	-0.00410071	0.0104283	-0.0272194	-0.00302225	-0.0132167	-0.0260276	0.00201631	0.0212002	-0.00125331	-0.00199784	-0.0065648	-0.0412532	-0.0125051	-0.0133135	0.0225106	-0.0336337	-0.0138468	-0.0153439	-0.0188196	-0.0103604	-0.0145333	-0.043511	-0.022368	-0.0136348	-0.0546786	-0.0481265	-0.0221381	-0.0228109	-0.0435554	-0.0415043	-0.0699896	-0.0501498	-0.0302342	-0.0346357	-0.0513868	-0.0547614	-0.0440934	-0.00605414	-0.0406209	-0.0636887	-0.0483712	-0.0420035	-0.0784067	-0.0483664	-0.0823459	-0.060593
-0.00186452	0.00348277	0.0408314	-0.0195456	0.0170247	-0.0259285	-0.0140002	0.023909	0.0822659	0.0532197	0.0674706	0.0360511	0.0955111	0.0906752	0.0749066	0.121827	0.0512606	0.0594446	0.0305779	0.0496662	0.0598967	0.0214813	0.0164322	0.0412332	0.0304147	0.0174216	0.0246278	0.0156951	0.0201902	0.00872292	0.0018157	0.0146663	0.0104281	0.0110732	0.0210519	0.0412006	0.0472003	0.0250413	0.0254924	0.0203387	0.057732	0.0365664	0.0468519	0.0204031	0.0386939	0.00812632	0.031661	0.0749742	0.120227	0.0146417
0.0202664	0.0198993	0.0201042	-0.030405	-0.0161968	-0.0159886	0.00232055	-0.0233318	-0.031918	-0.0231013	-0.0472514	-0.0458938	-0.0401504	-0.0211723	0.0151059	-0.0653262	-0.0330697	-0.0423556	-0.0504158	-0.0350465	-0.0591004	-0.0541213	-0.0470992	-0.108293	-0.117986	-0.0959375	NaN	NaN	0.108788	0.0903283	NaN	0.0494207	-0.0152418	-0.0454136	-0.00297437	-0.0203212	0.00176223	-0.0454796	-0.042517	-0.00802899	-0.0383981	-0.0407429	-0.25058	-0.220387	-0.216698	-0.224443	-0.228401	-0.203525	-0.204221	-0.205395
0.0192428	-0.0223338	-0.0285641	0.020955	-0.0193101	0.018549	0.0114613	-0.0321699	-0.0206909	-0.0292669	0.0083659	0.00967391	0.0212812	-0.0397087	-0.0194371	-0.00767749	0.0206556	-0.0186102	0.00174285	-0.0249278	0.0082627	0.000638785	-0.0029178	0.00939205	-0.0287028	-0.0584799	-0.0149587	-0.0255636	-0.0595058	-0.029855	-0.025511	-0.0437334	0.0304425	-0.0502036	-0.028429	-0.0511931	-0.0466459	-0.0239408	-0.0194184	-0.0049804	-0.031534	-0.0135174	-0.0144805	-0.0297835	-0.0352939	-0.0200852	-0.0326159	-0.0267825	-0.0189791	0.0313415
-0.0159821	0.0393726	-0.0134488	0.010463	-0.00402939	-0.010828	-0.00554742	0.0095105	0.00869753	-0.00516618	-0.00607555	0.0269295	0.0436299	0.0392482	0.0433874	0.0539284	0.0364912	-0.00214687	0.0264698	0.0332315	0.059082	0.0337441	0.0362863	0.0399546	0.0592149	0.0544349	0.0681812	0.0664499	0.100617	0.0682666	0.0826299	0.0620378	0.103169	0.0997518	0.113591	0.116658	0.0944406	0.101485	0.116885	0.109236	0.063993	0.109335	0.0816696	0.100931	0.0957527	0.0906748	0.0956092	0.0990348	0.103562	0.0899083
-0.0528961	-0.0348199	0.0180808	-0.0167197	0.106171	-0.02725	0.00743388	0.209815	0.14842	0.0179129	-0.0102469	-0.017007	-0.0420678	-0.0221505	-0.0273947	0.0188248	0.0963584	0.0160955	-0.0339559	-0.0675831	-0.0457217	-0.075362	-0.0406694	0.0814637	0.00220451	0.0598188	-0.0408764	-0.0839129	-0.0666468	-0.0706888	-0.0847285	-0.0915988	-0.0598294	-0.0974305	-0.0861646	-0.119755	-0.113382	-0.112968	-0.126219	-0.1121	-0.0945952	-0.0927173	-0.110722	-0.0721555	-0.0193965	-0.0406811	-0.0698705	-0.0782738	-0.0742409	-0.0452098
-0.00227736	0.00307607	-0.00541444	-0.00310436	-0.0229049	0.00482298	0.025802	0.0192933	0.0270085	0.0303605	0.042011	0.0389297	0.0246951	0.00860208	0.0124486	0.0460683	0.0454952	0.0329502	0.0306261	0.0226942	0.0381426	0.0444592	0.00896892	0.0248219	0.0439718	0.0512915	0.021068	0.0583201	0.0492477	0.0546411	0.100632	0.0731302	0.0435002	0.0360486	0.0501924	0.040042	0.071664	0.0377991	0.0360997	0.0214325	0.0229342	-0.00522651	-0.0011686	0.0228506	0.00365843	-0.00510104	-0.0050895	-0.0373201	-0.0225204	-0.0220003
0.00535437	-0.00867906	0.0022684	0.0109073	0.00657885	-0.0121399	-0.00428995	0.0595923	0.0338554	0.0631719	0.0484871	0.03601	0.0473759	0.0172394	0.0249201	0.024332	0.00185919	0.034155	0.0196838	0.0533647	0.0409409	0.0468575	0.0701503	0.0432392	0.0427463	0.0443546	0.0437397	0.0306604	0.0524101	0.0489643	0.0615057	0.0681229	0.0562608	0.06987	0.0678164	0.0704947	0.0338052	0.0415527	0.0274135	0.0487315	0.00526735	0.0463122	0.0339148	0.0158294	0.0510961	0.0374639	0.0370086	0.0318079	0.00560931	0.0237343
0.0559169	0.00307195	0.0103169	0.00976714	-0.0118026	-0.0318924	-0.0353779	-0.0365134	-0.00799272	-0.0279882	0.00169044	-0.0234486	-0.00155719	0.0128557	-0.0115103	0.00331764	0.0240806	0.0216399	0.038835	0.0193512	0.00592527	-0.0128823	0.0329031	0.0382358	0.00227487	-0.0306905	0.0126031	-0.00190244	-0.0243398	-0.0276129	0.00386053	0.0248968	0.0435345	0.0381186	0.00726861	0.0396168	-0.00301404	-0.00714134	-0.0497631	-0.0146177	-0.00764765	-0.133501	0.0124724	0.0275121	0.080897	0.0484217	-0.00190912	0.123833	0.0335923	-0.0227218
0.0013714	-0.0169215	-0.0128485	-0.00724486	0.00403867	0.0159489	0.0156559	0.0343439	0.0605317	0.0646513	0.0683705	0.0640181	0.0597728	0.0798832	0.0670223	0.0673691	0.0886614	0.0616479	0.106743	0.0732734	0.0515703	0.101631	0.106034	0.108202	0.096777	0.100373	0.114646	0.107836	0.112266	0.0957834	0.106021	0.109143	0.153405	0.119184	0.0824677	0.105758	0.109061	0.109444	0.121861	0.102209	0.163256	0.118121	0.0943346	0.108481	0.13402	0.124331	0.12727	0.106082	0.109794	0.126007
-0.0397661	0.0133591	-0.00564436	0.0267102	0.00545664	-0.00766027	0.00754486	0.0537925	0.0522163	0.00500644	0.0684244	0.107547	0.0787708	0.0831124	0.0563679	0.0289579	0.0376176	0.0577352	0.0688489	0.0440682	0.0658151	0.0702625	0.0887728	0.0935718	0.0634494	0.0709908	0.0357737	0.029285	0.0774702	0.0795389	0.00933755	0.0635094	0.0486505	0.0376411	0.0339535	0.0453845	0.037688	0.0161253	0.0632821	0.0421838	0.0260661	0.0373817	0.0400669	0.0172599	0.0204753	0.00787663	-0.00186907	0.0153465	0.0187461	0.0444551
0.0241811	0.0133908	-0.0182661	-0.00317203	-0.00285765	0.000457864	-0.0137341	-0.00453896	0.032149	0.0237428	0.0252311	0.0135645	0.0402732	0.0102333	0.02065	0.0121801	0.000968657	0.0164034	0.0139327	0.0185438	0.0171801	0.0130191	0.00607857	0.00073367	0.00386699	0.00356263	-0.00117848	-0.00125774	0.0310362	0.0206172	0.0200786	0.0103815	0.0222904	0.0110899	0.00168914	0.0199494	0.011612	0.0137173	0.0139597	0.00796178	-0.00325488	0.0216151	0.0105519	0.00785713	0.007703	0.00264972	-0.00268773	0.0063083	-0.0029025	0.017972
-0.00443453	-0.018441	0.00442862	-0.0208484	0.0113246	-0.0066773	0.034648	0.0319301	0.0631698	0.0521302	0.0515162	0.0700573	0.0543997	0.0658453	0.0616291	0.0245475	0.0337844	0.0380925	0.00576299	0.0198687	0.0317616	0.00528933	-0.0418279	-0.0133892	-0.0260045	-0.016698	-0.0206003	-0.0379506	-0.00291478	-0.0353082	-0.0471516	-0.0204398	-0.0285992	-0.018025	-0.0106612	-0.000724531	-0.0288443	-0.0354823	-0.0323335	-0.0299226	-0.0385971	-0.0250527	-0.0156055	-0.0530176	-0.0363857	-0.0427391	-0.0354614	-0.0598783	-0.0331597	-0.0334385
4.39572e-05	-0.0167052	-0.00534998	-0.0270939	0.0356475	-0.00352334	0.0169809	0.0482742	0.0571985	0.0189825	0.0281351	0.0406086	0.00292962	0.0283099	0.0273456	0.0683456	0.0362009	0.084799	0.0664373	0.0722366	0.0139255	0.0224349	0.0380647	0.0350628	0.0351803	0.0336237	0.0395102	0.0839031	0.0485556	0.0433003	0.0428779	0.0876567	0.111299	0.0996871	0.0787369	0.0677716	0.0892191	0.0689008	0.128266	0.0965944	0.0839163	0.0679563	0.0850656	0.0799369	0.0733804	0.100453	0.101585	0.107573	0.094663	0.0830109
-0.0219376	-0.0229059	0.0110127	0.0149706	0.014922	-0.0138452	0.0177833	0.044519	0.0621927	0.0552008	0.0704557	0.0016979	0.00681267	0.0495273	0.0306514	0.0233623	-0.0157029	-0.0095965	0.00804431	-0.0246902	-0.00428858	0.0419914	0.0465051	0.00910702	0.0028895	0.0843145	0.0538556	0.0403287	0.0447819	0.00698927	0.00078741	0.0173724	0.0332972	0.00205366	0.00572732	0.0644479	0.0535612	0.00320902	0.0558946	0.0377242	0.0302731	0.031961	0.0501563	0.00719031	0.0955937	0.0694458	0.0686884	0.0963477	0.0309784	0.0370385
0.0292146	0.0056926	-0.0339088	-0.029318	-0.0265209	-0.00475174	0.0595922	0.0834215	0.0852744	0.0909424	0.0836367	0.0802771	0.0618866	0.101083	0.102991	0.121441	0.137017	0.137864	0.13864	0.0989922	0.0523853	0.0996531	0.0853399	0.143932	0.153711	0.154372	0.144264	0.150468	0.0886546	0.107514	0.0843866	0.0084468	0.0261204	0.0540777	0.0451858	0.07493	-0.0363642	-0.0175306	0.0277167	0.00959177	-0.0232087	-0.0289561	-0.00434844	-0.0321591	-0.0100246	0.00161764	0.0181193	0.0172894	0.0207302	0.0406298
-0.00544373	-0.016576	-0.00627637	0.00588066	0.00666094	0.00936648	0.00638799	0.00767688	0.018465	0.0251551	0.0263589	-0.0167684	-0.00296886	0.0532499	0.0272069	0.0255253	0.0380605	0.0379124	0.0591923	0.0432662	0.0582127	0.0401793	0.0567631	0.0376452	0.0500602	0.00429755	0.0233279	0.063395	0.0191426	0.061579	0.0285378	0.0655524	0.0623401	0.068956	0.0519327	0.0414846	0.0919961	0.061757	0.0699473	0.0428952	0.0707426	0.0542511	0.0584072	0.0440281	0.0391088	0.0383329	0.0760208	0.0609862	0.0704756	0.0826324
0.00100946	-0.0119023	-0.0134805	-0.0129601	0.0153007	-0.00818695	0.0302196	0.0565132	0.0455055	0.0622956	0.0751013	0.0568021	0.0428912	0.0698453	0.0508354	0.0934145	0.0899209	0.0405076	0.0474431	0.0157814	0.0659709	0.0345657	0.048076	0.0685609	0.051765	0.0479754	0.0659525	0.0418709	0.0846601	0.0460122	0.0119448	0.0413216	0.0168797	0.0490731	0.0516471	0.077031	0.0597336	0.055376	0.049965	0.075814	0.0324561	0.0959007	0.0409096	0.0418724	0.0537316	0.0476214	0.0395662	0.0693052	0.0668997	0.0403723
0.0544207	0.0609936	-0.0252083	-0.0254619	-0.0293357	-0.0231239	-0.0122845	0.0371159	0.017278	-0.0088027	0.0329846	0.0397049	0.0168992	-0.0258633	0.0179601	0.00453893	0.00310567	-0.0332723	-0.0169742	-0.0319602	-0.0109625	-0.0116054	-0.010196	-0.0273607	0.0035275	0.0623817	0.00868095	0.00815965	-0.0139949	0.0118238	0.000233635	-0.0174657	0.00147262	0.0259856	0.0100078	0.00715057	-0.0190977	-0.00659076	0.0194047	-0.0113178	-0.0137606	0.00945392	0.00784773	0.03229	0.000672232	0.0066271	0.0420676	0.0437046	0.0241691	0.0154944
-0.0216063	-0.0207996	-0.0072822	-0.0168273	0.028763	0.0185146	0.0192378	0.0228574	0.0210247	0.01382	0.0446089	0.0512806	0.055984	0.0121539	0.0522893	0.0518629	0.0620215	0.0498083	0.0535237	0.0378869	0.0550587	0.026262	0.0508789	0.0328722	0.0425843	0.0352524	0.063678	0.0481993	0.0640425	0.0658213	0.0805931	0.0425745	0.0520025	0.039006	0.0165878	0.0251652	0.0719185	0.0275285	0.0286543	0.0702234	0.053766	0.0601346	0.0411393	0.0260757	0.0416148	0.0463523	0.0446998	0.0814443	0.0806812	0.0753573
0.0401555	0.00393039	0.04025	0.00731574	-0.052618	-0.00482599	-0.0342077	-0.0138198	0.0225185	-0.0110078	-0.0188406	-0.0370899	0.00976154	0.0262905	-0.00849769	0.0277907	0.0189025	-0.0224184	0.0376516	0.0180334	0.00721671	0.0305662	0.0145488	0.00122013	0.0189362	-0.00840591	0.0277929	0.0215224	-0.00567239	0.0304155	0.0221327	-0.000342135	0.0210236	0.00131122	0.0170736	0.00817401	0.0407249	0.0188125	-0.00832809	-0.0152942	-0.0201038	0.0393236	0.0338374	0.0154128	0.00932217	0.00147021	0.0423055	0.0384448	0.00106086	0.0614479
-0.00539529	-0.00806635	0.0166502	0.0214101	-0.0145199	0.0195095	-0.0295883	-0.0528491	-0.0586493	-0.0397451	-0.0627213	-0.0598652	-0.0777789	-0.063166	-0.058235	-0.0657459	-0.044949	-0.0754898	-0.0920665	-0.0943978	-0.0486582	-0.0948177	-0.0553379	-0.0577744	-0.0370283	-0.0895356	0.0686269	0.0973663	0.0676858	0.0369449	0.0528012	0.0567437	0.0867543	0.00888949	0.0562793	0.064463	0.103239	0.146321	-0.00975813	-0.030709	0.127229	0.154876	0.138258	0.122911	0.13524	0.120178	0.125896	0.131317	0.098232	0.127795
0.005284	0.00514084	0.00331048	-0.0142553	0.0170979	-0.015838	-0.00073991	0.0130409	0.0555678	0.0277444	0.0212901	0.0292594	0.0194999	0.0275346	0.0319947	0.0774563	0.0371755	0.0145826	0.0545533	0.0483704	0.0512546	0.0201987	0.0465545	0.0545739	0.0800234	0.09372	0.0395208	0.0626266	0.0675112	0.0523606	0.0652358	0.0436454	0.0467116	0.090508	0.0795161	0.0991494	0.075923	0.0485939	0.0546115	0.0914447	0.0990387	0.0775276	0.101399	0.0809836	0.0961101	0.0982305	0.0555349	0.0638882	0.0978686	0.0302104
0.00898942	0.0191766	0.0406404	0.0488487	0.00134688	-0.0693689	-0.0496331	0.0347416	0.067421	0.0205613	0.0311594	0.00701777	-0.0370212	0.0383276	0.0873648	0.0379444	0.0185895	0.0269305	0.0633956	0.0561593	0.0115986	0.0472104	-0.00586371	0.0606293	-0.0281846	-0.016038	-0.00998292	-0.0450148	-0.0139237	-0.00289784	-0.0324042	-0.0202517	-0.0060003	-0.0127339	-0.00468957	-0.0329909	-0.0623337	-0.0126875	-0.0594698	-0.0440149	0.0106465	-0.0271901	0.0216579	0.0633146	-0.0596892	0.0563198	0.0357374	-0.0442689	0.0195044	0.108921
0.00281836	-0.00312535	0.0354012	-0.00413976	0.00970906	-0.0227568	-0.0179067	0.00425192	-0.012726	0.00120946	0.0320241	0.0133288	0.0168348	0.000931782	-0.0227183	-0.00507841	-0.0289387	-0.0244941	0.0122652	0.00806236	0.0223803	0.00995548	0.00585539	0.0284647	0.0226507	-0.0103679	0.011164	0.0291128	0.00515325	0.020455	0.0268505	0.0157908	0.0347137	0.00829386	0.0006098	0.0332537	-0.0125149	0.0109965	0.0105637	0.045652	0.0196452	0.00499781	0.027405	0.038096	0.0322179	0.0556778	0.0375318	0.0316443	0.0363904	0.062289
-0.0417402	0.0194999	-0.0184973	0.00192659	-0.00269702	0.00454556	0.0369624	0.0454395	0.0413727	0.0103428	0.0392443	0.0273743	0.0302027	0.0415806	0.00796323	0.0487077	0.033008	0.018142	0.0151773	0.00383599	-0.000414319	0.00279264	-0.00275352	0.016144	0.0211742	0.0294721	0.0603866	0.0492313	0.0808604	0.0327435	0.0658682	0.0869324	0.0586297	0.0674421	0.0864524	0.0747996	0.060934	0.0643152	0.0537499	0.0544828	0.0499968	0.08284	0.0949105	0.0559949	-0.00658558	0.08165	0.0543227	0.0392209	0.0505079	0.0740138
-0.00398844	-0.000315506	0.0147923	0.00430883	-0.00410931	0.00570672	-0.0163946	0.0395542	0.0188402	0.016329	0.0291426	0.0839852	0.0354244	0.0590824	0.00808343	0.0646875	0.0739293	0.00787443	0.0656031	0.069622	0.0633363	0.0643697	0.0439764	0.0966953	0.0737934	0.058024	0.0700875	0.0499423	0.11182	0.14399	0.109149	0.130742	0.0971639	0.0691892	0.0686991	0.100862	0.115357	0.0966505	0.0996814	0.104715	0.0929123	0.121057	0.108504	0.103547	0.124606	0.162392	0.0477395	0.118338	0.117637	0.118266
0.000361244	-0.00192932	0.0130766	-0.00471273	0.0105096	-0.0135425	-0.00376285	0.011498	-0.021056	0.0191365	0.0246823	0.0399239	0.0260049	0.0356028	0.0240544	0.0154793	0.011039	0.00265228	0.0538057	0.0590975	0.0602072	0.0671194	0.0580377	0.074036	0.037998	0.0635244	0.0656757	0.0439985	0.0566524	0.0881386	0.0391525	0.0497746	0.0448426	0.0439812	0.0543914	0.0598113	0.0612706	0.0801614	0.0738517	0.0542584	0.043374	0.0713891	0.0641141	0.0769357	0.0974906	0.0443073	0.0736983	0.0513928	0.0344059	0.0510014
-0.0242374	-0.0473425	0.0334224	-0.00967665	0.0037147	0.0673586	-0.0232392	0.0561018	0.0535942	0.0352815	0.0825104	0.0406205	0.0674281	0.0681022	0.0797857	0.0446349	0.0633087	0.0653641	0.0306933	0.0607546	0.0427234	0.0384959	0.000444607	0.0145862	0.0194654	0.0156941	0.0365649	0.0546242	0.0380963	0.0527198	0.10357	0.0678723	0.0659254	0.0521976	0.0436744	0.0483686	0.0388318	0.0569409	0.0675374	0.0736	0.026083	0.0487342	0.0274442	0.0495433	0.018307	0.0355101	0.0326772	0.0212949	0.0402229	0.029116
-0.00736307	-0.008581	-0.0114966	-0.0171132	0.0516283	-0.0174578	0.0103833	0.00503167	0.0162255	0.00140605	0.0452626	0.0739601	0.0544416	0.0643336	0.116419	0.078675	0.0615405	0.0579003	0.0626216	0.074872	0.0534011	0.0671032	0.0264758	0.0532773	0.0706085	0.0977707	0.086229	0.024284	0.0764716	0.0758319	0.108052	0.0583422	0.0380878	0.0676725	0.0836166	0.0403136	0.0490837	0.0554968	0.0568288	0.053335	0.0471136	0.0234783	0.0385414	0.0394447	0.0599537	0.0419107	0.047514	-0.0312188	-0.0343715	-0.0179287
-0.0103779	-0.0478929	-0.0691107	-0.0155306	0.0985038	0.0966676	-0.0522593	0.0115346	-0.0425955	0.0288997	0.052587	0.0338824	-0.00167957	-0.00568959	-0.0155508	-0.0240895	-0.0604844	0.022307	0.0231007	0.0516583	0.015059	0.0714362	-0.00781288	-0.0227748	-0.0581373	-0.0528554	-0.102092	-0.108412	-0.0408068	-0.0776478	-0.0389275	-0.0713464	-0.0513082	-0.107185	-0.0838894	-0.143583	-0.0836311	-0.0741779	-0.0898764	-0.152928	-0.0425127	NaN	NaN	0.0279064	-0.0364698	-0.0555797	-0.038077	-0.0871275	-0.0740563	-0.0654615
-0.0173785	-0.00496842	-0.00786919	-0.00067786	0.0172251	0.016909	-0.00324017	0.0109072	0.269466	0.0467059	0.0512671	0.0150701	-0.0271146	0.0310251	-0.030819	-0.00695416	0.0213679	0.0147913	0.000986333	-0.00273865	0.0541322	0.105604	0.0750067	0.0374121	0.0464054	0.0481557	0.0424825	0.0344717	NaN	0.150119	0.00366137	-0.0738588	NaN	NaN	0.381928	0.0313206	NaN	0.0855976	0.0708723	0.119458	0.123651	0.0449331	0.00183444	0.0131163	0.027464	0.0784401	0.00325578	0.0298497	0.0400245	0.0565853
0.00131476	0.00339477	-0.0066576	-0.0092021	-0.00532859	0.00671732	0.00976145	0.0714755	0.0502901	0.0223019	0.0337152	-0.0206527	-0.00601357	0.00303771	-0.00832566	0.0202439	0.0227429	0.0450485	0.0235078	0.0271768	0.0294203	0.0233194	0.0281313	0.0204313	0.0158772	0.288009	-0.00486189	-0.0121121	-0.0075623	0.000915875	-0.01834	-0.0194688	0.0210204	-0.0118302	0.0437527	0.00643046	0.00576879	-0.0005929	-0.00835685	0.00809578	0.0095304	0.0259423	0.00833251	0.0256747	0.0290347	0.0753351	0.0486225	0.0798471	0.112262	0.0889424
-0.0312947	-0.0124176	0.0184292	-0.000589969	0.0383827	-0.0091703	-0.00333936	-0.00614324	0.0162042	0.0346701	0.0421207	0.0281092	-0.0103921	0.00639726	0.0148718	0.00304412	0.000170172	0.0372309	0.000670862	0.00691077	0.0251429	0.0514797	0.0416214	0.050764	0.0548803	-0.0071321	0.0242934	0.0710469	0.0165002	0.0180924	0.0486681	0.0456056	0.0119969	0.0278544	0.0780418	0.0466297	0.0447491	0.0636731	0.047715	0.0338445	0.0635896	0.0756749	0.0943695	0.0863485	0.0714187	0.0550017	0.0668855	0.101645	0.0666414	0.0542086
-0.0154823	0.00282669	0.042132	0.00396458	-0.0126726	-0.0156775	-0.0050909	0.0158253	-0.00386293	-0.0230769	-0.0164654	0.0188945	0.008974	-0.00224761	0.0270597	0.000957038	0.00172796	-0.0252537	-0.0141452	-0.0281328	-0.0364108	-0.0287881	-0.0213272	-0.0228653	-0.000234372	-0.0362457	-0.0247255	0.0146348	-0.0133945	-0.0270972	-0.0198353	-0.010667	-0.0248221	-0.0511055	-0.0439393	-0.00784071	-0.0025236	-0.00618669	-0.0188312	-0.00854168	-0.00851566	0.0053243	0.0271967	0.0188041	-0.0145408	-0.0181732	-0.0408096	-0.0250546	-0.00706356	-0.0537106
0.0144267	-0.0125415	-0.0105595	-0.0139662	0.0174126	-0.0035554	0.00878338	0.0143356	0.0364981	0.0346621	0.0220056	0.0303263	0.0339073	0.0185056	0.0197472	0.00499975	0.00127874	-0.0239761	-0.0144075	-0.0580563	-0.0553121	-0.0534196	-0.0573049	-0.0580919	-0.0742953	-0.0413056	-0.0367011	-0.0510312	-0.0443998	-0.0786259	-0.0266289	-0.0695974	-0.0596206	-0.0540062	-0.0464565	-0.0199054	-0.0444122	-0.0334543	-0.0582736	-0.0304245	-0.0547623	-0.0632903	-0.0431792	-0.0477945	-0.0309888	-0.0854513	-0.0792065	-0.0509617	-0.0579027	-0.0127508
0.0357492	0.0114645	-0.00670024	0.00497146	-0.0107513	-0.0109083	-0.0238253	-0.00904254	-0.0170197	0.0449796	0.0515781	0.0560694	0.0376724	0.0500701	0.0532929	0.0625681	0.0579902	0.0847257	0.0962496	0.117284	0.0837209	0.098734	0.106404	0.115232	0.0951916	0.064075	0.0987581	0.0811373	0.0771151	0.0791328	0.0960036	0.11442	0.1214	0.10162	0.103923	0.131896	0.101019	0.0927083	0.126554	0.15073	0.109685	0.135626	0.13118	0.131354	0.137847	0.131519	0.139519	0.127715	0.102151	0.116884
0.00556799	-0.0226752	0.0156981	-0.0072738	-0.00814361	0.00131772	0.0155087	0.00199003	-0.0250817	-0.00327989	0.0285712	-0.0165907	0.0146049	0.0135273	0.0219096	0.0124343	0.0418077	0.0459139	0.0318765	0.0213231	0.0270867	0.0625781	0.00301846	0.0196112	0.0262955	0.00969745	-0.0093184	0.0302997	0.0149629	0.00490266	0.0357623	0.0459241	0.0416696	0.0683912	0.00161297	0.00630738	0.00873062	0.00453134	0.0369928	0.0121422	-0.000789161	-0.0143419	-0.0161465	-0.0067211	-0.019452	-0.0589722	0.0274753	-0.0170133	0.0132805	-0.00362338
0.0192297	-0.0305388	0.0272697	-0.0209717	-0.0102806	0.00298067	0.012311	-0.00800266	0.0219111	-0.0057945	-0.00890946	-0.00755236	-0.015348	-0.00697293	-0.0182844	-0.0479637	0.00253733	0.0166145	-0.0233972	-0.0330373	-0.0500012	-0.0140624	-0.00558032	-0.0198792	-0.0500981	-0.0555903	-0.0778286	-0.0702898	-0.0619509	-0.0774163	-0.0786763	-0.0827875	-0.10114	-0.119569	-0.0950922	-0.070565	-0.0571682	-0.0859455	-0.057458	-0.0575659	-0.0602034	-0.087992	-0.0635721	-0.0779054	-0.0939357	-0.103013	-0.071223	-0.104157	-0.123366	0.0693198
-0.0236298	-0.0140577	-0.0239106	0.00634191	-0.0015074	0.0397524	0.0170112	0.0418526	0.0238413	0.0277124	0.0590515	0.0430451	0.0577996	0.0384716	0.0414056	0.0231773	0.0283351	0.0549409	0.0651137	0.0779356	0.065152	0.0712676	0.0557039	0.0682595	0.0601549	0.0816987	0.0620184	0.0541967	0.0689347	0.0539975	0.0617358	0.0734223	0.0478805	0.0710824	0.103576	0.104519	0.0818791	0.108659	0.101324	0.112516	0.0957048	0.0808776	0.0965099	0.144116	0.102441	0.0951493	0.120392	0.128277	0.133171	0.13057
0.0321522	-0.0149947	0.00190608	-0.0614699	-0.0055114	-0.00595973	0.0538774	0.0220677	-0.039625	-0.0270305	0.0609676	0.0369855	-0.0139059	0.0277702	-0.0187656	0.0164354	-0.0289116	0.0259527	0.0199271	0.0116918	-0.00917133	-0.0103856	-0.0100103	-0.00374896	0.0649736	-0.00820836	-0.00129922	0.0881683	-0.00253154	0.0334091	0.0437	0.0303093	0.0446932	0.0377735	0.00233919	-0.0060085	0.0279631	0.00477381	-0.0182828	-0.00917272	-0.0334327	-0.0448036	-0.0209142	-0.0373015	-0.0111994	-0.124454	-0.0794874	-0.106123	-0.0966731	-0.103459
-0.0256203	0.0125954	0.018473	-0.00580385	0.01852	-1.18945e-05	-0.0181524	0.0190414	0.0498681	0.0336649	0.0678945	0.0392759	0.0039789	0.0376657	0.0244168	-5.33517e-05	-0.0107939	0.0860611	0.0243524	0.00831518	0.0124801	0.0169717	0.0438371	0.0523047	0.0982676	0.0507775	0.151353	0.166959	0.165357	0.0406276	0.073443	0.0964991	0.149627	0.0893534	0.133553	0.0977344	0.0909105	0.123105	0.218725	0.151542	0.182389	0.115592	0.165394	0.0997706	0.215313	0.165316	0.253146	0.149932	0.126814	0.168699
0.0118718	-0.000770662	-0.0244548	0.00711846	0.00921545	0.00228033	-0.0052606	0.0226852	-0.0013976	0.0510967	0.0138697	-0.0480723	-0.00737596	0.0276566	0.0467269	-0.000768027	0.0431948	0.0348335	0.000830384	0.0204442	0.0104873	0.00540021	0.0254708	0.0113657	-0.0275665	0.00381623	0.0264537	-0.00228489	0.0153427	0.0611031	0.0276276	0.0243098	0.0202747	-0.010973	0.0198118	0.0524667	0.00379966	0.00210275	0.009302	-0.0190665	-0.0361601	-0.0235071	-0.0425762	-0.00766268	-0.00923458	-0.0182564	-0.00750663	-0.020899	0.00145815	-0.026823
0.00991986	0.00606461	-0.0115117	0.00229866	0.00684701	-0.00626626	-0.00735215	0.0112719	0.00945202	0.0319589	0.0168446	0.00827412	0.0159467	0.0265173	0.0389925	0.0549806	0.0368685	0.0191121	-0.00885653	0.0615198	0.023985	0.0233085	0.0326442	0.0252296	0.00991112	0.033182	0.0263454	-0.00311748	0.0274959	0.0118421	0.0640871	0.0473915	0.010825	0.0458476	0.0455684	0.0135095	-0.00669093	0.0240044	0.0263866	0.0395974	0.0374136	0.0182056	0.0507803	0.0300429	0.0346137	0.0420314	0.0651476	0.0519235	0.0657593	0.0729877
-0.0104824	-0.00170604	0.00767995	-0.00577403	0.0028763	0.0128291	-0.00542291	-0.00376989	-0.0146333	-0.0296776	-0.0197164	-0.0197638	-0.0181631	-0.0236682	-0.0283176	-0.0539238	-0.0653078	-0.0716966	-0.0549616	-0.0569701	-0.0473599	-0.0563952	-0.0567963	-0.046543	-0.049922	-0.0327187	-0.0294401	0.0134163	0.0154749	0.00168568	-0.00395159	0.0111112	0.0337588	-0.00241338	0.031833	0.0377306	0.0412956	0.0390581	0.0492084	0.0552403	0.0386105	0.0370182	0.0424062	0.0268831	0.0482294	0.0236112	0.0238342	0.0239997	0.0256661	0.0267393
0.00567131	-0.0124783	-0.024284	0.0343964	0.00621242	-0.0089015	-0.000616369	0.0113429	0.000672371	-0.00399031	-0.00960442	-0.0256916	-0.0452997	-0.0159145	-0.0258584	-0.0118696	0.0128887	-0.0135633	-0.00481391	-0.0317936	0.00349656	-0.013069	0.0172294	-0.0247897	-0.0195512	-0.00939197	-0.0344936	-0.0392609	-0.0022893	-0.0189757	-0.0153166	-0.0261893	0.00333302	-0.046708	0.00492316	-0.0240831	0.040318	-0.0260809	-0.0116497	0.0218892	0.062856	0.0389709	0.031202	0.0163814	0.0121812	0.0429011	0.0361423	0.110223	0.0229329	0.0270131
-0.0182067	-0.0223795	-0.0222862	0.0204263	0.0177415	0.0159954	0.00870914	0.116587	0.137145	0.0926915	0.0825225	0.0780035	0.143653	0.0623497	0.0654749	0.0794647	0.0716403	0.0968513	0.0946042	0.0501331	0.0838856	0.0461889	0.0682861	0.0472083	0.0240854	0.0460735	0.0396162	0.0473654	0.0568616	0.0940854	0.0584996	0.0871889	0.092947	0.0559046	0.0514039	0.104848	0.0752718	0.0596297	0.0795327	0.0506227	0.107393	0.0641533	0.0654346	0.10789	0.0930589	0.107474	0.120175	0.128948	0.0933045	0.130748
0.0169308	-0.00350934	0.0079782	-0.0403965	-0.0122829	-1.65271e-05	0.0312963	0.0416521	0.0375103	0.0200198	0.0498582	0.0184217	0.0549929	0.0533181	0.0301381	0.0186583	0.0202757	0.0133473	0.0491311	0.0219027	0.0143421	-0.00266298	0.0332208	0.0517402	0.00559907	0.0280494	-0.00478658	-0.00802294	0.0173598	0.00388416	0.0147155	0.0068884	-0.00191574	0.0185677	0.0108805	0.0148704	0.00528488	0.0159388	0.0204444	0.0361213	0.0169708	-0.00155704	0.0114052	-0.00787825	0.0141619	0.00957782	0.0177577	0.0115836	0.00680456	-0.0374947
0.0849874	0.0534899	-0.00434714	0.0120361	-0.0169873	-0.0872523	-0.0419266	-0.0164548	-0.0165169	0.00560261	-0.00180776	-0.0169321	-0.039178	-0.0703249	-0.0464726	-0.060479	-0.0647266	-0.0462833	-0.0605643	-0.0239107	-0.0432893	-0.0816617	-0.0690161	-0.0436067	-0.0687442	-0.014193	-0.0195864	-0.0490891	-0.0246932	-0.000615479	-0.027822	-0.0748443	-0.0586073	0.0313238	-0.0199759	-0.0376536	-0.0419385	-0.130483	-0.0815973	-0.0700784	-0.0524309	-0.0614874	-0.0983838	-0.0296217	-0.0130844	-0.0146225	-0.0852292	-0.0450208	-0.00537271	-0.0646495
-0.0217291	0.036464	-0.0343301	0.0140182	0.0213905	-0.0246213	0.00880777	0.0175151	0.0258878	0.0629015	0.065372	0.0349652	0.0324646	0.0817717	0.057995	0.0880518	0.0706625	0.082279	0.0909304	0.0531428	0.0593666	0.071552	0.0718039	0.0720843	0.0356674	0.09129	0.0785972	0.0299679	0.0880134	0.0648934	0.0491965	0.0640167	0.0650258	0.0578071	0.0597791	0.0789601	0.0610367	0.0819719	0.0543038	0.0662789	0.0458195	0.0602483	0.0565153	0.0642892	0.074513	0.0446975	0.0215366	0.0318737	0.00985035	0.0049767
0.0120144	-0.0161613	-0.0191581	-0.0027581	-8.03082e-05	0.00226327	0.0238801	0.0227173	0.0398626	0.0228697	0.0146956	0.0115596	-0.00981628	0.0121344	-0.0107725	-0.00926924	-0.0141657	0.00205498	-0.0184618	-0.00404019	-0.0244282	0.0406938	0.00122144	0.0015454	0.0424	0.0485296	-0.00376119	-0.0174557	-0.0196128	-0.0219517	-0.0299821	-0.028314	-0.015655	-0.0251254	-0.0340585	-0.0114047	-0.011952	0.0201864	-0.0135881	-0.0165827	-0.0216318	-0.00916776	-0.00628583	-0.030722	-0.0327721	-0.0239859	-0.00954736	-0.0655934	-0.0541523	-0.0700727
-0.0121753	0.000513388	-0.0454686	-0.00115498	0.0664181	0.00570333	-0.0138359	0.0298126	-0.00610097	-0.0685812	-0.0824703	-0.0658789	-0.11157	-0.127085	-0.082625	-0.0791958	-0.114685	-0.0968717	-0.0583053	-0.12531	-0.16474	-0.0430724	0.184982	0.641032	-0.132709	-0.142741	-0.13245	-0.133461	-0.133189	-0.107013	-0.173916	-0.15129	-0.142388	-0.15653	-0.144735	-0.146237	-0.148648	-0.156099	-0.143648	-0.127552	-0.127544	-0.155121	-0.175652	-0.146979	-0.16014	-0.142311	-0.151545	-0.143088	-0.0444724	-0.0106078
0.00901701	-0.0152085	-0.0250462	0.00280727	0.0150829	0.0096617	0.00368582	0.053245	0.000229813	0.0195277	0.197398	0.0263606	0.0101432	0.0197885	-0.000829531	0.00930069	0.047061	0.0515899	-0.00876871	0.0684663	0.0503618	0.0468534	0.00998588	0.0320531	0.057246	0.0507374	0.015611	0.0569461	0.0247599	0.0447655	0.0321098	0.0325934	0.0599733	0.0174805	0.0396582	0.0291807	0.0258042	0.0689783	0.00756456	0.0333955	0.0330755	0.0231918	0.0322921	0.0558757	0.0539046	0.0487872	0.0618257	0.0405144	0.0577424	0.0213382
-0.0102365	0.00586058	-0.00483113	0.023119	-0.0288946	0.00107396	0.0139086	-0.0603004	-0.0271649	-0.0535463	-0.0195259	-0.0345875	-0.0478289	-0.0451618	-0.048406	-0.04108	-0.0432972	-0.0303288	-0.0388665	-0.053707	-0.0447882	-0.0280379	0.0159061	-0.0188319	-0.0330904	0.0228019	0.024606	-0.0182011	-0.00139004	0.0175276	0.0320289	0.0604611	0.0497628	0.0379693	0.0858017	0.105966	0.0596939	0.0926865	0.0759504	0.0824014	0.10974	0.115384	0.0977189	0.0964288	0.042192	0.0611564	0.0744196	0.067814	0.0713085	0.0714412
0.00243567	-0.0213884	0.0171473	-0.0142414	0.00334512	0.0263326	-0.0136308	0.0228202	0.053481	0.0501085	0.0274693	0.0203237	0.0750482	0.061413	0.047285	0.0788168	0.0707644	0.101577	0.11264	0.0708405	0.0877722	0.0596862	0.061318	0.0824932	0.0622141	0.0654393	0.0985897	0.0658177	0.0867302	0.0421251	0.0207563	0.071193	0.0573896	0.0792528	0.123534	0.103847	0.0978307	0.0988749	0.0785351	0.0620549	0.0713655	0.0713986	0.0917082	0.0904383	0.082087	0.0514462	0.0597799	0.0674084	0.0475318	0.0479373
0.0384883	0.0266831	0.0322331	-0.0204714	-0.0171685	-0.0522707	-0.0074939	0.0309102	0.0118277	-0.0146366	-0.000453066	0.0150528	0.012778	0.0311317	0.0419899	0.0496367	0.0412727	0.0346745	-0.0181573	-0.0112536	0.151709	0.122635	0.108942	0.0683174	0.0478118	0.0716885	0.00799245	0.0325943	0.107784	0.0135036	0.0136605	0.0875303	0.0764748	0.000241354	0.0872901	0.064009	-0.0128088	0.0766304	0.0146584	0.0719538	0.051239	0.0732847	0.0631929	0.0562427	0.0268035	0.0567297	0.0717335	0.074499	0.0353974	0.0609844
-0.0264182	-0.057379	0.00777828	0.0398531	-0.00973089	0.021227	0.0246697	0.00336126	0.0270885	0.0368074	0.0521403	0.0273477	0.0464559	0.0167394	-0.0294468	0.0204665	0.0332614	0.00617921	0.029359	0.024034	-0.00226934	0.0598453	0.0179252	0.0164692	0.0478682	0.0378039	0.052291	0.0200002	0.0313549	0.0157873	-0.00300303	0.0523726	0.0409075	0.0447211	0.0172551	0.0449796	0.0648437	0.0378156	0.0346882	0.0546569	0.0463504	0.0625129	0.0353849	0.019992	0.0258291	0.00213107	0.018342	0.0254687	-0.000378739	-0.0192916
-0.0705009	-0.0668344	-0.00227299	0.045211	0.0934337	0.0220311	-0.0210674	-0.0217032	-0.0103972	-0.0246382	0.0300088	0.0261589	0.0637553	0.0219261	0.0473441	-0.00557166	0.0402017	-0.0596785	0.0204324	0.00131979	0.00115105	-0.0254814	0.0427804	-0.0147428	-0.00273833	0.0297909	-0.00181513	-0.00057308	0.0118478	0.0411643	0.00528436	-0.0323386	0.068644	-0.0133704	-0.0316427	0.0285765	0.0426852	0.0496749	0.0299208	0.0473902	0.0186433	0.00616573	-0.0162132	-0.0158141	0.0167436	-0.00393612	0.00376904	-0.0240327	0.0213484	0.00722205
0.033717	8.39945e-05	0.00270952	-0.0251089	-0.012609	-0.0264587	0.0276662	0.0224031	0.0357881	0.0877462	0.108872	0.136534	0.119095	0.0950378	0.0639625	0.0869983	0.0732977	0.0767662	0.119167	0.0778499	0.117301	0.118339	0.0852305	0.112598	0.100142	0.127902	0.0808243	0.108441	0.085092	0.0797831	0.07149	0.122615	0.0760679	0.139931	0.106604	0.118627	0.137611	0.141955	0.125988	0.127841	0.100944	0.125907	0.127574	0.109327	0.124095	0.184502	0.177901	0.207293	0.215082	0.179183
0.0253696	0.000665776	-0.0297144	-0.00500028	0.014411	0.00596057	-0.0116922	0.0455215	0.0867896	0.026481	0.0124904	0.0771592	0.0392254	0.0225603	0.0324708	0.0488641	0.00813529	0.0387915	0.0278853	0.01563	0.0505014	0.0400819	0.100535	0.0947718	0.0634982	0.0700399	0.0736475	0.0933419	0.126189	0.145289	0.149903	0.167603	0.118476	0.118778	0.0931512	0.0548543	0.109868	0.0558256	0.0526355	0.0265877	0.0540912	0.0471885	0.0446633	0.0589606	0.0381278	0.0621918	0.00643995	0.0336628	0.029781	0.0437812
-0.016152	0.0411832	-0.0258821	0.00785894	0.0083264	-0.0168431	0.00150877	0.0218693	0.00218809	-0.0139035	0.0120015	0.000450601	0.0415172	0.0463776	0.0396642	0.0545063	0.0621415	0.0441738	0.0631339	0.0417804	0.0348787	0.0377684	0.0304632	0.0577636	0.0199279	-0.00398436	0.0115323	0.0292257	0.0384163	0.0222721	0.0133843	0.00290031	0.0323283	0.0633366	0.0330561	0.0352916	0.00834968	0.0362169	0.0337295	0.0750616	0.059571	0.0388418	0.0818523	0.0599789	0.0409738	0.0620841	0.0430619	0.0513321	0.0405778	0.0707849
0.053258	-0.0324874	-0.00295868	0.0309329	-0.0154789	-0.0290323	-0.0042335	0.0327693	0.0071574	-0.00370281	0.0505647	0.0379476	0.0239922	-0.00560756	0.0409708	0.0602235	0.0586975	0.0469587	0.0210442	0.0432012	0.0192698	-0.0106211	0.0261364	-0.00392222	0.0154427	0.00867528	0.00722663	-0.0167789	-0.0176771	-0.0232455	-0.00362928	0.00192513	0.0266057	0.0417493	0.0764845	-0.00590465	-0.0103889	-0.0221218	-0.0449175	-0.0417891	-0.0261775	-0.0398651	-0.0123155	-0.00357471	0.001138	-0.0133309	0.00386891	-0.000679906	0.0219764	0.016333
0.0612767	0.0398044	-0.0587451	0.0641438	-0.0271741	0.00655156	-0.0858572	-0.130206	-0.0481142	0.0433254	-0.00770012	-0.0357397	-0.0462106	0.0724941	0.0333222	0.00872051	-0.0313481	0.0447117	-0.0670973	-0.0768908	-0.106342	-0.0804915	-0.0249222	0.0253711	-0.0214634	-0.104911	-0.128751	-0.0886071	-0.115687	-0.136635	-0.142681	-0.114667	-0.0987253	-0.129283	-0.121872	-0.116875	-0.139582	-0.172392	-0.165038	-0.169101	-0.169834	-0.0813198	-0.0928753	-0.16409	-0.132328	-0.101839	-0.092567	-0.119061	-0.126246	-0.0810643
-0.0311816	-0.021692	0.0342123	-0.00476534	0.00783442	0.0254853	-0.00989301	0.184163	0.0645949	0.0503159	0.0962551	0.0836445	0.0160972	0.0396826	0.0640732	0.109414	0.0274641	0.170945	0.0893222	0.088949	0.139437	0.0773507	0.0555446	0.0470334	0.0834491	0.148857	0.153822	0.0635835	0.079482	0.0616387	0.0643256	0.0504507	0.0130891	0.0176508	0.0319428	0.0194094	0.0512342	0.0500334	-0.00942187	0.0349341	0.0261501	0.043492	0.0484126	0.023449	-0.0138131	0.017214	0.00616975	0.0438773	-0.000359952	0.0164607
0.00583871	0.00836704	0.038664	-0.00317022	-0.0205091	-0.00818183	-0.0210085	0.029061	0.0475787	0.0562028	0.0122771	0.0214253	0.0143221	0.0195503	0.0262994	0.0399387	0.010658	0.0416137	0.00404537	0.0649116	0.0464788	0.00817125	0.0346794	0.0245395	0.044763	0.0599213	0.0569457	0.047545	0.0492484	0.0621928	0.0302204	0.0136382	0.017307	0.0456533	0.0389689	0.0673406	0.0453125	0.0635977	0.0559502	0.0837879	0.0365332	0.0754031	0.0939997	0.0782559	0.0740704	0.0393052	0.0759691	0.0280728	0.0179064	0.0579775
-0.0131352	0.0321734	0.00730254	-0.0111632	0.0190335	-0.0254454	-0.00876562	0.0858537	0.0258782	0.0817051	0.0646054	0.0911228	0.077446	0.0524915	0.049101	0.0463778	0.0416331	0.0700727	0.0336453	0.0751477	0.070681	0.075831	0.0995545	0.0316384	-0.00289898	0.0392617	0.0813183	0.0603042	0.0671927	0.071607	0.071307	0.0588345	0.0379667	0.0464508	0.0314034	0.0450325	0.0469009	0.096056	0.094411	0.0624918	0.065104	0.0999048	0.147488	0.095666	0.0571426	0.0710413	0.0999183	0.113855	0.0744299	0.0775718
0.0377215	-0.00150031	-0.0378583	0.0341113	0.0295975	-0.0422917	-0.01978	0.151827	0.110431	0.11912	0.137166	0.109431	0.0979813	0.0603783	0.0977989	0.082097	0.134994	0.0895049	0.074628	0.047877	-0.00372726	0.0421482	0.0394566	0.0397366	0.08537	0.0737034	0.0810387	0.0557524	0.0630953	0.0431775	0.0400497	0.0593159	0.0958483	0.0795773	0.0220589	0.0571156	0.0587982	0.0597159	0.037533	0.0340222	0.0500307	0.0636755	0.0957597	0.0427332	0.0496141	0.0309975	0.0813038	0.0411373	0.04162	0.318642
-0.0222914	0.00953386	-0.0315241	-0.0116954	0.021455	0.0308431	0.00367899	0.0724873	0.106062	0.0353243	0.127951	0.142398	0.0903953	0.179526	0.149587	0.175875	0.151778	0.162074	0.173564	0.194116	0.205196	0.180892	0.133415	0.1707	0.132473	0.117468	0.11691	0.108114	0.146404	0.148203	0.1463	0.147885	0.150432	0.13885	0.201944	0.179699	0.164848	0.14571	0.18735	0.175064	0.135542	0.176901	0.183054	0.136702	0.172755	0.157785	0.204557	0.205594	0.221717	0.203926
NaN	0.0201147	-0.0903312	0.0367022	0.00870801	0.0247225	8.38019e-05	0.0631632	0.0656723	0.0715291	0.0768371	0.0414973	0.0313575	0.0339343	0.00376251	0.0503773	-0.0532542	-0.0795809	-0.048746	-0.0619222	-0.0552782	-0.0700454	-0.0779808	-0.0728764	-0.0549666	-0.10474	-0.0811609	-0.0953539	-0.113406	-0.0681837	-0.0731609	-0.0628243	-0.101825	-0.0990407	-0.0738513	-0.0663619	-0.102704	-0.11173	-0.119978	-0.0790986	-0.081886	-0.0945724	-0.116016	-0.132865	-0.122033	-0.131172	-0.0909781	-0.14454	-0.107294	-0.12428
0.00174802	-0.00104057	-0.0178424	0.00196856	-0.00320701	0.0103478	0.0080256	-0.0116549	0.0171341	-0.00844615	0.0209025	-0.000739889	0.0174073	0.0190959	0.00147528	-0.00150621	0.00106572	-0.000845567	4.91269e-05	2.95045e-05	-0.0285391	-0.0101751	-0.0036714	-0.0108782	0.0222996	0.0104645	-0.0167725	-0.0180086	-0.0166635	-0.0186654	-0.000969234	-0.00260293	-0.0174616	-0.024206	0.00272959	-0.0407067	-0.0528631	-0.0251603	-0.0338644	-0.0333832	-0.0251476	-0.0130804	-0.00541415	-0.0278933	0.00315332	0.00437948	0.00669252	0.0293264	0.00552799	-0.00334953
0.0152941	0.00629937	0.0104496	-0.00269673	-0.00724691	-0.0166558	-0.0054436	-0.0117885	-0.0249792	-0.0137519	-0.0283616	-0.0274904	-0.0419389	-0.0430902	-0.024647	-0.0376122	-0.0340368	-0.0396468	-0.04302	-0.0422869	-0.0408712	-0.0210573	-0.0327689	-0.0457226	-0.0380166	-0.0351724	-0.0296732	-0.0293437	-0.0392973	-0.0410715	-0.0393255	-0.0505104	-0.0480224	-0.0426531	-0.0486258	-0.0460485	-0.0449688	-0.0310764	-0.0306319	-0.0248672	-0.0278498	-0.0338717	-0.0354221	-0.0391427	-0.0337158	-0.0466022	-0.0354826	-0.0239304	-0.0387781	-0.0417948
0.00662797	0.00463198	0.0170696	-0.0116214	-0.0259997	-0.00763338	0.0169249	0.0216391	0.0294659	-0.0461711	-0.0263053	-0.0256576	-0.0264903	0.0283862	0.0450836	-0.0113682	0.0655331	0.0235505	0.00228707	0.0161935	0.015967	-0.00389557	-0.0231237	0.0497625	-0.0239397	0.00632691	0.0206053	0.0100166	0.00663629	-0.000271549	-0.0298349	-0.0176904	-0.0549669	-0.0488017	-0.0386954	0.00745644	0.00199083	-0.060017	-0.0260808	-0.0327213	-0.0246935	-0.0157534	-0.0292835	0.0217568	-0.0576966	-0.0472973	-0.00155843	-0.0423526	-0.0636442	-0.0605206
0.00664516	-0.00109722	0.00352472	0.00937605	0.0229221	-0.00205301	-0.0393178	0.0138439	-0.0383732	-0.0352598	-0.0040619	0.0186686	0.00696849	-0.0163536	0.00610664	-0.00336832	-0.00360913	-0.00206639	-0.0104823	-0.00783527	-0.00847938	-0.0190097	-0.0425759	-0.0252648	-0.0273921	-0.0300267	-0.0505028	-0.0225904	-0.0388288	-0.0534099	-0.0303775	-0.0348822	-0.0319168	-0.0532172	-0.0288395	-0.0343239	-0.0274754	-0.0552212	-0.0696427	-0.0845122	-0.0624724	-0.069074	-0.0718683	-0.0614197	-0.0785823	-0.074788	-0.0705259	-0.06843	-0.00640146	-0.0322902
0.0300259	0.00312724	0.0186474	-0.0185995	0.00518409	-0.0266618	-0.0117233	0.0298123	-0.0166043	-0.0150249	0.0016396	-0.0157961	0.00998971	0.0169442	-0.0187579	0.00433922	-0.0400961	-0.0324384	-0.010917	0.0250363	-0.0252064	-0.0336247	-0.0341983	0.0056954	0.0240499	0.041227	0.00502552	0.00982342	-0.0094051	-0.0502392	-0.0319669	-0.043809	-0.0221505	-0.0289928	-0.0204312	-0.0488489	-0.0399793	-0.0197459	-0.0316918	-0.00682192	0.0420974	0.0347455	0.0293812	0.022536	-0.0079498	-0.0314144	0.00815239	0.0460725	-0.0196325	-0.0231649
0.000859291	0.007473	-0.00723176	-0.00782773	-0.017792	0.0148137	0.00970541	0.016009	0.0139365	0.0370658	0.0422635	0.040159	0.0346497	0.0480746	0.0149171	0.0563062	0.0542315	0.0589665	0.0757268	0.0695546	0.0743111	0.0777375	0.0863132	0.0795468	0.11655	0.0811383	0.0655757	0.0770216	0.0794668	0.0405282	0.0584156	0.0554631	0.0371859	0.043361	0.0434172	0.0220946	0.0407552	0.0449894	0.0505154	0.053508	0.064239	0.031016	0.0413269	0.025518	0.0493248	0.0171162	0.0211366	-0.0102373	0.0266058	0.049433
0.012523	-0.0101883	0.0141235	0.0288256	-0.00213168	-0.0128034	-0.0303488	-0.010676	-0.0333125	-0.013999	-0.0142721	-0.0496631	-0.0593748	-0.0210663	-0.0537098	-0.0285789	-0.0435965	-0.0275588	-0.0255675	-0.0337377	-0.023773	-0.0544686	-0.0361686	-0.0283682	-0.0363347	-0.0367841	-0.0419046	-0.0320782	-0.0407231	-0.0459044	-0.00954491	-0.0140083	-0.0414851	-0.0238057	-0.0186258	-0.0362498	-0.0481351	-0.0438847	-0.0313555	-0.0370694	-0.0312539	-0.0237557	-0.047837	-0.0357504	-0.0490606	-0.032063	-0.0462849	-0.0397282	-0.0233322	-0.0316852
-0.00689062	-0.00989761	0.0135935	-0.015001	0.0280162	-0.0190697	0.00924928	0.00470007	-0.0377271	0.00993129	-0.0158592	0.0164668	0.00319866	-0.0150345	-0.0159684	0.0140468	0.034725	0.0366799	-0.0163135	0.00360166	-0.00357868	0.0486233	-0.00241917	-0.0122026	-0.0652796	-0.0368935	-0.00645101	0.0118608	-0.00463675	-0.000538724	0.0267006	-0.0388291	0.00867603	-0.000455585	-0.0381982	-0.0516273	-0.0463507	-0.0439849	-0.0499287	-0.0761753	-0.0854739	-0.0556636	-0.0458323	-0.0346871	-0.0580001	-0.00108952	-0.0125523	-0.0509978	-0.070109	-0.0766841
-0.013114	-0.0168094	-9.16125e-05	-0.00322393	0.00648246	0.00970622	0.0170503	-0.00875812	0.00370469	-0.00370723	0.0302474	-0.0181878	-0.0403147	-0.0363746	-0.0311056	-0.0377534	-0.0125306	-0.024365	-0.0414699	-0.0352126	-0.0161691	-0.0403757	-0.0540165	-0.0303214	-0.0345589	-0.0345479	-0.0504976	-0.0239891	-0.0437573	-0.00919837	-0.0142874	0.00909644	-0.0139726	-0.0145524	-0.00591697	0.00388695	-0.0301243	0.00302595	-0.0259546	-0.0119079	-0.00222301	-0.0182362	-0.0324286	-0.00454034	0.0192098	-0.0240825	-0.0340972	-0.0273952	-0.0130486	-0.0143657
0.0269028	-0.0288267	0.00359738	0.0189326	0.0151125	-0.00803445	-0.0276842	-0.00689374	0.0262815	0.0149955	0.0274455	-0.00264762	-0.0203293	0.0110815	0.0205467	0.0323295	0.002934	0.0449696	0.0344821	0.0216994	0.0577505	0.0466512	0.011948	0.0352564	0.0363089	0.0138355	0.0494155	0.0574897	0.022	-0.0137157	0.00090116	-0.034968	-0.0171012	-0.0114275	-0.00703691	-0.044165	0.0524093	0.0207861	0.02609	0.0579924	0.0337018	-0.0339285	0.00868809	0.0393594	0.0533836	0.0379895	-0.00570565	0.0220154	0.0174172	0.0248185
-0.0172875	0.00987161	-0.000662912	-0.0263586	0.00760965	0.0239093	0.00291848	-0.00880858	-0.00860644	-0.0318412	-0.0367204	-0.0366457	-0.0323129	-0.0585558	-0.0599293	-0.0661089	-0.0757899	-0.0480764	-0.0250634	-0.0277935	-0.0447931	-0.0350911	-0.0315703	-0.0185182	-0.034422	-0.0604037	-0.0180986	-0.0237962	-0.0381508	-0.0144035	-0.0437745	-0.00635926	-0.0265755	-0.0204703	-0.00463869	-0.0381516	-0.021387	-0.0123403	-0.0272061	-0.0075815	-0.00722013	-0.0334559	-0.00952041	-0.033362	-0.0338314	-0.0305867	-0.0233625	-0.0195945	-0.0176357	-0.0154829
0.0248379	0.0131029	-0.0150418	-0.0225756	-0.017323	0.0108965	0.00610317	0.0441006	0.0309971	0.0117007	0.0122632	-0.00708255	-0.0208117	-0.0417999	-0.0212267	-0.028545	-0.0246133	-0.0239837	0.000604435	-0.0231074	-0.0409162	0.0100307	-0.0381486	-0.0226651	-0.0268914	-0.0168808	-0.011877	-0.046253	-0.0283269	-0.0157961	-0.0222448	-0.00817866	-0.0378261	-0.0630277	-0.0251332	-0.0346852	-0.0237309	-0.0472065	-0.0307353	-0.0230287	-0.0393782	-0.038522	-0.0100755	-0.0249695	-0.0157035	-0.0182553	0.00714606	-0.019744	-0.00842849	-0.0113266
0.0181893	-0.0104747	-0.0140931	-0.00213116	-0.00752821	0.00198047	0.0140574	0.0287264	0.0139476	-0.00968152	0.0117402	-0.00263721	-0.00770553	-0.00772284	-0.00900369	-0.00694549	-0.0108626	-0.00869845	-0.0301613	-0.0167238	-0.054444	-0.0122879	-0.00719101	0.0167061	-0.0213157	-0.0263196	-0.0183096	-0.0201488	-0.0358408	-0.0305429	-0.00440844	-0.0306494	0.010946	0.00881901	-0.0158423	0.00942342	-0.0081729	0.0112746	0.00710316	0.0138611	0.000502511	-0.0215379	-0.020041	0.00777008	0.011355	0.00919026	0.00111768	0.0220108	0.00231041	-0.00549903
-0.042305	-0.00393062	-0.0247304	-0.0164421	-0.00276037	0.0817506	0.00841788	0.0237282	-0.0297896	-0.0579957	0.0174349	0.00357104	-0.025902	-0.0469514	-0.0659275	-0.0344556	-0.0544988	-0.0112026	-0.0341101	-0.0483099	-0.0834071	-0.047208	-0.0203706	-0.0114811	0.0214609	-0.0132767	-0.0322021	-0.0321586	-0.0197753	-0.00813839	-0.0366521	-0.0212782	0.0375156	0.0037637	0.024757	0.0530164	0.0418246	-0.0261807	-0.039293	-0.0275638	-0.022063	-0.0359529	-0.0356044	-0.047973	-0.0444434	-0.0749706	-0.0274137	-0.0172725	-0.0804334	0.00773538
-0.00310765	-0.00882536	0.00691129	0.0091754	-0.00613134	0.0140583	-0.0120806	0.0112021	0.0335595	-0.0172717	0.011885	0.0214846	0.00631084	0.00844258	0.0254877	0.00736282	0.0253847	0.000710098	-0.00208941	0.00278869	0.00779168	0.000918893	0.00558027	0.0164901	-0.00733989	0.000931119	0.0190695	0.010967	-0.001144	-0.00544299	0.025159	0.00466373	-0.0086916	0.0520617	0.0235595	0.026477	0.0476888	0.0442036	0.0326578	0.00128429	0.0163616	0.0200561	0.0388723	0.0274925	0.00556461	0.0353081	0.0026993	0.0267779	0.0371566	0.0357985
0.0249086	-0.000377596	-0.0155233	-0.00395609	-0.0150311	0.00249148	0.00748795	0.0260068	-0.0042119	-0.000815494	0.0031129	-0.0084848	0.0245526	0.0134361	0.0244001	0.0333071	0.0602942	0.0775802	0.0555187	0.0548237	0.0310969	-0.011682	-0.0138426	0.00733411	-0.00813111	0.0177983	-0.00346414	-0.000584898	0.0255801	-0.00436259	-0.00546263	-0.0118544	0.0114243	0.0275187	0.00252603	0.0209941	-0.0070341	-0.0103179	-0.00549751	0.00155383	0.000424306	0.0259499	0.0276168	-0.000364314	0.00526166	0.0367676	0.0191847	0.0105487	0.0109467	0.00271626
0.0310166	0.0430265	0.0386769	-0.00354867	0.000536646	-0.0555035	-0.0542045	-0.0471314	-0.0670911	-0.0355385	-0.0625994	-0.0551123	-0.0426553	-0.0304923	-0.0287848	0.000507969	-0.0240877	-0.0191144	-0.0375327	-0.0156296	0.0235494	-0.00382806	0.028437	-0.00762687	-0.0331638	-0.0145581	-0.0144274	0.0153435	0.0263559	-0.00110273	0.00793982	0.0604046	0.0481895	-0.0113152	-0.0196447	-0.0523529	-0.0295353	-0.0397555	-0.0241817	-0.0288939	-6.23638e-05	-0.0233732	-0.00495329	0.0248988	0.0269524	0.0096488	0.00502932	0.0155108	-0.0049908	-0.0115894
0.00368942	0.0507907	-0.0327972	0.0470446	0.00463017	-0.0281716	-0.0451861	-0.0578928	-0.0423563	-0.051744	-0.0732519	-0.0457532	-0.0484048	0.0172448	-0.00729277	-0.0108439	0.0214112	0.0294743	-0.0143522	-0.0285592	-0.0267892	-0.0479714	-0.00708988	-0.00459814	-0.0259354	0.0212281	0.00519002	0.0211025	0.0209563	0.0261266	0.16204	0.0539811	0.0111871	0.0122015	-0.0019425	0.0286599	0.0206088	0.0435293	0.0172287	0.00419631	-0.00820292	0.038774	-0.000235655	0.0539671	0.0330522	0.0307707	0.00291614	-0.00341414	0.0132424	0.0431698
0.00673854	0.0117402	-0.0123838	-0.0144837	-0.0220813	0.0198597	0.0106103	0.0321443	-0.00227923	0.00507775	-0.0087633	-0.000870501	0.00360061	-0.0110133	0.0082478	-0.0411815	-0.0106079	-0.0181703	0.0123086	-0.0173517	-0.0341591	-0.0350931	-0.0373221	-0.0144365	-0.0194693	-0.0410737	-0.0413581	-0.0506829	-0.0207966	-0.0256728	-0.0152611	0.00294457	8.60339e-05	-0.0259451	0.00150589	-0.0376373	-0.0326415	-0.0461634	-0.053359	-0.0539186	-0.0308661	-0.0253549	-0.0409364	-0.0355985	-0.00414004	-0.0135713	0.0177255	-0.0256386	-0.042969	0.0124681
-0.00136678	-0.0161915	-0.0216607	0.0178537	-0.0120777	0.024251	0.00919202	0.00515342	-0.0581056	-0.0248603	-0.0173489	-0.0530212	-0.0490056	-0.0214332	-0.0307376	-0.0132125	-0.0307066	-0.00535193	0.0872323	-0.00053845	-0.0239673	-0.0142585	-0.0280626	-0.0286868	0.0108792	-0.00644066	-0.0251227	-0.0023989	-0.0177935	-0.0320222	-0.026766	-0.0261573	0.0544808	0.209674	0.287151	0.169921	0.23768	0.251558	0.125452	0.209089	0.245468	0.301695	0.292199	0.24844	0.309814	0.281576	-0.00298073	0.126258	0.275705	0.131732
0.00717618	-0.0102054	-0.00883318	-0.0139284	0.00694211	-0.00276593	0.0216147	0.0013908	-0.00723252	-0.0236788	-0.00691878	0.0102531	0.0227732	0.000104049	-0.000600891	0.0369547	0.00937594	0.0456509	0.0133101	0.0277176	0.0110918	-0.000649334	-0.0060511	0.0204823	0.00947767	0.00554715	0.00604264	-0.00117254	-0.0171515	0.0011892	-0.00432674	-0.0118186	-0.00828431	-0.00483682	-0.0103499	-0.00443375	0.0040748	0.0132004	-0.00797646	0.0163886	0.0454594	0.034876	0.0320143	0.0362316	0.0405591	0.0372029	0.045132	0.0375876	0.0240508	0.0526035
-0.0250225	0.0207456	0.0369955	0.00526689	-0.0253461	0.00016187	-0.0128012	0.0131011	-0.0381466	0.0223112	-0.00546275	-0.0240426	-0.0359364	-0.0149617	-0.00727732	-0.0485773	-0.0102039	-0.0302492	0.013217	-0.00744159	0.0212086	-0.00847194	-0.0254579	-0.0382739	-0.0442435	-0.023178	-0.014602	-0.0149267	-0.0119773	-0.0364852	-0.0550048	-0.0138205	-0.0495875	0.0198773	0.0100945	-0.0402877	-0.0348825	-0.0425202	-0.0433387	-0.0109656	0.0142774	-0.00209378	-0.0195605	0.00695906	-0.0622626	0.0289803	-0.00792738	-0.0579871	-0.0257486	-0.00762549
0.0196126	-0.00799336	0.0141185	-0.0368172	0.00589474	-0.0283893	0.033574	0.0105845	0.0486374	0.0736476	0.0813921	0.0541124	0.106738	0.0836169	0.12499	0.103255	0.0597674	0.067918	0.0956462	0.0883852	0.11324	0.0694963	0.0609974	0.0491785	0.0571942	0.0208414	0.0771131	0.0465741	0.0710158	0.064762	0.0761253	0.0537314	0.0283031	0.0291003	0.0156427	0.0650283	0.011987	0.0330936	0.026491	0.0307827	0.0158871	0.0653423	0.0743333	0.0851724	0.0961588	0.127782	0.0415844	0.0979443	0.0878586	0.0680463
-0.0254383	-0.022997	-0.00591923	0.00620851	0.0214799	0.000586339	0.0260798	-0.0016282	0.0145637	-0.00471166	-0.024389	-0.0412797	-0.0139615	-0.00806704	-0.013207	0.0359471	0.0110353	0.0166	0.00471643	-0.00507198	0.000204333	0.00178024	0.0179763	0.0226606	-0.0135938	0.00168541	-0.0108854	-0.0306939	-0.0336168	-0.0456938	-0.042992	-0.0271281	0.0182254	-0.0121867	-0.0169817	-0.0292335	-0.0275298	-0.0502319	-0.0418173	-0.0425279	-0.0701003	-0.0524876	-0.0432824	-0.0263656	-0.0608306	-0.0560985	-0.077461	-0.0627967	-0.0638472	-0.0738211
-0.00593012	-0.018185	0.0157795	-0.000443395	-0.0137894	0.0254535	-0.00288511	0.0240925	0.00111816	0.0130339	-0.0075042	-0.0110497	0.0223283	0.0452482	0.0228302	0.0211785	-0.000496921	-0.00268342	0.00544648	0.0304169	-0.0143689	-0.0347869	0.0132357	-0.00867038	0.00491944	-0.0110368	0.00965118	-0.0227731	-0.0204888	-0.0260325	-0.0140466	-0.0192603	-0.000429482	-0.00805706	-0.0248734	0.00529075	-0.040464	0.00902089	-0.0255814	-0.0741769	-0.0166335	-0.0321327	-0.0265756	-0.0328756	-0.0317326	-0.0211318	-0.00214914	-0.0518894	-0.0282896	-0.00359306
0.00665322	-0.00666351	-0.0362143	-0.0252729	0.0309298	0.0109736	0.019594	0.0293669	0.0306404	0.0678123	0.023534	0.0343172	0.014766	0.095332	0.00892597	0.0634777	0.0657742	0.0506402	0.0178012	0.0401002	0.0287772	0.0244512	0.0577243	0.0871727	0.0319251	0.0359445	0.0552364	0.0289814	0.0353655	0.0187341	0.0575294	0.0324181	0.0454109	0.0239117	0.0516935	0.0125984	0.00112486	0.0678243	0.0114125	0.0240792	0.083674	0.0456553	0.0497293	0.0778275	0.0634269	0.047184	0.0702418	0.0526188	0.0557021	0.109055
-0.000879446	-0.00659635	0.0216003	0.0136309	-0.026789	0.00100043	-0.00196689	0.00846196	0.0542709	0.0653036	0.0751072	0.0718976	0.0701558	0.106475	0.0968332	0.071877	0.0390715	0.0764083	0.0854652	0.0877445	0.0543866	0.0755648	0.0844837	0.0909679	0.0807775	0.0864411	0.0537573	0.0628709	0.0527327	0.0322343	0.051593	0.0658637	0.0569606	0.0376673	0.032607	0.019463	0.0314912	0.0354581	0.0321869	0.013542	0.0162798	0.00420152	0.0134886	0.0277356	0.0377065	0.0332386	0.0252637	0.0424597	0.0442563	0.0383646
0.016268	0.0208157	-0.0080599	0.0108284	-0.0172691	0.00194833	-0.0245316	0.0443292	0.00118259	-0.0111586	0.00260882	-0.00499931	-0.00940965	0.0393997	-0.00801666	-0.0166195	-0.0117417	0.0605984	-0.00367814	-0.0179133	0.0440312	0.0101924	-0.040725	-0.0447669	-0.0421916	-0.0301545	-0.0283683	-0.0249607	-0.00855828	-0.00976993	-0.00507028	0.00530892	-0.0235855	-0.0261476	-0.00797059	-0.00737157	0.052323	-0.0169055	-0.0035063	-0.0219128	-0.0397842	-0.00298879	-0.015924	-0.0124709	0.0101334	-0.0205821	-0.00320402	-0.00263241	-0.015164	0.0325736
-0.00282217	-0.0110922	-0.0047422	-0.00359362	0.0294587	0.00278854	-0.00999704	0.0216423	0.0231629	0.0344749	0.030716	0.023326	0.0282053	0.00612225	0.00537203	0.0170852	-0.00321886	0.0150949	-0.00855163	-0.0168734	0.000660604	0.00703266	0.00916443	-0.00123846	-0.0138876	-0.0049315	-0.0193548	-0.028964	-0.0649855	-0.0342353	-0.0223565	0.0122694	-0.0372482	-0.0212029	-0.0500967	-0.0280048	-0.0361908	-0.00358272	-0.0290345	-0.0454025	-0.0319081	-0.0503712	-0.0683494	-0.0266101	-0.0351889	-0.0451523	-0.047785	-0.0118144	-0.0387054	-0.0297948
-0.0154959	-0.0201708	0.00651273	-0.033454	0.0117808	0.0307329	0.0200943	0.00396522	-0.0101942	-0.041663	-0.0361386	-0.0499966	-0.0474975	-0.0235949	-0.0234375	-0.022972	-0.0388482	-0.0392595	-0.0374236	-0.0112294	-0.0459941	-0.0324974	-0.0310261	-0.0351169	-0.0437167	-0.0715474	-0.0597722	-0.0787391	-0.0355511	-0.0551034	-0.0299971	-0.0159883	-0.0892255	-0.0548576	-0.0754723	-0.0967465	-0.102663	-0.0763541	-0.0895111	-0.0976795	-0.0861847	-0.0422395	-0.0774129	-0.0760111	-0.0873593	-0.0988367	-0.0923121	-0.0855428	-0.0870847	-0.0886925
0.00212127	-0.0341426	-0.0427602	0.00981218	0.0017553	0.0238161	0.0393979	0.00423073	0.00982646	-0.0287352	-0.0469194	-0.000609777	-0.00103125	-0.0433734	-0.0146933	0.0279113	0.00245988	0.0217175	0.0383168	0.0406673	0.0236327	0.0188538	0.0223505	0.0719202	0.0397892	0.0575802	0.0343401	0.0339169	-0.000602694	-0.0636757	-0.0887403	-0.205169	-0.255361	-0.246603	-0.203602	-0.287966	-0.268998	-0.280872	-0.253192	-0.210396	-0.247061	-0.188849	-0.243942	-0.206291	-0.181182	-0.0958595	-0.140505	-0.017761	NaN	NaN
-0.04783	-0.020989	0.0272608	-0.00642589	-0.0138819	0.0130332	0.0488327	0.0231546	0.0016355	0.0132007	0.00967539	-0.00875768	-0.0985615	-0.0633295	0.0193333	0.010689	0.0346342	0.0107863	0.004018	0.0132571	-0.00624584	0.00323568	-0.0199173	0.0160062	-0.0109262	-0.0516594	-0.058726	-0.00835236	0.0053541	-0.0227557	-0.0142685	-0.0258336	-0.0120477	-0.0757389	-0.0757713	-0.0785875	-0.0895713	-0.138233	-0.133719	-0.121847	-0.132645	-0.121886	-0.129506	-0.0812998	-0.117021	-0.154263	-0.0196195	-0.0286394	-0.0750796	-0.0717388
-0.0260435	-0.0340536	0.0108981	0.0464077	0.0155252	-5.96199e-05	-0.0126743	-0.011449	-0.0162499	-0.0110074	-0.00170269	-0.0569108	-0.0293014	-0.0393037	-0.0535687	-0.0615434	-0.0547453	-0.0513554	-0.0157441	-0.0311002	-0.0361147	-0.0384957	-0.0574355	-0.0671785	-0.047667	-0.0705596	-0.0830471	-0.0826605	-0.0487282	-0.0755585	-0.075063	-0.0745504	-0.100834	-0.0913703	-0.083539	-0.0625604	-0.0881418	-0.0541853	-0.0796476	-0.0942974	-0.0761071	-0.0424943	-0.0289592	-0.0717521	-0.0558593	-0.0369782	-0.0708345	-0.0167683	-0.064931	-0.0213748
-0.026807	-0.0010149	0.0279865	-0.0116335	-0.00600188	0.0154887	0.00198203	0.00511703	0.0035412	-0.00499345	0.038301	0.0286244	0.0347119	0.0294163	0.0373355	0.0354069	0.0118235	0.00267749	0.0250158	-0.0214121	0.0138343	0.0102361	0.0546902	0.0289949	0.017211	-0.00061511	0.0325667	0.000153596	0.0264844	-0.00552611	0.0290324	-0.00595114	-0.0134303	-0.0160065	-0.0181997	-0.0283412	-0.0440115	-0.0343133	-0.030043	-0.00978629	-0.0288594	-0.0131634	-0.0139002	-0.0271136	-0.020116	-0.048632	-0.0630542	-0.0377662	-0.0244308	-0.0417174
0.000256665	0.000548154	0.0258358	0.0434132	0.0367307	-0.0338897	-0.0728948	-0.0466757	-0.176677	-0.200609	-0.0965152	-0.0951041	-0.0765523	-0.0747104	-0.0458977	-0.018947	-0.012689	-0.0267006	-0.0416298	-0.107063	-0.0652233	-0.095597	-0.0757489	-0.0170264	-0.061134	-0.032907	-0.0767633	-0.0191678	-0.0626544	-0.035352	-0.0272526	-0.0936423	-0.10319	-0.123668	-0.109357	-0.117636	-0.0172929	-0.149183	-0.0587843	-0.0579975	-0.0609068	-0.104352	-0.0636453	-0.045105	-0.0539781	-0.0394344	-0.0986772	-0.0414146	-0.116365	-0.10767
-0.0243368	-0.00596001	-0.0156946	-0.00161595	-0.00696469	0.0118497	0.0427224	0.023226	0.0219608	0.0165356	0.0137407	0.0101242	0.026384	-0.00209611	0.0472333	0.0250206	0.0467739	0.0233627	0.0395137	0.018843	0.0244202	-0.00839482	0.00385547	-0.0147971	-0.0349556	4.83281e-05	-0.0182397	0.0330241	0.0119778	0.0273704	0.0175914	0.0163223	0.0248945	-0.0136599	-0.0449353	-0.00354794	-0.00188437	0.0100873	0.0345327	0.0188201	0.0356507	0.0389179	0.0265981	0.0425283	0.0422185	0.0346255	0.0393808	0.0324531	0.0537451	0.028446
-0.00235774	0.0192991	-0.00392178	-0.0309512	0.0141105	0.00186809	0.00195304	0.0451869	0.0355781	0.035058	-0.00653751	0.0458238	0.146409	0.0288404	0.014736	0.0563114	0.013432	0.047797	0.0894765	0.00493283	0.206652	-0.0436147	-0.0267639	-0.0447373	-0.0592036	-0.0418617	-0.0233682	-0.0185995	-0.0574643	0.0339191	-0.0361275	-0.0220656	-0.0220031	-0.0147432	-0.0406295	-0.00869563	-0.0416167	-0.0568911	0.136048	-0.044695	-0.0621535	-0.0447339	-0.00951275	-0.0564289	-0.0198555	-0.0452821	-0.026789	-0.0562375	-0.043226	-0.0103265
NaN	0.00521633	0.0221117	-0.0156153	-0.0233074	0.00584924	0.00574537	-0.0116432	-0.00288272	-0.0364266	0.00468125	-0.00125702	-0.0159336	-0.00260758	-0.00996182	-0.0422705	-0.0214555	-0.00876442	-0.0171915	-0.0280258	-0.0467776	-0.0546102	-0.041175	0.226347	-0.00492705	0.0175864	0.0269134	0.00730375	0.0322173	0.039357	0.0248633	0.064552	0.00239017	0.00142745	0.0453492	0.00809991	0.0321297	-0.000654998	-0.0267144	0.0306573	-0.0031619	-0.0278405	-0.0295739	-0.0299344	-0.0110638	0.0432922	0.0291588	0.0172146	0.0383758	-0.00816833
-0.0247881	0.00717616	-0.00817451	0.0208461	-0.000557867	-0.00673804	0.0122363	0.0207886	0.00847419	0.0227245	0.0568994	0.0364217	0.0212068	-0.010977	0.0233466	0.0430096	0.0653217	0.0369029	0.0278195	0.0546665	0.0338806	0.00858445	0.0205927	0.0510425	0.0369441	-0.00698864	-0.00895431	0.00879188	0.0401154	0.0174897	0.0343793	-0.0331619	-0.0490434	-0.0161931	0.00542562	0.00837941	0.0157691	0.0180039	-0.0475671	-0.00283238	0.0404119	-0.0367298	-0.0211003	-0.0134372	-0.040969	-0.0133359	0.0156381	-0.0164268	-0.0219604	-0.043038
-0.0306882	0.0342552	0.0256338	-0.0252117	0.00707626	0.025974	-0.0370394	0.00662037	0.0142017	0.0697361	0.0323199	-0.0371787	-0.0678948	0.0111012	0.0231404	-0.00916357	-0.0535284	-0.0640265	-0.0364933	-0.103746	-0.119957	-0.111829	-0.134445	-0.100329	-0.119149	-0.118825	-0.126848	-0.153311	0.0418387	0.0464382	0.174938	-0.0989221	-0.133939	-0.123456	-0.136799	-0.137433	-0.124964	-0.145151	-0.162027	-0.143436	-0.12371	-0.136017	-0.145628	-0.126615	-0.13499	-0.137666	-0.0602045	-0.121616	-0.077312	-0.071503
0.0183952	-0.000396816	-0.0261467	0.000510301	0.00738938	0.00395338	-0.00370482	-0.000848167	0.00575737	0.0067365	0.0515957	-0.00250606	-0.0188367	0.0135881	-0.0159761	-0.0367585	-0.00457489	-0.0264443	-0.0518183	-0.0291336	-0.0448971	-0.0122947	-0.0505339	-0.00452621	-0.00114165	0.00459341	-0.0144368	0.0162691	0.0148078	0.0306508	0.0751728	0.0326503	-0.00145625	0.0350357	0.00249285	-0.0140074	0.0133026	0.0392422	0.0254736	0.0080159	0.00310076	0.0493618	0.014212	0.050131	0.0584284	0.0373016	-0.000321186	0.0615679	0.031284	0.00085316
-0.029537	-0.0195994	0.00460229	-0.0262737	0.0100193	0.050821	0.00996738	0.0436859	-0.00401324	0.0449502	0.0234617	0.0313313	0.0353913	0.0180743	0.0509787	0.0111795	0.00320064	0.0421625	0.052269	0.0489134	0.0368014	0.0441801	0.0537181	0.0254388	0.0094872	0.0167877	0.0330835	-0.00786329	0.0399334	0.0146355	0.0563461	0.0344483	0.0418905	0.00230963	0.0321552	0.00106265	0.0180517	0.0869542	0.0147105	0.0337318	0.0286522	0.0291142	-0.000157226	0.0364801	-0.0147496	0.0253859	0.0360032	0.0318274	0.053913	0.00265119
-0.00583852	-0.0228552	-0.0160303	0.0174665	0.0226366	0.00230775	0.00231309	0.0226563	0.00720055	-0.000963542	0.0233771	0.0457318	0.0285116	0.0131101	0.0148532	0.0316372	0.0243937	0.0400112	0.0265261	0.0409533	0.0320256	0.0355163	0.046228	0.0476723	0.0336953	0.0216368	0.0133876	0.0166465	-0.0136069	-0.0144542	-0.0349199	-0.0487213	-0.0237131	-0.0521544	-0.0345132	-0.00668936	-0.00342994	-0.039746	-0.0526485	-0.0310144	0.0207777	-0.011896	-0.0343759	-0.00748733	-0.0423459	-0.0564178	-0.035172	-0.026157	-0.0725484	-0.0735172
-0.048367	-0.0192833	0.0170354	-0.000284385	0.0217251	0.0162579	0.0129163	-0.00916468	0.026044	0.0364001	0.0400859	0.00228333	0.0183731	0.0143995	0.0269066	0.0129456	0.0247222	0.00691089	0.0252639	0.026759	0.00791649	0.0012937	0.0174229	0.0226288	0.00724145	0.00793355	-0.0168153	-0.0139486	-0.0192822	-0.0365938	-0.0507329	-0.0526156	-0.00836678	-0.00661575	0.00778961	-0.00875999	0.00697137	-0.0344428	-0.0150862	-0.0207027	-0.0357214	-0.0484175	-0.0157389	-0.0346634	-0.0175593	-0.0620348	-0.0623469	-0.0734177	-0.0960384	-0.0578943
0.00591786	0.0153692	-0.0192139	-0.00999358	0.00945059	-0.00466397	0.00313382	-0.00966799	-0.0276501	-0.00317035	-0.0258197	-0.0126095	-0.00389866	-0.0350416	-0.0298965	-0.054282	-0.0614855	-0.058817	-0.0601127	-0.0611923	-0.0665105	-0.0626765	-0.0587583	-0.0618821	-0.0566052	-0.056516	-0.0605533	-0.0409654	-0.0485834	-0.0535745	-0.051676	-0.0472558	-0.0514422	-0.0499026	-0.0669908	-0.0584918	-0.0594453	-0.0497241	-0.052488	-0.0330453	-0.0443902	-0.0414578	-0.0583261	-0.0623117	-0.0744148	-0.0854798	-0.0649437	-0.0709852	-0.069206	-0.0720493
-0.00836808	0.0349625	0.0163124	-0.0385378	-0.0313578	0.000209594	0.0267792	0.0420567	-0.0109421	0.00285703	0.0197882	0.0161789	0.0340182	0.0199618	0.00951975	0.0231932	0.0381746	-0.00333193	-0.0250051	8.22157e-05	-0.0398865	-0.0437778	-0.0388457	-0.0349377	-0.0247361	0.0253153	-0.0253721	0.0260349	-0.0140623	-0.017267	-0.00843758	0.00287712	-0.035931	-0.00741337	-0.014064	-0.00515994	0.0304219	0.0245606	0.0993104	0.0459898	0.110341	0.0803711	0.0821067	0.0747096	0.0836525	0.0870876	0.121667	0.0955961	0.132519	0.115464
0.0180117	0.00999283	-0.0305132	-0.0143936	-0.0217234	0.0111038	0.027522	0.0517093	0.0259513	0.049445	0.0904343	0.107613	0.105818	0.140553	0.126817	0.052966	0.060304	0.0981124	0.0825634	0.118443	0.128762	0.136196	0.114071	0.0986433	0.118334	0.0520369	0.0973983	0.0563596	-0.0992063	-0.126061	-0.118421	0.0767247	0.065496	0.0432969	0.0705014	0.0903717	0.0912283	0.0606793	0.0771316	0.035478	0.0742636	0.0364262	0.0539538	0.0460531	0.00871569	0.0323072	0.0290254	-0.000773168	0.0292462	-0.0310206
0.0182929	0.0298567	0.0113652	-0.0084153	-0.0223156	-0.0121652	-0.0166188	-0.00290828	0.0112485	-0.00519472	0.0221269	0.0453041	0.0381033	0.00984335	-0.00710818	0.0120013	0.00786445	-0.0231339	0.00354843	-0.000636927	-0.0280071	-0.0153374	-0.0395195	-0.00643214	-0.00860158	-0.0287845	-0.0264184	-0.0454994	-0.0311108	-0.0113699	-0.0328477	-0.0374148	0.00279553	-0.00866516	0.0252255	-0.0020016	0.0262367	0.0313768	-0.0242191	-0.0191772	0.0130214	-0.00626562	0.0215379	0.000926486	0.0131457	0.018795	0.00214564	0.00569634	3.30866e-05	0.0106
-0.0184475	0.0311486	-0.00902691	-0.0195143	0.00921233	0.0103829	-0.00375516	0.0127227	0.0308845	0.0885505	0.0224541	0.0117825	0.024356	0.0330256	0.0587022	-0.0107859	0.018371	0.0317492	0.0524009	0.0444416	0.0248641	0.0605181	0.0256949	0.0981063	0.0250102	0.0422816	0.0505041	0.0381841	0.0337316	0.0620986	0.0563175	0.063428	0.043756	0.03133	0.0637328	0.0190535	0.0304792	0.0326399	0.0525055	0.0399078	0.0395014	0.0716899	0.0803966	0.104697	0.0552676	0.0587999	0.0559403	0.0783113	0.0542689	0.113817
-0.00754212	0.00933179	0.00820866	-0.0231572	-0.0105684	-0.0148945	0.0386217	0.0467889	0.0607841	0.00545941	0.0264424	0.0257693	0.0510426	0.0572948	0.0788166	0.0581494	0.0267093	0.0351288	0.111225	0.102902	-0.0209716	0.0410195	0.0351355	0.0678681	-0.0647803	0.0924438	0.254112	0.140136	0.199103	0.201624	0.162911	0.200816	0.158996	0.182116	0.176489	0.163821	0.147679	0.186872	0.0806006	0.119803	0.101367	0.097683	0.0648825	0.0809185	0.0834213	0.00588555	0.00901612	-0.02442	-0.00575191	-0.0470579
0.0436698	-0.0282201	0.00468644	-0.00393871	0.0296428	0.033846	-0.0796862	0.0163264	-0.0379192	0.00591375	-0.044454	-0.0979011	-0.122048	-0.073952	-0.0541845	-0.0546026	-0.0335679	-0.0767759	0.0178365	0.0169538	0.0287882	-0.00212404	-0.0448288	-0.0710512	-0.0146396	-0.0541152	-0.0976776	-0.0902254	-0.0576881	-0.0191245	-0.130755	-0.0568054	-0.0502865	-0.0607809	-0.0505288	-0.0370793	-0.0501729	-0.0370794	-0.0185679	-0.0402121	-0.0352287	-0.0682099	-0.0554105	-0.0631201	0.0300472	-0.120304	-0.0533207	-0.0736828	-0.0577159	-0.0236714
0.0150517	0.0398078	0.00378097	-0.0193391	-0.0303772	-0.00118779	-0.00773628	-0.0343702	-0.0242538	-0.0399529	-0.0304783	-0.0125153	-0.0352546	-0.0106121	-0.0528526	-0.0324653	-0.030527	-0.0419105	-0.04517	-0.0508668	-0.0703017	-0.0417095	-0.0450174	-0.0322803	-0.00203192	-0.00228481	0.0274971	0.0215904	0.0200298	-0.00657299	0.0440366	0.0692296	0.000858967	0.0244268	0.069411	0.0119797	0.0538633	0.0800515	0.0698366	0.0307008	0.0207541	-0.00284505	-0.00180022	-0.0186343	-0.00382999	-0.00873929	-0.00850357	0.042685	0.0403826	0.0557248
-0.0249199	0.0119514	-0.0234438	0.00505441	0.00692989	-0.00470016	0.0291281	0.0300346	-0.00716765	-0.0332785	-0.0476131	-0.050133	-0.0405969	-0.0590914	-0.0590185	0.0220748	0.022963	-0.0205695	-0.0282647	-0.0370014	-0.0561476	-0.0512181	-0.0512238	-0.0802173	-0.0605883	-0.0461112	-0.0569712	-0.00243912	-0.00989375	-0.041764	-0.026913	-0.0552209	-0.0633914	-0.0653767	-0.0498118	-0.0488093	-0.0176904	-0.0756008	-0.0712647	-0.0530393	-0.0528164	-0.080859	-0.0353771	-0.0487716	-0.0191199	-0.0369235	-0.0578347	-0.0641819	-0.0484738	-0.0445252
-0.0267494	-0.00767137	0.0268245	0.00829513	0.0114511	-0.000740627	-0.0114093	-0.0318289	-0.0141892	-0.0343447	-0.0475893	-0.0660801	-0.0343421	-0.0467023	-0.0650615	-0.0763314	-0.0583498	-0.0417747	-0.0514942	-0.0675328	-0.0464589	-0.0319379	-0.0404247	-0.0318543	-0.0451512	-0.0685226	-0.0419574	-0.0801787	-0.0613711	-0.0445932	-0.0462682	-0.0326171	-0.0659173	-0.0277835	-0.0327133	-0.0215304	-0.0386552	-0.0497173	-0.0634936	-0.045468	-0.0681642	-0.0335612	-0.0114504	-0.0266586	-0.0554085	-0.0672136	-0.023054	-0.0337863	-0.0128674	-0.0284516
-0.00639281	-0.0113247	0.0114215	0.00488643	-0.00418834	0.0119217	-0.00632375	0.0350948	0.0317457	0.0210719	0.0189018	0.0080863	0.0211552	0.00839105	0.0072874	0.0145251	0.014431	0.0158226	0.0292518	0.0138742	0.00760263	0.00542913	0.0447892	0.0318436	0.0232335	0.00947711	0.00156145	0.0219578	0.0352788	0.0286545	0.0426565	0.0441602	0.0635771	0.0976539	0.0810061	0.0544543	0.0611839	0.0432754	0.0201745	0.045197	-0.00265889	0.0390428	0.0444091	0.0328356	0.0272901	0.00859547	0.016908	0.0233919	0.0435835	0.0344783
-0.0112955	-0.0130076	0.0037213	0.00471574	-0.0129372	0.0168419	0.0119614	0.0372719	0.0082988	-0.00736583	0.0116809	-0.00012339	0.0115289	0.0245398	-0.00895067	-0.0147414	-0.0266493	-0.00768507	-0.00135167	-0.0134734	-0.0220488	-0.024165	-0.031958	-0.0282065	-0.0464443	-0.0461518	-0.0403799	-0.0447197	-0.0597214	-0.0426428	-0.0504419	-0.0590421	-0.0563171	-0.0649036	-0.0578914	-0.0587175	-0.063034	-0.0543806	-0.053347	-0.0627653	-0.043796	-0.0522942	-0.0402195	-0.0444948	-0.0482929	-0.0354605	-0.0526805	-0.0428691	-0.0476006	-0.0502755
0.00503754	0.00688476	-0.0121232	0.000367375	-0.0232456	-0.0220419	0.045121	0.0298054	0.0446232	0.0506722	0.111272	0.112661	0.137368	0.12257	0.139807	0.159078	0.153544	0.185835	0.14805	0.137251	0.185115	0.137523	0.136434	0.156674	0.101443	0.1448	0.143584	0.108291	0.172927	0.179002	0.14657	0.232529	0.236447	0.0776155	0.146349	0.193166	0.151227	0.242835	0.200047	0.26129	0.232199	0.245642	0.314385	0.282794	0.335542	0.358455	0.286621	0.329321	0.378107	0.274171
0.0282043	-0.0168894	-0.0217903	-0.0350441	0.00219054	0.0267703	0.0165587	0.0410354	0.0268147	0.0957305	0.0705659	0.0580545	0.101609	0.0930453	0.0568918	0.0887713	0.0573064	0.055803	0.0405888	0.0535185	0.0477127	0.0916655	0.065226	0.0312305	0.103528	0.0838716	0.0560018	0.086795	0.0580388	0.0361447	0.0460316	-0.00680606	0.0229255	0.0258726	0.00165487	-0.00783902	0.0301135	0.0581443	0.0413409	0.0141306	0.04563	0.0413645	0.0204653	0.0245752	0.0310815	0.0633657	0.034658	0.109057	0.107547	0.0631802
0.00678813	0.000544996	0.0161834	-0.00302193	-0.0243899	0.0113897	-0.00749438	0.00812522	0.0262061	0.0365059	0.043866	0.0719852	0.0665912	0.0321427	0.0619266	0.0980216	0.0747594	0.0603389	0.0711136	0.0375857	0.0443297	0.0244478	0.0564009	0.049444	0.0596367	0.0587361	0.0507083	-0.00546742	-0.00234295	-0.0591142	0.0160209	-0.000591239	0.0239642	0.0403781	-0.0270804	0.013476	0.00214069	-0.0208985	-0.00464241	-0.0354945	-0.0271936	-0.0420456	0.0118671	-0.0302542	0.00728099	-0.0150704	-0.0319151	-0.0350047	-0.0349735	-0.0126212
-0.0303727	-0.0466513	0.0453376	0.0652091	0.0178437	-0.0433561	-0.0080103	0.00334091	0.0264409	-0.0835115	-0.0333576	-0.0362135	-0.0127927	-0.0721537	-0.104797	-0.0806406	-0.0395896	-0.0361131	-0.0652634	-0.0745666	-0.086006	-0.155878	-0.155456	-0.158958	-0.162141	-0.137203	-0.0766046	-0.102963	-0.10918	-0.0873315	-0.0691994	-0.0674845	-0.0592259	-0.0352657	-0.102217	-0.152585	-0.164492	-0.111781	-0.0809899	-0.095348	-0.147334	-0.138219	-0.136646	-0.122866	-0.152919	-0.160239	-0.141242	-0.108481	-0.141575	-0.124391
0.0350257	-0.0015136	-0.00106449	-0.0351919	0.0148102	0.0148454	-0.0269113	0.00838422	0.0134863	0.0280904	0.0193297	-0.0120003	-0.00561157	0.0101526	0.0221164	-0.0011125	-0.0405808	-0.0321412	-0.0124805	-0.0263729	0.00486091	-0.0261	-0.0486616	-0.027554	-0.0275101	-0.0210161	-0.0445974	-0.0286146	-0.00341182	-0.011338	0.0287042	0.0335562	0.000920383	0.0149904	-0.0279138	-0.0338678	-0.00126453	-0.0223745	0.00125191	-0.0422845	-0.0283836	-0.0604661	-0.0178614	0.00168473	-0.0169387	-0.00501376	-0.00475181	-0.0289713	-0.0383003	0.0247084
-0.0160509	0.028802	0.0179693	-0.0109602	-0.0276077	0.00519668	0.00265073	-0.0136845	0.0126426	-0.00585019	0.0307863	-0.0228914	-0.0194446	-0.00449509	0.0124938	0.000681137	-0.038417	-0.0119847	-0.0191988	-0.00637969	-0.0249426	-0.0448447	-0.0237435	0.00100326	-0.0207421	-0.00350364	0.00615097	0.0354641	-0.0119325	0.00935676	-0.0106049	0.0101585	-0.0223508	0.0588151	-0.0223283	-0.0129548	-0.0444425	-0.0267574	-0.0214792	-0.0567872	-0.0425616	0.0130287	-0.0135248	-0.00416584	-0.0555893	0.0254178	-0.0155095	-0.00754222	-0.027536	0.0141436
-0.0182661	0.00767318	0.0297048	0.0120278	-0.0110724	-0.0144244	-0.005643	0.00413551	0.0338995	0.0208421	0.0278495	0.0139882	0.0217596	0.0206306	0.0350984	0.0234002	0.055641	0.0706084	0.046857	0.0701655	0.0495181	0.0874748	0.0641703	0.101006	0.0268656	0.0328604	0.0647939	0.0738838	0.0871855	0.0877501	0.032587	0.0811347	0.09805	0.0550063	0.0751116	0.0334046	0.0398254	0.0694037	0.0461884	0.0296996	0.0234432	0.0302898	0.0373032	0.0212408	0.0277728	0.0460026	0.0317494	0.0448335	0.0476637	0.020589
-0.0208233	-0.031576	-0.00673633	0.0110793	0.0248889	0.0148244	0.00834304	0.0686416	0.0407996	0.0901366	0.026665	0.0433605	0.0553263	0.0656927	0.0626063	0.026907	0.051197	0.100045	0.0920664	0.0828294	0.0456434	0.100512	0.0906874	0.0791602	0.278677	0.107984	0.0967486	0.093377	0.0689819	0.0747837	0.0833591	0.0548888	0.0284463	0.0431202	0.040563	0.0487049	0.0981878	0.065875	0.0557012	0.0213409	0.0143721	-0.0111127	0.0105503	0.0155648	0.0496945	0.0541336	3.68205e-05	0.0303457	0.0118233	0.010025
0.0107763	0.0171124	0.0144302	-0.0513879	-0.0444835	0.000707486	0.052845	0.397755	0.152238	0.0503054	0.0161064	-0.0484491	-0.00682232	-0.0174325	-0.0382497	-0.048152	-0.0317719	-0.032862	-0.0259086	-0.0452676	-0.0524467	-0.0627722	-0.0540678	-0.0607333	-0.0460622	-0.0619174	-0.043961	-0.0301095	-0.03369	-0.00439546	0.00993913	-0.00912565	-0.032259	0.0781069	-0.0306103	-0.0370043	-0.0474085	-0.0452818	-0.0109136	-0.00708671	-0.00911533	0.0119922	0.0049207	-0.0176274	-0.0328995	-0.00391552	-0.00829174	0.0230218	-0.0139782	0.018267
-0.00725533	1.11255e-05	0.0101322	0.0299766	-0.00855551	-0.0116769	-0.0126322	0.0213758	0.0475313	0.0110862	0.0179819	0.0139629	0.0143962	0.0217159	-0.00228424	0.0139422	0.00412389	0.0546801	0.0586905	0.0613759	0.0355064	0.0446118	0.049543	0.0806586	0.0886288	0.0720269	0.0844199	0.094324	0.118819	0.108479	0.0800158	0.0827872	0.109482	0.10463	0.0883851	0.0956218	0.0807164	0.114414	0.0841834	0.0839288	0.100234	0.0998299	0.0856248	0.0769445	0.0763824	0.0939046	0.119569	0.115298	0.114666	0.110031
-0.00567133	-0.0299166	0.0258038	-0.0192282	0.0104653	-0.0178604	0.0364075	-0.0415378	-0.0323142	-0.0238533	-0.0145027	-0.0547562	-0.0359816	-0.0292541	-0.0233171	-0.0395069	-0.0406952	-0.0226669	-0.0515413	-0.0400499	-0.0473514	-0.0418585	-0.0224635	-0.0589456	-0.0446524	-0.0161386	-0.0198427	-0.0337002	-0.0496626	-0.048212	-0.0515311	-0.042945	-0.0756494	-0.0914975	-0.0614137	-0.0798129	-0.0648945	-0.0569494	-0.0236164	-0.0466899	-0.0308697	-0.0266918	-0.0168754	-0.0292456	-0.0340866	-0.0425267	-0.0399779	-0.0355449	-0.00407565	0.00422903
-0.0137042	0.0128313	-0.0178266	0.0145018	-0.00556926	0.00863638	0.00113056	0.0411044	0.0111541	0.0392464	0.0325291	0.0606381	0.068158	0.0173572	-0.00180362	0.17029	0.0574465	0.0575512	0.0736591	0.0143543	0.014082	0.00488593	0.0139565	0.00833723	-0.0105142	-0.00511784	0.00608837	0.0150792	0.0172609	0.0349712	-0.00667459	0.0578562	0.0237646	0.0308067	0.00354747	-0.00197014	0.00684091	-0.0050954	0.0674631	-0.00427201	0.00689746	-0.000132491	-0.00475755	0.0259892	0.0628543	0.017182	0.0457268	0.0230312	0.0131528	0.000568629
-0.00194711	0.0376277	-0.0222009	0.0238973	0.00483149	-0.00266635	-0.0395421	-0.0751041	-0.0486358	-0.066921	-0.0220709	0.00202666	-0.0205775	-0.0135557	-0.00431245	-0.0134713	-0.00204559	0.00955792	0.00680963	0.0185634	0.0181444	0.0336564	0.00212611	-0.0226505	-0.0416857	-0.00977148	-0.00158451	-0.0184031	-0.0125364	-0.0555659	-0.0189799	-0.0775582	-0.0677868	-0.0284912	-0.0709024	-0.0453756	-0.0560262	-0.0965357	-0.0701301	-0.0686199	-0.0545143	-0.0944827	-0.0735455	-0.107945	-0.0410543	-0.0814335	-0.0747742	-0.0725954	-0.0900224	-0.0531649
-0.0251849	-0.0107258	0.0229497	0.00413982	-0.00289562	0.00629352	0.00542332	-0.0186597	-0.0177676	-0.0190116	-0.0310078	-0.0044145	-0.032382	-0.0279013	-0.00407122	-0.0554684	-0.0192368	-0.0154286	0.00968469	-0.0154464	-0.0245567	-0.0368211	-0.0158983	-0.0344803	-0.0326475	-0.0115563	-0.00792796	-0.0219208	0.0207333	0.00304872	-0.0200644	-0.00411497	-0.0218113	-0.0472079	-0.0135301	-0.0100648	-0.0327301	-0.0419803	-0.0299774	-0.0228903	-0.00995336	-0.0282493	0.0175796	-0.0223682	0.0049563	-0.0212009	-0.00980207	-0.0139483	0.0194366	-0.0149431
-0.0170762	-0.0281577	-0.024698	-0.00357949	0.0157732	0.018683	0.0390551	0.0546034	0.0560381	0.0150113	0.0279734	-0.016637	-0.015108	-0.0197965	0.0254319	-0.0132734	0.0124386	-0.0112461	0.00326389	-0.0446517	-0.033696	-0.00505405	-0.0127068	0.0201756	-0.0262876	-0.0459128	-0.00290602	-0.0290187	0.0330494	-0.0214087	0.0113605	0.0140961	-0.0188241	0.0397321	0.0154014	-0.00169062	4.3592e-05	-0.0150682	0.0247983	-0.0165571	0.0160079	0.0532368	0.027963	-0.0137623	0.0258091	0.00743392	0.0138725	0.0232907	0.0362638	-0.0185161
-0.0153439	-0.00304714	-0.0190146	-0.0144157	0.00243892	5.41371e-05	0.0493283	0.0755417	0.119388	0.0509879	0.00791167	0.246937	0.0478367	0.114376	0.0959438	0.0420456	0.0306488	0.0533723	0.0603918	0.0193948	0.0462667	0.086713	0.0286033	0.0973632	0.00576105	0.0735857	0.0433871	0.0343162	0.0904869	0.0692082	0.131536	0.14931	0.104865	0.0898418	0.0652476	0.120163	0.0672515	0.0452669	0.0582229	0.0420558	0.074424	0.104675	0.0170649	0.0380381	0.0659058	0.0641457	0.0522335	0.0806017	0.0830858	0.0687255
0.0157149	0.00461013	-0.000995315	-0.0164455	0.00355404	-0.0218978	0.0154596	0.0318991	-0.00800798	0.0113955	-0.00197715	0.0212466	0.00330236	0.0144279	-1.2495e-05	-0.0113674	0.000700563	0.0329619	0.00314691	0.0167945	0.00594305	0.0219578	0.0265176	0.014558	0.00930142	-0.0020744	0.00296807	0.0208354	0.00491035	-0.00937102	-0.00706286	0.00232042	0.0468401	0.0140251	0.03033	0.0409269	0.0196673	-0.00074268	0.00971333	-0.0156354	0.0144373	0.0155876	0.0334774	0.0185255	0.0141884	-0.0204776	0.0282304	0.00506057	0.0252594	-0.014657
0.0335063	0.0399192	0.0189278	0.0166269	-0.0192918	-0.0430034	-0.046685	0.00392797	0.0212351	0.0267571	0.0505487	-0.0259786	-0.0264274	0.0451946	0.0033398	-0.000690264	0.0401817	0.00852479	-0.0133272	-0.00203069	-0.0119787	0.00941588	-0.011429	0.000528885	0.00796595	0.0343479	0.02696	0.0163896	-0.0519222	-0.0124909	-0.0549822	-0.0163543	-0.0149378	0.0398231	-0.0265789	0.0219292	0.0197335	0.0314443	0.0263939	0.0077152	0.0582062	0.0228907	0.0108483	-0.0283332	0.0200693	0.0627993	0.0226487	-0.0105511	0.0175497	0.0516342
0.0124422	-0.0170577	0.0166907	-0.0164536	0.01576	0.0219356	-0.0333171	0.0128651	0.0131552	0.00996846	0.0353005	-0.00291575	0.0443121	-0.0201645	-0.000918725	0.0100141	-0.0291804	0.0284605	-0.000113498	0.00920421	-0.0424024	0.0351501	-0.0417252	-0.0213376	-0.0205854	0.0013061	-0.00651862	0.025228	0.0139586	0.03733	-0.014169	-0.00734866	-0.0104065	0.00650226	0.0119466	0.00639449	-0.00703602	-0.0278597	0.0160033	0.0412407	0.0250506	0.0051844	-0.0219086	-0.0405108	-0.0454682	-0.0400031	-0.00659113	0.0362517	0.0238184	0.0271452
-0.0299063	0.0241812	0.00119274	-0.0556477	-0.0145279	0.0172568	0.0574511	0.000563556	-0.0104296	-0.00222595	-0.000231476	-0.0306308	-0.0529228	-0.0175518	-0.000479274	-0.0531945	-0.0736941	-0.043697	-0.0379046	-0.0464486	-0.088354	-0.0354438	-0.0838354	-0.081411	-0.050919	-0.0462344	-0.0454422	0.0087507	-0.0408051	-0.055294	-0.0942943	-0.0500687	-0.0752287	-0.0939127	-0.0762284	-0.083588	-0.108749	-0.0797279	-0.0689109	-0.0992375	-0.0851362	-0.0907883	-0.0654543	0.0320768	0.00938904	0.0608935	0.0293984	-0.0293946	0.0775735	0.064079
-0.0413103	0.0511873	0.00203631	0.0108348	-0.0144528	0.00189804	-0.0101932	0.067577	0.0359066	0.0100667	0.00533385	-0.011121	0.00839028	0.00209573	-0.00339003	0.0321179	0.0012976	-0.0526022	-0.0359094	-0.0502111	-0.0642125	-0.0871783	-0.0406422	-0.0166454	-0.0282292	-0.063591	-0.0197113	0.0222677	-0.033452	-0.000375322	-0.00382007	-0.0221816	0.0556371	0.01832	0.0435752	0.0697683	-0.00561201	-0.0339171	-0.00789516	-0.0500183	-0.0274415	-0.0320032	-0.00197676	0.00771506	-0.0791468	-0.0473097	-0.0603486	-0.0552407	-0.0678624	-0.0577027
-0.0080555	0.00630037	0.0138131	-0.0158332	0.00191272	0.00508577	-0.00322334	-0.0269254	0.000984701	0.00103176	-0.0210581	0.00525955	-0.0193101	-0.015497	-0.00575315	-0.00687906	-0.0230527	-0.0145654	-0.0224343	-0.00924942	-0.0143287	-0.01548	-0.0056405	-0.0023252	-0.0166151	-0.00211328	0.0133353	-0.0146491	0.00234735	0.0478939	0.0383387	0.0285377	0.0303493	0.0368139	0.0547819	0.0390668	0.0526479	0.0480628	0.0179298	0.044847	0.0335645	0.0563236	0.0495836	0.053852	0.0867099	0.0708876	0.0974047	0.0792804	0.0997598	0.108547
-0.0262737	-0.0051425	0.0397554	-0.0203235	0.0125443	0.0109447	-0.0115046	0.00870836	-0.00381022	-0.00418191	0.00360776	-0.00103676	-0.0144122	-0.0359369	-0.0138391	-0.0206345	-0.0235438	-0.000601156	-0.00215803	0.010315	-0.000330619	-0.0146786	-0.014833	-0.0270952	-0.016052	-0.0181332	-0.00898828	0.00137731	-0.0131935	-0.00113332	-0.00478834	-0.0261767	-0.0320047	-0.0332836	-0.0182232	-0.00999278	-0.00452481	0.00532188	0.0130341	0.0126383	0.00659131	-0.000893403	0.0224372	0.0294326	-0.0206149	0.00978259	-0.00537509	0.00415446	0.00787468	-0.0102811
-0.0269234	-0.0248689	0.00484986	0.00383586	-0.0231682	0.0309554	0.0353193	0.0769632	0.0577605	0.0419326	0.0352083	0.0821455	0.0224278	0.0185815	0.0652177	0.0298207	0.000650151	0.0527017	0.004031	0.0304236	-0.000594174	0.026422	0.00113899	-0.0180464	0.0335385	0.0143489	0.0340209	0.00462394	-0.00664558	-0.00230878	0.0681069	-0.043063	0.0368492	0.013723	0.0275467	0.0428134	0.021509	0.0720143	0.0473835	0.0158213	0.0574584	0.0474963	0.0208515	0.0542649	0.030309	0.116693	0.0443868	0.042495	0.0678138	0.0250431
0.0804366	0.035604	-0.012403	-0.0270622	-0.0166551	-0.0346649	-0.0252555	0.000375319	0.0503463	0.012104	0.018393	-0.00762103	-0.0155978	-0.0317135	-0.0409003	-0.0219037	-0.00918898	-0.0103093	-0.00914624	-0.00551615	-0.0116869	-0.0462681	-0.00475131	-0.00227723	-0.0195815	-0.0127421	-0.0667497	-0.0508018	-0.0206667	-0.0476954	-0.068729	-0.048758	-0.0423165	-0.047606	-0.0815003	-0.0612506	-0.0419884	-0.0492876	-0.0177706	0.00295044	0.00492942	-0.0459201	0.0165381	-0.0350405	-0.0121442	0.00142068	-0.0307459	-0.0326401	-0.037074	-0.00805815
0.0019031	0.0624372	-0.0149517	0.00843407	-0.0189167	-0.0272084	-0.0116975	0.0221356	0.0812512	0.0555991	0.0107903	-0.00639221	0.0451507	-0.0158281	-0.0148246	-0.0343595	0.0154762	-0.0280919	-0.0259586	-0.00719843	-0.0142516	-0.0476065	-0.0483886	-0.0232742	-0.00198042	0.0304333	0.104715	0.0265888	0.0320699	0.00621234	-0.00455976	0.0163182	0.0394036	0.00595423	-0.019698	-0.00535309	-0.00399911	-0.0057614	-0.00624588	-0.0102965	-0.000403773	-0.043439	-0.0363882	-0.043122	-0.029207	-0.00807986	0.00720535	-0.00793345	-0.0222312	-0.00529415
0.0142745	0.0149443	0.0053663	-0.0319936	-0.0356236	0.00809594	0.0249361	0.0225314	0.0141554	0.0115463	0.00626356	-0.00283044	-0.0292262	-0.025615	-0.0382517	0.0045961	-0.0137354	-0.018016	-0.0360298	0.00271318	-0.016486	-0.0368112	-0.0289443	0.00243467	0.0162463	-0.00860232	-0.0171639	0.0395323	-0.0159451	-0.0130161	-0.0417945	-0.029804	-0.0249653	0.000675634	-0.0111628	-0.0119901	0.000783364	0.00484452	-0.00132369	-0.0193584	0.0253268	-0.00605635	-0.0309428	0.0156464	-0.013826	-0.0147752	0.00376086	-0.033352	-0.0247255	-0.0384186
-0.0600526	0.0196143	-0.0476673	0.000102712	0.0957619	0.0275034	-0.0352625	-0.00229056	-0.0142416	0.0054328	0.0393256	0.0471212	0.0819624	0.0272119	0.0984203	0.112995	0.0739802	0.119826	0.108168	0.0121066	0.0903022	0.0342958	0.0617821	-0.0143632	-0.0193462	0.0330512	-0.00583779	0.028249	-0.00879823	-0.031649	-0.0151809	0.0524244	0.0266513	0.0356196	0.0935239	0.0246124	0.0765318	0.0846009	0.110666	0.0808539	0.122543	0.0953088	0.101033	0.0683735	0.0460046	0.0637542	0.06862	-0.0153206	0.104525	0.0931618
-0.0158478	-0.00043499	0.00206849	0.00997929	0.00423586	0.00129753	-0.00129841	0.0207752	-0.047815	-0.0202358	-0.00013043	-0.0434569	-0.0174144	-0.0195748	-0.0361558	-0.0381536	-0.0419567	-0.0637754	-0.0377255	-0.0336714	-0.0363408	-0.0354427	-0.0363694	-0.0398241	-0.0382649	-0.0178584	-0.0240948	-0.00954236	-0.0176924	-0.0395622	-0.00904644	-0.0307423	-0.032982	-0.0242859	-0.0202301	-0.0129146	-0.0186249	0.00141441	0.00727478	-0.0250963	-0.0222244	-0.0321131	0.00410443	-0.0468281	-0.0255802	-0.0160195	-0.0147948	-0.032809	-0.019646	-0.0147865
0.0308132	-0.00360691	-0.00263088	-0.0266632	-0.00227054	0.0109019	-0.00654351	0.0230965	0.0145753	0.0389494	0.0575248	0.0097613	0.011728	0.0107492	0.00119491	0.013791	0.028528	-0.00157664	-0.00393172	0.0154963	-0.00433166	-0.00760369	0.0270869	-0.00588222	-0.0217005	0.0032856	-0.0459115	-0.00580656	-0.0446871	-0.0359685	-0.0453434	-0.0375781	-0.0246694	-0.0524558	-0.0284104	-0.039271	-0.0481529	-0.046169	-0.0537935	-0.0490003	-0.0757179	-0.0512072	-0.0669988	-0.034689	-0.0565371	-0.0728808	-0.0549568	-0.0814816	-0.0713532	-0.0821986
-0.0316819	-4.45393e-05	0.0223209	0.00949428	0.0105932	-0.00915471	-0.00152735	0.0255444	0.00673049	0.0390283	0.0199211	0.0131839	-0.00627251	0.00209472	0.0605813	-0.0033213	0.0212491	0.0687778	0.0368169	0.0374915	0.0196209	0.0442664	0.0562758	0.0462919	0.0370651	0.0302336	0.0306193	0.00483194	-0.0107999	0.0137102	-0.00835843	-0.00707797	-0.0131878	0.0105064	-0.020395	0.0226701	-0.000139981	-0.00236414	0.0188063	0.0345939	0.020016	-0.0423887	-0.0107987	-0.0388402	-0.024794	-0.0639433	-0.077517	-0.0540823	-0.0553344	-0.0834393
0.0273428	-0.00420717	-0.0557156	-0.0209992	0.0341522	0.0212366	-0.00180956	-0.016759	0.00747042	0.00146193	-0.02479	-0.025492	-0.0600858	-0.0168249	-0.0393736	-0.0707199	-0.146409	-0.0984962	-0.15672	-0.096422	-0.139695	-0.0666635	-0.0741095	-0.125573	-0.0509351	-0.021759	-0.132547	-0.097159	-0.163718	-0.0959157	0.000223594	-0.0298084	-0.0287385	-0.130595	-0.145316	-0.127779	-0.0805991	-0.0176234	-0.0402656	-0.0780706	-0.0587285	-0.0719219	-0.0524023	-0.0773434	-0.0265453	-0.0601345	-0.106232	-0.097243	-0.0952585	-0.0526118
0.0183999	0.0117413	0.0119545	0.0230997	-0.0103049	0.0449749	-0.0998655	0.0782474	-0.0513149	-0.0551085	0.0200263	-0.0528008	-0.0348369	-0.0707082	-0.0455769	-0.0447576	0.0431415	-0.00810202	-0.0550751	0.058014	0.0262439	0.00726826	-0.00728471	-0.0105189	-0.0119064	0.00839319	0.0392419	0.0157537	0.0233885	0.0488743	0.0267736	0.0557045	0.0337142	0.0352884	0.0353288	0.0361877	0.0168984	-0.016867	0.00530212	-0.0116293	0.00399681	-0.00374109	-0.00101382	-0.0093285	-0.0416954	0.00526168	0.05327	0.0060853	0.0281063	0.0452199
0.0164624	0.020663	-0.00833036	0.000824456	-0.00174789	-0.0327998	0.00492821	-0.00594564	-0.00200096	-0.0140107	-0.0314453	-0.0497403	0.00518079	0.0174991	-0.0250332	0.0337244	0.0152514	-0.0169275	-0.00251807	-0.0126964	0.00181265	-0.03233	-0.0168575	-0.0235602	-0.0036719	0.00634018	-0.0152952	-0.018266	0.00417476	-0.0250256	-0.0448118	0.0038355	-0.0494419	0.0160808	0.0122066	0.0308188	0.0124242	0.00820289	0.0416151	-0.0236977	0.0249705	0.0316279	-0.0213178	-0.00302755	0.0360917	-0.0187882	0.0268031	0.0410887	-0.013313	0.01428
0.00788326	-0.00555675	0.0253118	0.0113158	-0.0490564	0.0166564	-0.00655407	0.0186356	-0.0365977	0.0172007	0.0418989	0.0426868	0.0408059	0.0281259	0.0335913	0.0313255	0.0211027	0.0510815	0.0310141	0.00609048	0.0267928	0.010503	0.0112689	-0.0001448	0.0387672	0.0413822	-0.0116279	0.041317	-0.0069298	0.0263395	0.0143974	0.0691107	0.064889	0.0133773	0.0627842	0.0236869	0.0234264	0.0357813	0.117199	0.0983962	0.158374	0.0609955	0.097559	0.102585	0.0985379	0.09436	0.0961984	0.0365149	0.0635608	0.0820139
0.0277894	-0.0179889	-0.00630372	-0.0107608	0.00859437	0.00454396	-0.00587428	0.0241731	-0.0133282	0.0600784	0.0397944	0.0402045	0.0366968	0.0452107	0.102195	0.0750774	0.00484133	0.0121316	0.0426516	-0.0066099	0.00931294	0.0415629	0.0168678	0.0354464	0.0179396	0.0919164	0.0746493	0.0776541	0.0318034	0.0661989	0.039434	0.102311	0.0637781	0.0723403	0.0708613	9.52383e-06	0.0253995	0.0799419	0.0704977	0.0395712	0.0596336	0.0202804	-0.0059216	0.0183881	-0.00247062	0.0289374	0.004389	0.0253098	0.0291626	0.0713719
-0.0097053	-0.00405394	-0.019047	0.00770402	0.00318853	0.0125514	0.00936232	0.0461874	0.0272176	0.0476984	0.0662024	0.0677861	0.0811964	0.0693018	0.0468553	0.0744381	0.0937434	0.0869064	0.0857233	0.097072	0.0616235	0.0657172	0.0820254	0.087612	0.0741809	0.0595022	0.0768164	0.0738407	0.0740095	0.0618399	0.0552237	0.0722555	0.0596567	0.0664579	0.116146	0.0607799	0.0523086	0.0661146	0.0318811	0.0356258	0.0565423	0.0609343	0.0276833	0.0308058	0.0619687	0.0419993	0.0458803	0.0659501	0.0786183	0.0597931
0.0515466	-0.121687	-0.15141	0.00443469	0.0298885	0.0836014	0.103626	0.0626991	0.0850678	0.116747	0.128832	0.0784802	0.0910277	0.0358981	0.0249002	0.0727631	0.0507513	0.107765	0.117235	0.108738	0.0784885	0.0775938	0.0935113	0.103586	0.0892244	0.0752953	0.0606668	0.04512	-0.0969377	0.0673178	0.111911	0.244392	0.24929	0.325902	0.216369	0.137301	0.900999	-0.0309326	-0.121084	0.767733	-0.0828225	0.0725584	-0.0264168	-0.0634056	-0.0895004	-0.0809711	-0.0859321	-0.0709041	-0.06356	-0.0890968
-0.030621	0.00920882	-0.00340806	-0.00906731	0.0240455	0.0136939	-0.00385184	-0.0114751	0.0107418	0.0465191	0.0357821	0.0426826	0.0600202	0.0142592	0.0604169	0.0165471	0.0728449	0.0394783	0.0261928	0.0611335	0.0574113	0.00666553	0.0130609	0.0416836	0.0349571	0.0340264	0.0227103	0.0378199	0.0769778	0.0160023	0.0410342	0.0187742	0.0403232	0.0528802	0.121196	0.0812862	0.0407702	0.0954123	0.0439146	0.0594997	0.0463127	0.0685977	0.0465577	0.0814677	0.0891209	0.0643071	0.128239	0.0763339	0.0841634	0.0565312
0.00786318	-0.00265694	-0.02004	-0.00887559	0.00103483	-0.00838902	0.0310635	0.0705304	0.00366796	0.0411199	-0.00865994	0.00445194	0.0273788	-0.0228217	-0.024598	-0.00502482	0.0038123	-0.00518902	0.0298448	0.0724968	0.00735398	0.000271207	0.0136304	0.042845	0.0486494	0.0788342	0.112014	0.102034	0.0578033	0.00970311	0.0821627	0.049713	-0.00157656	-0.0182991	0.0146006	0.00465396	0.0293872	0.0265137	0.0446731	0.0309057	0.0520251	0.0669122	0.0930306	0.0506447	0.030183	0.0689892	0.060531	0.0759241	0.0319046	0.0541735
0.0114996	-0.00424818	0.0252859	0.00601196	0.00194349	-0.00177909	-0.0387137	4.74889e-06	-0.0290898	0.00930251	0.0689921	0.112502	0.00915712	0.056105	0.0168731	0.0312968	-0.00510934	-0.0305662	0.0114816	-0.0108387	0.00457164	-0.0216246	-0.0340891	-0.0209246	-0.035195	-0.0366239	-0.0347958	-0.0224423	-0.0347575	-0.0125261	0.00653618	0.00185093	0.167633	0.0863029	0.0497038	0.0363634	0.0504383	0.0641666	-0.0155073	0.0147019	0.117359	0.0143099	0.0292704	0.0152299	0.0276752	0.0178765	0.0648264	0.0317951	0.00603261	0.00837504
-0.0201522	0.0121706	-0.00728209	-0.0076794	0.00110785	0.010295	0.0115403	0.0383338	0.0155308	0.0563319	0.0508403	0.054496	0.0368891	0.0896681	0.105062	0.0725	0.0784801	0.142943	0.106015	0.0923318	0.122161	0.143375	0.150652	0.19572	0.112325	0.144597	0.119731	0.132277	0.182625	0.181106	0.121299	0.13863	0.140757	0.152374	0.118771	0.0901034	0.157027	0.106073	0.0817828	0.0801305	0.060897	0.110054	0.109277	0.108667	0.121055	0.0322005	0.0577765	0.0856523	0.101881	0.045879
0.0443716	-0.0523368	-0.0571973	-0.0173527	-0.0196216	0.0599192	0.0422177	-0.010551	-0.0121173	-0.0651127	-0.0275235	0.0344935	0.0675179	0.0326438	0.0859302	0.115453	0.0282768	0.0737204	0.103244	0.0333784	0.0506832	-0.0370029	-0.0366693	-0.0453596	-0.0563355	0.017246	-0.0246716	-0.0427028	-0.00125847	-0.040328	-0.0131291	0.0360979	0.039006	-0.0059335	0.0559731	-0.0197977	0.0105635	0.00130057	-0.0603912	-0.0423785	-0.0593934	-0.0656684	-0.0754352	-0.0830528	-0.0779921	-0.0121541	-0.0423877	-0.0458273	0.0119463	0.0250206
0.0173604	0.010555	-0.024534	0.0114313	0.0349976	-0.0395683	-0.010242	0.0703229	0.0432897	0.0326028	0.0634248	0.0888477	0.147867	0.116615	0.195741	0.101392	0.130459	0.158786	0.155444	0.221481	0.127041	0.241974	0.12888	0.146498	0.131913	0.0938743	0.0859882	0.121258	0.134759	0.163967	0.169998	0.119026	0.133607	0.168618	0.14974	0.0829164	0.0821124	0.0556933	0.0827674	0.196289	0.129472	0.147319	0.114578	0.157185	0.191794	0.19454	0.195224	0.180759	0.234545	0.203701
-0.000544219	-0.0134257	-0.00389444	-0.0426919	0.0133346	0.00590628	0.0413155	-0.0171742	-0.0185096	0.00703438	-0.00193378	-0.0283609	-0.0213686	-0.0110602	0.0284995	-0.00927173	-0.0630255	-0.0424998	-0.0125408	0.003343	0.0282991	0.0344358	0.0301421	0.0209017	0.0110091	0.0297155	-0.049829	-0.0171431	-0.0409302	-0.0460336	0.0123629	0.000394528	0.0456946	0.0446575	0.0992207	-0.0016451	-0.0722657	-0.0720902	-0.0614165	-0.00373163	-0.0204069	-0.000891787	0.0350631	0.068567	-0.013753	0.000634997	-0.0513461	-0.0192202	0.0260728	0.0405593
-0.00391556	0.0280287	-0.0239161	0.0107389	-0.0307199	0.00254625	0.0172376	0.0163538	-0.0023546	-0.0113734	-0.0191489	-0.0404056	-0.0196675	0.0154204	-0.0234625	-0.037362	-0.015483	0.00221623	-0.0592665	-0.0166318	-0.0289597	-0.0336857	-0.0167373	-0.0082391	-0.0435916	-0.0697772	0.00142812	-0.039564	-0.020714	-0.0193761	-0.00303414	-0.00763185	0.00892561	-0.0444059	-0.029769	-0.0165217	-0.0120236	-0.00285466	0.00447952	-0.0315537	-0.00524382	-0.00211653	0.0542926	0.0440308	-0.034013	-0.00585398	-0.043794	-0.0420583	-0.0294994	-0.0199548
-0.000766066	-0.00490979	-0.0120199	-0.0173932	-0.0101396	0.0120831	0.0331454	0.0801633	0.0457459	0.0641905	0.0215189	0.0364784	0.0255737	0.0303895	0.0210878	0.0310643	0.0312465	0.0423752	0.0267415	0.0299984	0.023426	0.0492532	0.0421574	-0.00319442	0.0416096	0.0461941	0.0331004	0.0424436	0.0140931	0.05353	0.0586503	0.040982	0.0609616	0.0653671	0.0398492	0.0666909	0.059389	0.0632734	0.100427	0.0222523	0.0324659	0.0311319	0.0341931	0.0356356	0.0104685	0.0516497	0.0150526	0.0434015	0.030085	0.00884136
0.019699	0.0316179	0.00565034	-0.0300386	-0.00407174	-0.00870338	-0.0141535	-0.00726578	-0.0202898	0.0241506	0.0093264	-0.0036175	0.0112089	-0.00168047	-0.0155631	-0.0101428	-0.0150054	-0.0260035	-0.0318365	-0.0193536	-0.00985125	-0.00423081	-0.0183504	-0.00914837	-0.014705	-0.0177183	-0.0323979	-0.0121127	-0.0147002	-3.8483e-05	-0.020788	-0.0196204	-0.00517909	-0.0247749	-0.0251127	-0.0207573	-0.00913073	-0.000253043	0.000613743	-0.0154996	-0.00465225	-0.00257846	0.0158364	0.0156454	0.00319222	0.00134123	0.00223954	-0.0150273	0.0109105	0.00766928
0.0085561	-0.000967313	-0.00130376	0.0138661	0.0228869	-0.0313655	-0.0116725	-0.00419313	-0.011943	-0.0471787	0.00872268	0.0026828	-0.0235352	0.00547036	0.0250073	0.0313898	0.0206519	0.0216735	-0.00100502	0.0457536	0.00616844	0.0376262	0.0385883	0.0413151	0.046491	0.0813017	0.0545257	0.0143628	0.0319763	0.0151126	0.0402971	0.0340912	0.042306	0.0521245	0.0516083	0.0406576	0.0389789	0.030529	0.0551465	0.0607826	0.0730812	0.0762838	0.0443471	0.0338485	0.0707011	0.0448172	0.018895	0.0466833	0.0246776	0.00903755
-0.0186687	-0.00977617	-0.0106516	0.0120393	0.0105766	0.0145931	0.00188746	0.0260023	0.0149581	0.0138827	0.00187779	-0.0255455	0.0118678	0.0160702	-0.0228323	-0.0175925	-0.00487926	0.0086956	-0.0146117	0.0195456	0.0203925	0.0286356	0.0276612	0.0186604	0.0359232	0.0107781	0.0148371	0.028706	0.0196043	0.00453303	0.00802257	0.0122595	-0.00506152	0.00698935	-0.00327678	-0.0126779	-0.00476111	-0.0049707	0.0238272	0.0160588	0.0177738	0.0255335	0.0158627	0.0246506	0.0494036	0.0175988	-0.0105094	0.0288933	0.0163129	0.0525719
-0.00114217	0.0229837	-0.0265193	-0.00414154	0.0205236	-0.0130589	0.00135464	0.0301675	0.00285504	-0.014513	-0.0163895	-0.00969261	-0.0332975	-0.03019	-0.0246128	-0.0256816	-0.000952877	-0.0262978	-0.0142828	-0.0329009	-0.00538562	-0.0249146	-0.0152811	-2.57448e-05	-0.0153589	-0.00818288	-0.0040834	0.0105271	-0.00990806	-0.00884326	0.0172573	0.0062077	0.0182086	0.0259666	0.0391795	0.0415248	0.0124765	0.0194142	0.0107046	0.0281168	0.0124601	0.0188944	0.0361834	0.0345076	0.0607565	0.0551758	0.0335165	0.0614937	0.0404539	0.032571
0.0423377	0.0183867	-0.0318864	0.00264505	0.0127208	-0.0121581	-0.0320457	-0.0244554	-0.0185986	-0.0150558	0.0321594	-0.0113211	-0.00863643	0.00831296	-0.0510603	-0.0544774	-0.0143407	-0.00685395	0.0114606	-0.0298885	-0.0184268	-0.0334227	0.00876159	-0.0194347	-0.00544794	-0.0116397	-0.0209851	0.0364809	-0.0134416	-0.0222348	-0.00666642	-0.0343555	-0.0193546	-0.0196083	-0.0104383	-0.0136347	-0.00622922	-0.0167499	-0.0239446	-0.0381215	-0.00341777	0.00557634	-0.00720985	0.00450126	0.00777107	0.00390545	-0.0407724	-0.0100068	-0.00461256	-0.0335767
-0.00792738	-0.00647941	-0.00232315	-0.00230445	0.0314063	-0.0327891	0.0204172	3.41554e-05	0.0628213	0.0157173	0.00683478	0.00669247	-0.0232223	0.00446718	0.00172234	0.0285036	0.00373331	0.00309971	0.00455429	0.0115972	0.0401944	0.0225468	-0.00157516	0.0162596	0.0111994	0.0180384	0.00171879	0.0124208	0.0352093	-0.00171342	0.00809133	0.0085343	0.0119439	-0.00193633	-0.0202394	0.0259111	0.0304393	0.0550558	0.0237167	0.0160795	0.0353954	0.044603	0.0650543	0.0789707	0.0473147	0.069183	0.0657182	0.137966	0.0573372	0.0542512
-0.033395	-0.0357953	-0.0308468	0.010757	0.0150267	0.0193761	0.0548773	-0.0016799	-0.0232933	-0.0129648	0.0246311	-0.00706914	-0.0372472	-0.0382197	-0.0400012	-0.029744	9.55225e-05	-0.034194	-0.0203061	-0.0462524	-0.00306133	-0.00991463	-0.0457843	-0.061166	-0.0231552	-0.0495529	-0.0509611	-0.076345	-0.0264815	-0.0518098	-0.0417106	-0.058439	-0.0471057	-0.0577021	-0.0520756	-0.0361807	-0.0667287	-0.0434953	-0.0720667	-0.0179654	-0.0527783	-0.0274065	-0.0292555	-0.0442621	-0.0503874	-0.035251	-0.0557532	-0.0647421	-0.0511855	-0.046099
-0.0958535	-0.0436218	-0.0574286	0.00912318	0.0941908	0.0426079	0.050982	0.0325324	0.0263838	-0.0286851	-0.00455333	-0.049462	-0.0160181	-0.0320083	-0.000632752	0.0332762	-0.0308813	-0.000659259	0.0407441	0.00231705	0.0906244	0.142256	0.0877813	0.108773	0.133674	0.102213	0.166759	0.060487	0.0982705	0.0593891	0.155814	0.0979126	0.0811427	0.137569	0.119151	0.134651	0.158098	0.0886638	0.120854	0.0964868	0.0945421	0.0718758	0.032619	0.027197	0.0413637	0.0525411	0.057825	0.00954029	-0.00609717	0.0164294
0.00355379	-0.0352449	0.0197989	0.0531053	0.00423703	-0.0128709	-0.0325793	0.00487333	-0.034982	-0.0157827	-0.0341612	-0.0397695	-0.0353448	-0.0566013	-0.0595984	-0.0619275	-0.0569342	-0.0634572	-0.0325143	-0.0676815	-0.0414071	-0.0439944	0.0159951	0.0191862	0.00685504	0.0474392	0.0268199	-0.00194764	-0.0272489	-0.00269472	-0.0056737	0.00149763	0.0462274	0.0129488	0.0113161	-0.00761325	0.0629219	-0.00275917	-0.00381885	0.00887573	0.0216414	0.0553735	0.0655003	0.0869365	0.0138279	0.0966053	-0.0011427	-0.0155273	-0.0108759	-0.0048133
0.00722356	-0.00766399	-0.00138089	-0.00486112	0.00302884	-0.0116356	0.0152892	0.0204668	0.0347687	0.00929176	0.057018	0.069164	0.0499649	0.0269735	0.00822506	0.0137112	-0.000689943	-0.0391836	0.00844903	-0.0217802	-0.0629321	-0.0325027	-0.0471792	0.00485195	0.0287049	0.0292107	0.0134938	-0.0133649	-0.00127554	0.0110202	-0.0361658	-0.0541713	-0.024783	-0.0209894	0.050565	-0.00299276	0.0194858	0.0288595	-0.0093252	0.0167769	0.0254961	0.0433055	0.00587459	0.0264851	0.00415276	0.0164527	0.022865	-0.0112615	0.0432832	0.0648245
-0.0129084	-0.0116553	0.0194687	-0.00308883	0.0161272	-0.0117177	0.00377434	-0.0257039	0.00216507	-0.0103482	-0.0187771	0.00556803	0.0344092	0.0245356	0.0299229	0.0179476	0.00800059	0.0399835	0.000768432	0.0249419	0.0285863	0.0534857	0.039059	0.0496298	0.0372765	0.0104273	-0.000537244	0.0153157	0.0537287	0.0094506	0.0286639	-0.00334202	0.0164342	0.0359441	0.0158357	0.0308821	0.0138552	0.0261076	0.0289799	-0.00976642	-0.00787924	0.0130978	0.0134903	0.0233135	-0.00315105	0.0387957	0.0395434	0.0213895	0.035117	-3.51876e-05
-0.024612	-0.016271	-0.0265784	-0.00894673	0.0580628	0.0415873	-0.0232419	0.0232786	0.046737	-0.0281363	-0.0337765	-0.00988014	-0.0227988	-0.0330058	-0.0288117	-0.015559	-0.0206904	-0.0146852	-0.0131903	0.0196151	-0.0301519	-0.0318168	-0.00381444	-0.0262031	0.00756067	0.00546553	0.0487057	-0.0280037	-0.0644846	-0.0278944	-0.0364104	-0.0485787	-0.0313121	0.00508329	-0.0169397	-0.0219408	-0.00777949	-0.0478189	-0.0250939	-0.0317979	-0.0217443	-0.0018965	-0.0167307	-0.000136126	-0.0133495	-0.0109171	0.0134672	0.0255175	0.00155531	-0.00167039
-0.00556517	0.0607554	-0.0384599	-0.0386744	0.0202626	0.0241235	-0.0224421	-0.059583	-0.0889992	-0.0453383	-0.00307223	-0.0139746	-0.0214179	-0.0237845	0.0247081	-0.0583244	-0.0927201	-0.0603061	-0.0698323	-0.0513203	-0.0995459	-0.06193	-0.0650701	-0.0912924	-0.0538142	-0.0764597	-0.0531332	0.0335722	-0.044123	-0.0455133	-0.0114831	-0.0728156	0.0204068	0.00361068	0.0172224	-0.0759095	-0.0129308	0.047198	-0.0443593	-0.0524121	0.0143449	-0.0189838	-0.0282592	-0.0305505	-0.0924341	-0.0964741	-0.102435	-0.0407295	0.000356146	0.00722637
-0.0126177	0.0194359	0.0296119	0.0283673	-0.0123075	-0.000700903	-0.051789	0.0082602	0.0233144	-0.00973763	-0.00619649	0.00220545	0.0149266	-0.0283949	-0.0322769	-0.0205035	0.00351877	-0.0271647	-0.0405042	-0.0508712	-0.0405052	-0.0143267	0.0067486	0.0105375	-0.0346451	-0.0211821	-0.0129599	0.00538757	-0.0125723	0.0556713	-0.0223439	0.0310374	0.00452659	0.00288561	0.0164881	0.0496862	0.0922553	0.148298	-0.00457254	0.0556848	0.027861	-0.0409898	0.0160973	-0.0122505	0.110509	-0.00106758	0.00230008	0.0126146	0.0239951	0.0340172
-0.0306069	-0.0422761	-0.0884055	-0.0480397	0.0294966	0.0843915	0.09544	0.119082	0.0901343	0.0213734	0.0142662	0.129946	0.151069	0.157951	0.1612	0.134486	0.079229	0.0498892	0.0842475	0.0751055	0.0723117	0.0842995	0.0798435	0.0249072	0.0380058	0.0667626	0.0362289	0.0586393	0.0236722	-0.00195886	-0.0152788	-0.0486817	0.0271688	0.0501156	0.00841017	0.000315026	-0.0106433	-0.00910983	0.0192102	0.0089047	-0.00712002	0.0116555	0.0317504	-0.000167466	0.0259884	0.0169589	0.0140214	0.0267996	-0.0119241	-0.0928017
-0.00856349	-0.0256087	0.00969641	0.0308276	-0.00953236	-0.0138509	0.0170314	0.0157362	-0.00337465	0.0132594	0.0589897	0.040894	0.0165203	0.0346701	0.0601438	0.0455888	0.00864052	0.0299701	0.0110941	0.0119577	-0.0142947	0.0361004	0.0245156	-0.0163504	0.0430113	0.000266451	0.0209561	-0.0120424	-0.0189327	-0.0100328	0.00360882	0.02211	0.0173612	-0.0280693	-0.0249626	0.0120564	0.0230844	0.031011	-0.0113594	-0.0116721	-0.00216564	0.00192356	0.0944712	0.192717	0.287803	0.283437	0.307287	0.325957	0.304375	0.317218
-0.0175484	0.00464366	0.00412687	0.019678	0.0404082	-0.048787	-0.00252124	-0.000365255	-0.0118289	0.0044306	-0.0683336	0.000329566	0.0196593	0.00708239	-0.0223673	0.0563551	-0.0215092	-0.00909216	0.0394134	0.0248128	0.00274326	-0.0227516	0.00841082	0.0154255	0.0529878	0.012026	-0.0105196	0.038463	0.0327544	0.0296944	0.0524775	0.0501496	0.0717261	0.0659222	0.0516132	0.0389564	0.0680496	0.0744636	0.0484864	0.0963051	0.0101623	-0.0150535	-0.00240976	-0.0131802	0.0654569	0.0182853	0.0197344	0.0752188	0.0393985	-0.00757426
0.0346894	-0.0698116	0.0428468	0.0279932	-0.057953	-0.0302253	0.0524604	0.171789	0.023005	0.0445314	0.0717404	0.0785941	0.0907951	0.00366484	0.0212634	0.0126079	-0.0231519	-0.0557364	-0.0972534	-0.108711	-0.115294	-0.107024	-0.0201411	-0.0348078	-0.0464138	-0.0344826	0.0922868	0.069162	0.147203	-0.0103972	-0.014043	-0.0358399	-0.059808	-0.105865	0.0222957	-0.0323805	-0.0612715	-0.0636111	-0.0667081	-0.0972478	-0.0696355	-0.0372318	-0.0434494	-0.0796139	-0.0485465	-0.0539757	-0.121263	-0.116406	-0.126404	-0.151015
0.0609634	0.00814851	-0.0149609	-0.0122981	0.00309245	-0.0287984	-0.016147	0.0423555	-0.00552219	0.0118866	0.0323437	0.0814334	0.0218391	0.0224259	-0.0351148	-0.0291028	-0.0730801	-0.0519231	-0.0107014	-0.06743	-0.0557927	-0.0944288	-0.0564172	-0.0517052	-0.065583	-0.0421138	-0.0705642	-0.053191	-0.0601553	-0.000739255	-0.0469992	-0.0600167	-0.0667413	-0.0671567	-0.045747	-0.0419172	-0.035874	-0.0479367	-0.0554403	-0.0694918	-0.0461507	-0.0853625	-0.0658511	-0.0698193	-0.0629547	-0.0812063	-0.0513303	-0.0287067	-0.0416164	-0.00554552
-0.0174509	-0.0311579	-0.0103627	-0.00312214	-0.0113961	0.0171427	0.0563471	-0.00400526	0.00291402	-0.000213812	-0.0227805	0.000939371	0.00734668	0.0154092	0.0147119	0.0194989	-0.00379385	0.0457975	-0.023032	0.040868	0.0712037	0.054197	0.0365747	0.0603102	0.05973	0.0258005	0.0711302	0.0839427	0.0690229	0.0288957	0.0486583	0.0338125	0.0609931	0.085346	0.0202007	0.0260997	0.059969	0.0468102	0.0911584	0.071816	0.0398961	0.071165	0.039457	0.0724877	0.0294597	0.0248994	0.0854219	0.0666056	0.0446467	0.0970312
-0.0206821	-0.0185294	-0.00668821	0.0250621	-0.0394725	0.0291734	0.0311368	-0.0228569	0.0660467	0.00749836	0.0500632	0.0367355	0.0394487	0.0851635	0.104419	0.121533	0.102362	0.0873066	0.0620175	0.0508627	0.110376	0.0572063	0.0418598	0.150422	0.082323	0.0526469	0.0755708	0.0327648	0.0186156	0.0537866	0.06038	0.106458	0.0581708	0.100635	0.107406	0.0967172	0.0713381	0.0546669	0.051448	0.0752904	0.0643024	0.0447211	0.0635584	0.06146	0.0908563	0.0904099	0.106536	0.109836	0.0761965	0.0625582
-0.0208914	-0.0336484	-0.0220433	0.00568363	0.0060579	0.0587838	0.00605775	-0.0103393	0.000545403	-0.0402709	-0.0306352	-0.0477055	-0.0174482	0.00452756	0.0223502	0.0671173	0.0155306	0.0394382	-0.0195878	-0.00188456	-0.0368552	-0.019323	-0.0532418	-0.0156815	0.00633158	-0.047579	-0.0284857	-0.0185871	-0.0430364	-0.0272342	0.00218	-0.0407011	0.0538988	-0.0305537	0.0296153	0.0205875	0.022181	0.0278193	-0.0138415	0.0482829	0.0426935	0.0115715	0.0435865	-0.0170301	0.0252012	0.00280376	0.00397038	0.0341928	0.0631567	0.0441545
-0.00901908	0.0136352	0.0310025	0.00299433	-0.00672655	-0.0159236	-0.0159628	-0.0119883	0.000705087	0.000927637	-0.0248011	-0.000670316	0.00278238	-0.000986091	-0.00259125	0.0201315	0.00204428	-0.000321416	0.00240554	0.0135644	-0.0177785	-0.0325313	0.00289836	0.00406733	0.0422118	0.0113963	0.00400092	-0.0017119	0.0300999	-0.0132626	-0.00189271	0.0181034	0.0133679	-0.00386739	0.00805167	0.000247471	-0.00523973	0.0423406	-0.00484518	0.0168955	0.00593674	0.00818156	0.0231563	-0.0435782	-0.013105	0.0163729	0.0404753	0.0443159	0.0407968	0.0554109
0.00887707	-0.0177007	0.0284341	-0.0098915	-0.0523337	0.00590638	0.0367084	-0.0178895	0.021359	0.0242117	0.0247634	0.0241633	0.00777058	-0.000469975	-0.0242471	-0.0388135	-0.0305414	-0.0316343	-0.025511	-0.0678661	-0.0186157	0.0312404	-0.0286937	-0.00487909	-0.0537089	-0.0649902	0.000913525	-0.0651423	-0.037962	-0.0695998	-0.0360616	-0.071069	-0.0553702	-0.033686	-0.0108216	0.00633141	-0.088309	-0.0483173	-0.0363114	0.00962305	-0.00759466	-0.0280099	-0.0189312	-0.0833705	-0.0626997	-0.00683956	-0.0218913	-0.0139277	-0.0191606	-0.0214719
-0.016852	-0.0773445	-6.48865e-05	0.0496423	0.00698918	0.0239198	0.0137101	0.0527586	0.0481607	0.104933	0.124122	0.0837727	0.106007	0.0971848	0.0918911	0.117361	0.114128	0.119894	0.0679474	0.08813	0.0630368	0.101237	0.0895247	0.109332	0.0962048	0.112264	0.0938215	0.0830463	0.0423914	0.0657294	0.0731569	0.0779733	0.0454198	0.0069905	0.0447456	0.0763363	0.0672819	0.0761731	0.0643145	0.0561971	0.0886056	0.0045789	-0.000340909	0.0178458	0.0356223	0.104909	0.0875818	0.0854676	0.0945136	0.0956464
-0.0236574	-0.0214837	0.00443082	0.0074238	0.020442	0.00278309	0.0100614	0.0368975	0.0309548	0.00545586	0.0479912	0.0647728	0.0773105	0.00772412	0.0246166	0.0038708	0.0170448	0.0665594	0.0257373	0.0270589	0.0328009	0.0106353	0.0218274	0.0350667	0.0156922	0.0149067	0.0146701	0.0273971	0.0662123	0.0585003	0.0343614	0.039488	0.0904619	0.00990498	0.0840634	0.0732713	0.043149	0.0499356	0.0155528	-0.0365907	-0.00652201	0.0189591	0.0690468	0.0101715	0.0401145	0.0582736	0.0435512	0.0205906	0.0134188	0.0445817
0.00466687	-0.00227679	0.00497433	0.00811785	-0.0498882	0.0400741	-0.0056681	-0.087605	-0.0263302	-0.0195553	-0.0505532	0.0222459	0.0240785	-0.074524	-0.0484501	-0.0147619	-0.0049795	-0.0446154	-0.0625522	-0.0346459	-0.0243155	-0.0154501	-0.0505276	-0.0223405	-0.0343302	-3.75657e-05	0.0214121	-0.0334447	0.000466832	-0.0390691	-0.077449	-0.0219554	-0.018291	-0.0309609	-0.043562	-0.0221279	-0.0321531	0.0226425	-0.026938	-0.0488595	-0.0355934	-0.0128243	0.000594802	-0.0629984	-0.00319618	-0.0322739	0.00938913	0.000769053	-0.00658551	-0.00730491
0.0234863	0.0106797	0.00317763	-0.0150301	-0.00275451	-0.00853402	-0.011025	0.0243942	-0.0185652	0.00736543	-0.0356174	0.0045145	0.0419759	0.0521704	0.0356937	0.0212092	0.0484406	0.0864498	0.0598821	0.0621113	0.0522681	0.0782451	0.046737	0.025612	0.0416536	0.0174951	0.0680922	0.062613	0.0776653	0.0834843	0.0711197	0.026861	0.102812	0.0827349	0.0497078	0.0629684	0.119393	0.0482052	0.0794334	0.0594633	0.0758778	0.0732554	0.0865477	0.0774694	0.092186	0.074724	0.0841191	0.0562785	0.0718005	0.0740532
-0.01658	-0.00781155	-0.0319583	-0.00710415	0.0384289	0.000196735	0.0248284	0.0346689	0.0345516	0.0747164	0.0573855	0.0648507	0.0660427	0.0688172	0.0403462	0.0672344	0.0903523	0.0531149	0.0327548	0.0782697	0.0104727	-0.0156482	0.027653	0.0110747	0.00172641	-0.00388605	-0.0184649	0.00499965	0.006595	0.0417295	-0.0335461	-0.0252546	-0.0258793	-0.00510593	0.0241851	-0.0209773	-0.0390942	0.0177981	-0.0222593	-0.0207877	0.00153714	-0.0211574	0.001804	0.0219686	-0.00650939	-0.00768851	0.0363692	-0.00499341	-0.0135106	-0.0312658
-0.0424031	-0.0102018	-0.00969899	-0.00156927	0.00896054	0.0217855	0.0331271	0.0601722	0.0725441	0.0052838	-0.0157906	-0.033848	-0.0275421	-0.0068315	-0.0645687	-0.00827243	-0.0301379	-0.0292645	-0.0676817	-0.0439753	-0.0540416	-0.0986175	-0.0282047	-0.0857449	-0.0853912	-0.0603797	-0.0580558	-0.0532548	-0.0431396	-0.0363999	-0.020314	-0.0396762	-0.0380934	-0.0452154	-0.062177	-0.0597223	-0.0340774	-0.0180893	-0.0670989	-0.0703459	-0.0589055	-0.0914759	-0.0689891	-0.0289303	-0.0637201	-0.0452288	-0.0549845	-0.0161176	0.0104981	-0.00814231
0.00499877	-0.00956709	0.00603135	0.00291441	-0.000390929	-0.00506579	0.00107929	-0.00847331	0.0177257	-0.0184102	-0.0170859	-0.0120941	-0.0298911	-0.0273536	0.00442758	-0.000932899	-0.00553465	-0.0158006	-0.0104291	0.00793248	-0.028011	0.00553136	0.0016243	-0.00842069	-0.0159883	-0.0140018	-0.0172247	0.00845032	0.00696134	-0.00288837	0.00760349	0.000673416	0.00747165	0.0242933	-0.00033437	-0.000267968	0.0510995	0.015432	0.0595842	0.0396048	0.0166233	0.0099329	0.0193135	0.012749	0.0355369	0.0433466	0.00382492	0.0354176	0.0367331	0.0277154
0.0287111	-0.00489729	-0.0217827	-0.0158981	0.0073569	-0.0122872	0.0187972	0.0382212	0.00923515	0.00631221	-0.0133819	-0.00287781	0.000719701	-0.00983112	-0.00507783	-0.0247625	-0.0204896	-0.011544	-0.0127513	-0.0209274	-0.00998355	0.00494518	0.00909651	0.00337342	-0.0234353	0.0127493	-0.0111319	-0.00815127	-0.0238868	0.00684271	-0.00144887	-0.010981	0.0117212	-0.0226793	-0.00716634	0.000926128	0.0190773	0.00202167	0.0170516	0.00216744	0.0248551	0.0162508	0.00739344	0.0304983	0.018519	0.00383982	0.00800404	0.0233152	-0.0164722	-0.0043791
-0.0204551	-0.0133172	0.014229	0.0205489	0.0355094	-0.00267677	-0.0338382	0.00348017	0.0191859	0.027461	0.00549379	0.000654757	0.0123059	0.0240319	-0.007415	0.0115741	0.044325	0.0457734	0.065502	0.0568447	0.0489961	0.0762994	0.0681944	0.102303	0.0489682	0.0648148	0.0917991	0.0844209	0.132759	0.0925341	0.0973088	0.0659861	0.0910052	0.077838	0.0341372	0.0802609	0.0666534	0.0762823	0.0344463	0.0775851	0.0746528	0.0750745	0.0932171	0.0654151	0.0531168	0.0744945	0.051521	0.0320848	0.0448082	0.0716035
-0.072707	-0.0193289	0.0535089	0.0054483	0.00458354	-0.00823931	0.0367345	0.0126891	-0.0113459	0.014414	0.00136689	-0.0124525	-0.0435676	0.00911453	-0.0446829	-0.122148	-0.0797772	-0.0515303	-0.0462104	-0.00736541	-0.0606305	-0.0702981	-0.0700291	-0.0440397	-0.0361844	-0.0599255	-0.0175016	-0.0319041	-0.0348002	-0.0427287	-0.0447857	-0.0564178	-0.0421758	-0.0384832	-0.0601153	-0.0653556	-0.0670505	-0.0732127	-0.0742132	-0.0731972	-0.0680804	-0.0585476	-0.0493409	-0.0632924	-0.03071	-0.0362539	-0.0331573	-0.0515925	-0.0544451	-0.0550571
0.00376052	0.0230021	-0.00650413	0.00180699	-0.00172206	-0.0171294	-0.00321404	0.017743	0.00823657	-0.0129486	0.176011	0.0132454	0.0316805	0.0581335	0.0482488	0.0522107	0.0617736	0.0970257	0.0654547	0.0668761	0.0797099	0.0822131	0.159687	0.0345563	0.0666749	0.0667158	0.0753606	0.0855422	0.0848209	0.0277843	0.0540186	0.0658277	0.0441735	0.0564356	0.0795551	0.0676301	0.0675318	0.0502294	0.0715051	0.0314894	0.0486651	0.0369292	0.0364717	0.064715	0.0252917	0.0622681	0.0502104	0.0571835	0.0540042	0.0611628
-0.0193607	-0.0174174	0.0404972	-0.0159257	0.00288732	0.0122916	-0.00297233	0.00928117	0.00710211	0.0123738	-0.0250201	-0.0100066	-0.0177556	-0.0203215	-0.00660856	-0.00564054	-0.0029789	-0.0281411	-0.035073	0.012684	0.00205829	-0.0202357	-0.0166848	-0.0263201	-0.0268756	-0.0199096	-0.0142087	-0.0229854	-0.0101022	-0.016001	0.0321534	0.00457671	-0.0207946	0.00154484	-0.0166389	0.0101049	-0.00303441	0.00439415	0.0140779	-0.0259384	-0.026245	-0.00610369	-0.0040558	-0.0121389	-0.00866178	0.0225241	0.00563856	-0.0124208	-0.00233462	0.0215383
-0.00604073	0.00145241	-5.80736e-05	0.00323684	-0.000985449	-0.0101036	0.0124986	0.0215546	0.00472704	0.0270606	0.0120927	0.0205056	0.0265457	0.027714	0.00976665	0.0310082	0.0251813	0.0283602	0.0348372	0.0409678	0.0459013	0.0282053	0.0169048	0.0281942	0.0615192	0.0533718	0.0623711	0.0332733	0.0201136	0.0318757	0.0464514	0.0487518	0.034224	0.00649209	0.0454666	0.0400188	0.0316011	0.0515437	0.051891	0.0116404	0.0166952	0.0136364	0.0218116	0.0483818	0.0142149	0.0265605	-0.000852229	0.0198028	-0.0025577	0.0113692
0.0300533	0.00118133	-0.033353	-0.00831237	-0.0303382	0.0532344	-0.0124655	0.0272742	-0.00113733	0.015582	0.0271578	0.0261908	0.0258065	0.0295733	0.0333257	0.0088144	0.0720292	0.025358	-0.00107895	0.0469789	0.0144717	0.0674721	0.0706433	0.0208919	0.0375564	0.0836172	0.0774459	0.0279171	0.0311341	0.0679864	0.0732391	0.0298412	0.0436748	0.0140507	0.0716436	0.049925	0.0499841	-0.0145353	0.0201357	0.0905251	0.0277333	0.0643159	0.0664205	0.0898518	0.103197	0.0173609	-0.000383952	0.0578289	0.0603109	0.0373751
-0.0292759	0.0319416	0.0154827	-0.0244689	-0.000827137	0.00541582	0.00173174	0.0324262	0.0215284	0.0246318	0.0467528	0.0093156	0.0372831	0.0048405	0.0247953	0.0668104	0.066481	0.0756159	0.106636	0.100694	0.111024	0.123889	0.103321	0.0648478	0.0597352	0.113737	0.103197	0.111292	0.0907166	0.0777807	0.0647548	0.0515592	0.0809117	0.0955471	0.0427172	0.0159333	0.00717264	0.00877272	-0.00338778	0.0258684	0.00946258	0.0239697	0.0274168	0.0318267	0.03548	0.0291377	0.0842658	0.0497167	0.00028777	-0.00978267
0.0297769	0.00207844	0.0203006	-0.0232318	-0.00752934	-0.0111366	-0.0102581	0.00417806	-0.022979	-0.0469162	-0.0454667	-0.0503513	-0.0224864	-0.00412643	-0.020359	-0.0439075	-0.0133448	-0.0294513	0.0826341	0.076107	0.0493293	0.0832293	0.0493409	0.0509644	0.0974281	0.0430699	0.0700136	-0.0235857	0.0221721	0.0220581	0.0357469	0.0192367	0.0107609	0.0658572	0.0195682	0.0257654	0.0167929	0.0308588	0.0664092	0.073022	0.0386542	0.0364414	0.0342509	0.0382612	0.0121324	0.0356408	0.0384714	0.0342963	0.0354433	0.0255923
0.00946556	0.0204005	0.016806	-0.0160988	-0.0328787	-0.00812961	0.0104351	0.0893981	0.0372712	-0.0278339	-0.00601329	-0.00335082	-0.041754	-0.0429557	-0.0205345	-0.00721759	-0.0318529	-0.0320754	-0.0507178	-0.0424343	-0.0844327	-0.0511432	-0.0424728	-0.0377733	-0.0419578	-0.0154117	0.0775896	0.0692111	0.0305825	0.00284784	-0.0195551	-0.0309954	-0.0736269	-0.0461529	-0.0426755	-0.0718682	-0.0513143	-0.0665561	-0.0711971	-0.0910409	-0.0551804	-0.0628085	-0.0668442	-0.0718035	-0.0873806	-0.0704136	-0.0600737	-0.0452354	-0.0555753	-0.0856833
-0.00254156	0.0125259	0.00768487	-0.0167258	0.000787338	-0.011352	0.00962124	0.0123396	0.0639211	0.111887	0.0902735	0.0453032	0.0395021	0.0527008	0.0366373	0.0492579	0.0620682	0.0976083	0.0283088	0.0860972	0.0817374	0.0659362	0.147134	0.0736448	0.116301	0.0946062	0.0746818	0.179177	0.0319251	0.0292268	0.0256597	0.0115748	0.0406619	0.040307	0.029443	0.0242024	0.0210154	0.0100166	0.0575999	0.0460516	0.0462663	0.0329963	0.0638532	0.0573714	0.0207985	0.0500987	0.0603558	0.0320602	0.021542	0.0221115
1.11552e-05	-0.00442205	-0.0133075	0.0116432	0.000194555	-0.00450401	0.0103846	0.00540905	0.0339983	0.000399844	-0.00217183	0.0192005	0.0263248	0.0309544	0.0422827	0.0157721	0.0221055	0.0505582	0.0339686	0.0120472	0.0117171	0.0369809	0.00415984	0.00421434	0.0144126	-0.00927664	0.00653584	0.0176473	0.0254677	0.0233847	0.0177417	0.0496924	0.00072112	-0.00884968	0.0224195	0.000281284	0.0376196	0.0324201	0.0663926	-0.0197807	-0.0268477	-0.00976387	-0.0143341	0.00865576	-0.0268395	-0.00815346	-0.011124	0.00485197	0.0777071	0.0877468
0.0333876	0.018619	-0.00863985	0.00936989	-0.0530673	-0.000763335	0.00109399	0.0136546	0.0575311	-0.0122777	0.0212446	0.0433044	0.01401	0.0526839	0.0461431	0.0289302	0.0426336	0.0252686	0.0381013	-0.00924334	-0.0199341	0.0245295	0.0237775	0.0442252	0.0396329	0.0300145	0.000242082	-0.0278509	0.00576226	0.0322832	0.0165056	0.00967075	-0.0120706	0.0168209	0.0180631	0.0405294	0.0463433	0.0401856	0.0316952	-0.00527592	0.0169333	0.0302978	-0.0018938	0.0302926	0.00904367	-0.0201769	-0.00338097	0.0139027	0.0501311	0.0411807
0.0161216	0.0472875	0.0277799	-0.0277553	0.0463612	-0.04806	-0.061735	-0.0679883	-0.0578601	-0.0596294	-0.0406614	-0.0112336	-0.0473819	0.00707866	0.0293322	0.00114734	-0.0424425	-0.0250918	-0.0327424	-0.0389433	-0.00234247	0.023749	0.0506168	-0.0694311	-0.0454258	-0.00815753	-0.0604662	-0.0572781	-0.0458377	-0.03969	-0.0430171	-0.0546852	-0.0652614	-0.0306809	-0.0163933	-0.0363099	0.00179876	0.00536401	-0.0258815	0.00781474	-0.0589013	-0.0698191	-0.0601767	-0.0507274	-0.0229053	-0.0613399	-0.0633789	-0.0626724	-0.0377511	-0.0798559
0.0153892	-0.0149577	-0.0222661	-0.00121159	-0.00819522	0.0164042	0.0148372	0.0465866	-0.0232119	0.0156311	0.0320364	0.056996	0.0227182	0.0317312	0.0348212	0.0480808	0.0405236	0.0399763	0.0305433	0.0517071	0.0624478	0.0485556	0.0337176	0.0549771	0.0129949	0.004539	0.0245203	0.0275089	0.0223353	0.0263258	0.0562839	0.0384491	0.0293755	0.0372803	0.0232213	0.0717523	0.0293528	0.0471669	0.0465287	0.051381	0.0403399	0.0748782	0.0311454	0.0279478	0.03909	0.0381584	0.0320967	0.0388848	0.0494592	0.0214104
0.00125626	0.0119641	0.00316699	-0.0303939	0.0171377	0.0104601	-0.0135912	-0.0144849	0.0219806	0.0380654	0.00900481	0.0317511	0.0190526	0.0520273	0.0852532	-0.00849715	0.0858509	0.0946346	0.052131	0.0656613	0.0692679	0.0312429	0.0580003	0.0381378	0.0453857	0.077642	0.0681767	0.0409305	0.0864055	0.070464	0.0159189	0.0523918	0.0981195	0.129365	0.174089	0.0967872	0.150285	0.0827536	0.143573	0.129345	0.0848989	0.111458	0.150313	0.156967	0.168417	0.085632	0.127644	0.127222	0.112127	0.0796502
-0.0389592	-0.0210949	-0.00405346	0.0125604	0.0119248	0.00558219	0.0340402	0.0144939	0.0069544	-0.0235826	-0.0319182	0.0104267	0.0549389	-0.000767696	-0.0221597	0.0161328	-0.0220143	0.0203854	0.0139045	-0.0143548	0.000222433	-0.00580134	-0.0451668	0.0129437	0.0287816	-0.0218175	0.0572177	0.011665	0.0162789	-0.016807	0.0117511	-0.056751	-0.0395517	0.0521118	-0.0113926	-0.00975218	-0.00609511	0.0334359	0.0254397	-0.0220789	0.00526864	-0.0301559	-0.0285888	0.00250732	0.0244692	-0.0581608	0.000351747	-0.0284514	0.00831244	-0.00577988
-0.00936044	-0.0361424	0.0162644	0.0145537	0.0164664	-0.00511779	0.00333609	0.0710511	-0.00557215	0.0146539	0.0201264	0.0414371	0.0705326	-0.0047464	0.0168063	0.00550499	0.0452267	-0.0302584	0.0113909	0.0397603	-0.0142439	0.03019	0.00792473	0.0420108	0.0394701	0.0225409	0.0744859	0.064504	0.153533	0.128425	0.0244377	0.0488327	0.0279745	0.0608753	0.0472299	0.00211051	-0.00106692	0.0229573	0.0176906	0.0164104	-0.010228	-0.00227749	-0.0201783	-0.0313436	-0.0118147	0.0225199	-0.0441261	0.0296618	0.00296877	-0.0276913
0.0133477	-0.00672086	-0.0353315	-0.0165288	-0.0190381	0.0181257	0.046146	0.032965	0.0586946	0.0340442	0.0242085	0.0263258	-0.00422768	0.0165547	0.00846558	0.0415685	-0.0246544	-0.0252796	0.0136913	-0.0372955	-0.0140684	0.0177053	-0.0169093	0.0116416	0.0343221	-0.00940881	-0.0144715	-0.0292415	0.00608163	-0.00683644	-0.024777	-0.0170279	-0.0440465	-0.0551758	-0.0774232	-0.0456781	-0.00120605	-0.019781	-0.0590511	-0.0567806	-0.0296278	-0.0301672	-0.0439694	-0.0435094	-0.0286816	-0.0250027	-0.00561179	-0.0681789	0.006662	-0.0248058
-0.00578064	-0.00251816	-0.0127185	-0.0362132	-0.00784598	0.0354719	0.0296046	-0.0139708	0.0488064	0.052302	0.0636404	0.0280699	0.0207478	-0.0192501	-0.00483102	0.0179747	0.0696967	0.0272212	-0.0106064	-0.00617456	0.0158994	0.015474	0.0207008	0.00868704	-0.0113578	-0.0509867	-0.0493468	-0.024468	-0.00172939	-0.0211113	-0.0482618	-0.040149	-0.0660328	-0.00897538	-0.0126475	-0.050859	-0.0405754	-0.0248297	-0.025612	0.010563	-0.0155165	-0.00694967	-0.0353722	-0.00932102	-0.0101068	0.00220635	0.00446237	0.0323661	-0.0252151	0.00535504
0.0286456	0.0448481	-0.0459428	-0.0353127	0.0347762	-0.0222112	-0.00480307	-0.0410823	-0.0458729	-0.0132881	0.00181365	-0.0247129	-0.0133547	-0.025655	-0.0246731	-0.0431391	-0.0176261	0.0278623	-0.0173162	-0.00469945	0.0115028	0.0730444	-0.00550405	0.00113919	-0.0220752	-0.0144434	-0.0466551	-0.0641726	-0.0396392	-0.0388202	-0.04524	-0.00399974	-0.102025	-0.0750048	-0.088959	-0.0696614	-0.0183266	-0.0478092	-0.0127281	-0.0365968	-0.0129486	-0.0569613	-0.070577	-0.0643135	-0.0396207	-0.0618984	-0.044591	-0.0350156	-0.0386224	-0.0220634
0.0261915	-0.018088	0.0204233	0.0062334	-0.0179427	-0.00740564	-0.00941185	0.0174148	-0.00626754	0.0101826	0.0177911	0.00137835	0.0328432	-0.000610747	0.0384723	0.0379168	0.0578657	0.0240437	0.0483356	0.0369284	0.0168345	8.79455e-06	0.000507967	0.0312644	-0.0074871	-0.025636	0.0141499	-0.0260074	-0.0145199	-0.0274557	-0.00450418	-0.0281247	-0.0181247	0.0113801	-0.00206194	-0.0253575	-0.0128076	-0.0299147	-0.00256947	-0.0126792	0.0191753	0.0227906	-0.00418662	-0.0131072	0.0334407	0.0296284	0.01762	-0.0083138	0.00806507	-0.00696408
-0.00329665	-0.00784189	0.0126283	0.0279705	-0.0119798	0.00954812	-0.0270286	0.011129	0.0395411	0.00937671	0.007208	0.024365	0.0141961	0.0169889	0.0347224	0.0537142	0.0144536	0.0550858	0.120837	0.0279432	0.00121734	0.0476955	0.0427131	0.0729223	0.0429325	0.0664339	0.0867129	0.055637	0.0920712	0.0671976	0.0697062	0.0379814	0.0675177	0.0773505	0.09069	0.0505284	-0.0075518	0.0196339	0.0198387	0.0158229	0.00920564	0.0241102	0.0198145	0.0289657	0.045872	0.072082	0.0270038	0.0359801	0.00087563	0.0651727
0.0075108	-0.00619526	0.0295973	-0.00267193	0.000318361	-0.0261118	-0.00244744	-0.0177826	0.00222638	-0.00181417	0.0125242	0.0169932	0.000994123	0.0220303	-0.00619785	-0.00315123	-0.00272502	-0.00418467	-0.00955769	0.0129075	0.00786341	-0.00870114	0.00423606	-0.00874937	-0.0165613	-0.0186349	0.0448825	0.0278193	0.0332697	0.0513033	0.065152	0.0581671	0.0709219	0.0620289	0.0549791	0.0415042	0.0425492	0.0411208	0.051951	0.0595174	0.055412	0.0494748	0.0274302	0.0278294	0.0527543	0.0380821	0.0940635	0.0901071	0.0267704	0.0476128
0.00589585	0.00428178	0.0160789	-0.0120682	-0.00245893	-0.00274091	-0.00898845	0.0313442	-0.0212381	0.00582832	-0.0215428	0.00820133	0.00100644	0.0116206	0.0334347	0.034482	0.0118701	0.0075855	0.0104624	0.0705701	0.00962182	0.00826438	0.00801766	0.0221859	0.000429704	0.0393585	0.0357887	0.00533364	0.0183989	0.048862	0.0545177	0.0448731	0.0614198	0.0615478	0.0537854	0.0479316	0.0392167	0.0425628	-0.0191485	0.0413125	0.0868033	0.033728	0.153342	0.0965819	0.0580716	0.0652648	0.0888709	0.0471135	0.0556767	0.0126917
0.00854844	-0.0298659	0.00570437	-0.023086	-0.00186101	0.00652417	0.0340359	0.053359	0.0557034	0.0642422	0.0676636	0.0545812	0.0962812	0.0602309	0.0582359	0.0958936	0.0710997	0.0404279	0.0363667	0.0816516	0.0863471	0.0382104	0.0282514	0.032668	0.0372535	-0.00198235	-0.00784359	0.0403036	0.00809093	0.00184121	-0.00415996	0.0605461	0.0573421	0.0900421	0.0719403	0.0773931	0.0747671	0.0349523	0.0981741	0.063482	0.0825276	0.106718	0.158042	0.175412	0.124331	0.0946671	0.106732	0.0695941	0.0757597	0.112276
0.00465269	0.0189685	0.00667849	-0.00980823	-0.00277173	-0.0287994	0.0110797	0.0312931	-0.0506126	-0.0111634	-0.00257806	0.0181353	-0.0155798	-0.0229829	0.00779032	0.0317917	0.015687	-0.00543045	0.0261524	0.0104293	-0.0243088	-0.0092259	-0.0620052	-0.0243255	-0.0716317	0.0162671	0.0229199	0.0222105	-0.0756703	-0.0672049	-0.0724451	-0.0738968	-0.0720232	-0.0927507	-0.0470727	-0.0157493	0.0170734	0.0165171	-0.0540849	-0.0363711	-0.0733364	-0.0270791	-0.00829143	0.0451468	-0.0306637	-0.0932893	-0.106262	-0.0800192	-0.111332	-0.116636
-0.0466902	-0.0468088	-0.0290213	0.00798247	0.0386968	0.016442	0.0593992	0.0404239	-0.000280738	0.0277463	-0.0219784	0.0317108	0.0159588	0.0198262	0.0321852	0.030434	0.0324822	0.00934625	0.0121487	0.0274234	0.0229408	0.00865349	0.0101716	0.0095395	-0.00301808	-0.0193397	-0.0170726	0.00991383	0.0105912	0.0130664	-0.00253097	0.0112406	0.00641332	0.0149466	0.00481388	0.00904736	0.0268196	0.0331465	0.0441539	0.0278992	0.00342989	0.00558811	-0.0204125	-0.0171229	-0.0119122	-0.00704936	-0.049972	-0.0351834	-0.0108615	-0.0312086
-0.0562585	0.00088771	-0.00237809	0.00282436	0.0113353	0.0375024	0.00608685	0.0903176	0.0497772	0.0981186	0.124901	0.0372122	0.0552724	0.0441569	0.0114277	0.0928364	0.0253152	0.006884	0.0364235	0.0114646	0.00434414	0.015221	0.0117712	0.0170552	0.0696912	0.0628794	0.0288881	-0.00912461	-0.0548226	-0.0270464	-0.0202775	-0.0247383	-0.0539663	-0.0407194	-0.0218779	-0.0384588	-0.0145414	-0.0555299	-0.0294874	-0.0602632	-0.0580183	-0.0655732	-0.057743	-0.0577009	-0.0590831	-0.0389542	-0.0548613	-0.0415574	-0.0348843	-0.0694909
0.0104821	0.0180244	0.01624	-0.0113423	-0.0287791	-0.0122577	0.00763266	0.0472411	0.0722608	0.0605636	0.0468789	0.0244766	0.0559879	0.190842	0.0483399	0.0423065	0.0240923	0.058843	0.0521262	0.0570526	0.0493835	0.0354394	0.0315995	0.0325317	0.0386928	0.0475354	0.0371489	0.0281789	0.0307773	0.00674484	0.0372717	0.0448886	0.0570478	0.0343665	0.0273089	0.0196195	0.0146727	0.0324801	0.0441355	0.00178732	0.0169472	0.0590099	0.0445987	0.0124421	0.0541531	0.06444	0.036824	0.053911	0.0885105	0.0514161
-0.0446125	-0.0136782	0.00844347	0.018938	0.0301398	0.00017461	0.000594771	0.0250084	0.00130282	-0.0492584	-0.0305862	0.00364838	0.0371649	0.0541411	0.0635895	-0.00641749	-0.0313022	0.00154089	-0.00999339	-0.00279656	0.0551214	-0.0205368	-0.0327687	-0.0174883	-0.0141123	1.88924e-05	-0.0150103	-0.0111229	0.0283121	0.0300314	0.0682118	-0.0416729	-0.00270438	0.0720837	-0.0398862	0.0282028	-0.0186501	-0.011375	-0.0196342	0.00881616	0.130974	0.0297052	0.0895548	0.0303094	0.0678978	0.0232247	0.0365451	-0.0298218	-0.0237356	0.0770825
-0.0161403	-0.00986172	0.00635695	-0.0141883	0.00477322	0.0330692	-0.00400911	0.0515166	0.0245192	0.0380279	0.0369106	0.0132777	0.00331882	0.0128977	-0.0171852	-0.0179121	0.00982028	-0.00220326	-0.017422	-0.0255649	-0.0248166	-0.0345178	-0.00692804	-0.0501823	-0.0248075	-0.0113517	0.00101189	0.0194439	-0.0126377	-0.0288327	-0.0345861	-0.0319646	-0.0352991	-0.0322871	-0.0288088	-0.0106715	0.0302023	-0.0386171	-0.0388316	-0.0123822	-0.0352998	-0.0277696	-0.0138979	-0.0373076	-0.0130118	-0.0198889	-0.0329979	-0.00946097	-0.0209551	-0.0541409
-0.0104945	-0.0260513	-0.0189583	0.0169403	-0.0115445	-0.000915381	0.0510237	0.0481609	0.0508039	0.073074	0.0375415	0.0511375	0.0331328	0.0877228	0.0619517	0.0955419	0.0603707	0.0636572	0.0398074	0.0812126	0.0918094	0.0716825	0.0835947	0.112305	0.0909822	0.073624	0.10104	0.0783966	0.092198	0.08776	0.111388	0.105844	0.0814499	0.110207	0.0636675	0.0493517	0.0873375	0.0769515	0.0834698	0.103877	0.109394	0.0205227	0.0235727	0.0716272	0.0886934	0.101198	0.0651934	0.0717826	0.0532403	0.0588601
-0.0230196	0.00449739	-0.00240277	-0.0129507	0.00430419	0.00420275	0.0253687	0.0369828	0.0380826	0.0326904	0.0428259	0.0819533	0.0353516	0.0450994	0.0396398	0.0325151	0.0163685	0.0296158	0.0294521	0.0140301	0.0287511	0.0171478	0.0322512	0.00135448	-0.00432076	0.0588244	0.0170047	0.0241532	0.0500642	0.0537292	0.0277743	0.0438989	0.047745	0.039069	0.0360894	0.0185512	0.0345282	0.032737	0.0481154	0.0559833	0.0353753	0.0634793	0.112424	0.0848781	0.0694639	0.059181	0.0379734	0.0418854	0.0431372	0.065487
-0.0859621	-0.0430197	-0.0465847	0.00711611	0.0432993	0.0889849	0.0361662	0.0496808	0.0240497	0.0162071	0.0151186	0.0379911	-0.00692995	0.0735096	0.0199474	-0.0285587	0.0148568	-0.0287328	0.0194359	0.00247068	0.0237637	0.00392767	-0.0849493	0.0199267	-0.0272655	0.00261757	-0.0171326	-0.0542688	-0.0305082	-0.00431577	-0.059886	-0.0146621	-0.0274151	-0.0172155	-0.0751582	-0.0684776	-0.0890233	-0.0318965	-0.0603125	-0.024176	-0.000472382	0.00438146	0.0570992	-0.000455574	0.0210644	0.0037238	-0.013718	0.048902	0.0191859	-0.016336
0.0509752	-0.00408121	-0.0509438	-0.0233357	0.00131564	-0.0217292	0.0477991	0.0410015	0.0595846	-0.0173189	-0.00439637	0.0052124	0.0287492	0.0221558	-0.013502	-0.000795437	0.0200624	-0.0251492	-0.0467106	-0.0255026	-0.0160512	0.0573362	-0.0375648	-0.0571867	-0.056962	-0.0207062	-0.0368882	-0.0736141	-0.0764085	-0.0657527	-0.103197	-0.110341	-0.0962538	-0.0985096	-0.064593	-0.040527	-0.0898067	-0.0801298	-0.0328567	-0.0368086	-0.0728965	-0.0954764	-0.0693657	-0.0903796	-0.0986131	-0.109739	-0.0901763	-0.0867426	-0.0756776	-0.0737176
0.0154605	-0.00896616	-0.0289003	-0.0152252	-0.0187008	0.0226287	0.0337032	0.0379323	0.0437538	0.0179057	0.0463206	0.102835	0.0605085	0.0222598	0.0985656	0.0885745	0.0570508	0.0716186	0.0393881	0.069581	0.0558564	0.093411	0.0622085	0.0785557	0.0452094	0.0923515	0.0438132	0.0335411	0.0307717	0.0783118	0.0330869	0.0792257	0.0673578	0.081871	0.0994545	0.0861577	0.0735466	0.124914	0.0433674	0.095796	0.0991105	0.140455	0.175714	0.169321	0.145877	0.177737	0.123661	0.13264	0.10781	0.0971129
-0.024103	0.00693926	-0.00308002	-0.00145109	0.0159844	0.00753853	-0.00182799	-0.00249676	0.0137051	0.0147025	0.0114911	0.087502	0.00574121	0.00607334	0.00900244	0.0176569	-0.0101578	0.00421705	0.024182	0.00286903	0.0182227	0.00364399	0.00446647	0.00302818	-0.00449203	-0.0139475	-0.0130147	0.00940538	-0.00119299	-0.00575418	-0.0196078	-0.00530813	-0.00952772	0.041049	0.00861008	0.0665801	0.0132787	0.0175785	-0.00480056	-0.0120843	0.0197596	0.0353895	0.0458478	0.00759097	-0.00730532	0.00622011	-0.0137011	0.0176081	-0.0284281	-0.0105156
-0.0184865	-0.00129847	-0.0141325	-0.00183141	-0.00719934	0.00732528	0.035623	-0.00730103	-0.0154364	0.0139856	0.00191127	0.0174384	0.0243222	0.0437751	0.0264932	0.0350342	0.038728	0.044032	0.0465519	0.0440368	0.0578054	0.0303224	0.0415716	0.0388129	0.0405891	0.0638338	0.0478164	0.0363233	0.0358404	0.0169142	0.0590715	0.0753973	0.0736472	0.0747487	0.0718149	0.0563238	0.0740667	0.0694051	0.0933688	0.113643	0.0922994	0.113944	0.111425	0.0972567	0.144924	0.106691	0.0860004	0.112502	0.0943407	0.0810227
-0.0334787	0.0102244	0.00694876	-0.00821824	-0.0168816	0.055877	-0.0144716	-0.00566968	-0.0106819	0.0275991	-0.0371769	0.00271793	-0.0147397	-0.0339375	-0.024175	0.0339712	0.0271576	0.0424432	-2.60166e-05	-0.0120973	-0.0240504	0.0386889	-0.0188893	0.0123288	-0.00724678	-0.000658775	-0.00492793	-0.00212741	-0.0392265	-0.00131738	-0.0165376	-0.0343739	-0.000665698	-0.0501809	0.00660691	-0.0208702	0.00230389	0.0230519	0.0758275	-0.0195604	0.0248209	0.0369597	0.0135412	0.0258119	0.0370716	0.0462132	-0.00245848	0.0020576	0.0208235	0.0363491
-0.0764423	0.04848	-0.070121	0.0114887	0.051829	0.0790169	-0.0442513	-0.0675628	-0.130859	-0.128224	0.118341	-0.134853	-0.125951	-0.116575	-0.153618	-0.204242	-0.198658	-0.1532	-0.129454	-0.157563	-0.174976	-0.179448	-0.145315	-0.139413	-0.137395	-0.109256	-0.120875	-0.135788	-0.155306	-0.0658065	-0.158123	-0.153163	-0.139098	-0.0954651	-0.127202	-0.103325	-0.111014	-0.0926436	-0.118868	-0.182569	-0.139058	-0.101953	-0.100407	-0.0832025	-0.0386505	-0.0777164	-0.0957341	-0.0449783	-0.0587739	-0.0595962
0.0334549	-0.0160103	-0.0223052	-0.0568067	-0.02627	0.013273	0.0746643	0.0965641	0.0353	0.0884576	0.063109	0.140555	0.12125	0.160545	0.134659	0.0191593	0.0960905	0.0764933	0.11377	0.0752989	0.0661015	0.0716334	0.0499488	0.12777	0.137919	0.0905353	0.024952	0.0432264	0.0176136	0.0023154	0.00639166	-0.0363272	0.0182765	0.0274751	-0.0107726	-0.0464538	0.0216089	0.0615449	-0.0567446	-0.0392057	-0.0596015	-0.0452036	0.0143854	0.0522583	-0.0238403	-0.0347086	0.000138322	-0.0113591	-0.00108626	-0.0384293
0.0115709	-0.00315852	-0.0140225	-0.00236977	-0.012858	0.00164801	0.0191899	0.0103016	-0.00795679	-0.0201822	-0.0347176	-0.0119883	-0.017425	0.00508726	0.0266367	0.0633456	0.0384666	0.0469976	0.0546029	0.0697227	0.0748933	0.069458	0.0595804	0.0842796	0.0913751	0.109641	0.0825766	0.0547434	0.0651914	0.0666114	0.0799827	0.0865778	0.082548	0.147038	0.137637	0.0754001	0.0904483	0.101122	0.0878341	0.0992344	0.0804554	0.139187	0.123504	0.108041	0.0831863	0.111542	0.102094	0.0981108	0.090633	0.125759
0.0474764	0.0041804	-0.0124133	-0.0125002	0.010217	0.00437188	-0.0413322	-0.0279289	0.00231052	0.00448482	-0.0329298	-0.0445686	-0.0378174	-0.0252447	0.000768649	-0.0196587	0.00204462	-0.00987295	0.0331094	-0.0432421	-0.0365779	-0.0257606	-0.0112231	-0.00735589	-0.0423784	-0.025958	-0.0387778	-0.0584452	-0.0307216	0.00420631	-0.0503137	-0.0198784	-0.0366233	-0.0401226	0.0332042	0.022209	-0.06477	-0.0211977	-0.0335239	-0.0108025	-0.0361866	-0.00978292	0.00635024	0.0149987	0.00291164	0.0142692	-0.0296292	0.00866343	-0.0386633	-0.0139582
-0.0334223	-0.00386339	-9.80383e-05	-0.00493402	0.0254148	0.0224723	-0.00556935	0.0440252	0.0252313	0.051485	-0.0063796	0.0341503	0.0364743	0.0361511	0.0312001	0.125728	-0.00886975	0.0271259	0.00867943	0.0246969	0.0589986	0.0799049	0.117477	0.136488	0.152197	0.0945425	0.09623	0.10121	0.0822259	0.070635	0.0363686	0.0602014	0.03286	0.0179382	-0.00409647	0.0153907	0.0117659	0.0738752	0.023902	0.041909	0.0112914	0.0257299	-0.0118361	0.0333327	0.00944358	0.0170106	0.0498429	0.0386326	0.0247875	0.0194636
-0.0235084	-0.0113213	-0.0531383	0.0093883	0.0331491	-0.00343331	0.0488639	0.088726	0.0118635	0.0884754	0.00748034	0.00215303	-0.0353432	-0.0075012	-0.0855493	-0.116276	-0.103486	-0.0515944	-0.0539371	-0.122519	-0.0448173	-0.0657312	-0.0632646	-0.100685	-0.0017034	-0.00488718	-0.0106832	-0.0631828	-0.0580782	-0.0147074	-0.0782268	-0.0348281	-0.0161344	0.0473235	0.00577995	0.0137843	0.0387411	-0.0702691	0.0141741	-0.00916351	0.0157738	-0.0214633	0.0221108	0.131854	-0.0215144	-0.0073101	-0.0131867	-0.02164	-0.0439815	-0.0042856
0.00027794	-0.0295169	-0.0394819	-0.00242834	0.0989336	-0.00489915	-0.0228852	0.00540996	0.0308666	0.0647615	0.0464133	0.0102666	0.0183558	-0.00633445	0.00661647	0.00128999	0.0222005	0.0207636	0.056517	-0.0394932	-0.00761834	0.0382074	0.0792527	0.0304007	0.0501294	0.0095445	0.0273053	0.0174007	0.0230241	0.0196791	0.00366143	-0.0490226	0.0333081	0.0364548	0.0502424	0.0439674	0.0877049	0.0466597	0.0704352	0.0709055	0.0671227	0.0668562	0.0136389	0.0222849	0.0625076	0.0203292	0.0975909	0.0893262	0.0671493	0.0880775
0.00578506	-0.0410896	0.00873161	-1.67312e-05	-0.00740838	0.0278485	0.00614955	0.0211803	0.0181811	0.0395096	0.011042	0.0363302	-0.0193668	-0.0289474	-0.0154558	-0.0413901	-0.0393068	-0.0367433	-0.0412819	-0.0394575	-0.00719895	-0.0100241	-0.00503668	-0.0383787	-0.000304029	0.0179315	0.00146352	-0.0334479	0.00563654	0.00443148	0.00412773	-0.0161469	-0.0204903	0.0244104	0.0137352	0.0131278	-0.00885942	-0.0164039	-0.022302	0.00783104	0.0301796	-0.03262	-0.012221	-0.00834863	-0.00283496	0.0231186	0.00463095	-0.00891314	-0.00987824	-0.0173504
0.0170806	0.0610452	-0.0113289	-0.0411183	-0.0104302	-0.0104429	-0.00480535	0.0194696	-0.0339066	-0.0145833	-0.0185031	-0.0292907	0.0215122	-0.0304412	-0.00647548	-0.0245236	0.0507311	0.00108089	0.04475	0.0321126	0.05682	0.0252509	0.00775993	-0.0198081	-0.053171	0.00535751	-0.0317478	-0.0695246	-0.0913195	-0.0796293	-0.0592515	-0.072324	-0.0614694	-0.0650203	-0.0315123	-0.0500353	-0.0280885	-0.0482991	-0.0603147	-0.0189379	-0.0670031	-0.054818	-0.0935066	-0.0471778	-0.0823294	-0.0367348	-0.0843744	-0.0805117	-0.0750001	-0.092172
0.00366579	0.0217722	-0.0229621	-0.0633411	-0.0696933	0.015824	0.114734	0.0515629	0.0121441	0.0696162	0.12864	0.112402	0.133565	0.0377421	0.115057	0.0878211	0.0949031	0.101057	0.0517089	0.0486137	0.0641023	0.0492292	0.0836171	0.0982575	0.0845539	0.0823064	0.0969246	0.101401	0.0617714	0.0606865	0.115616	0.0552478	0.0585684	0.0260209	0.00803817	-0.00345673	-0.0421316	-0.0313314	0.00472764	0.0863419	0.0653854	0.0210184	0.0196781	0.0404763	0.0266566	0.0152838	0.0530486	0.0511333	0.028289	0.049311
-0.00568897	-0.015589	-0.0128593	0.0251592	0.0371028	-0.018868	-0.00925664	0.0217303	0.0521152	0.0671144	0.040355	0.0603594	0.0772067	0.0189556	0.00909769	0.0298115	0.0533576	0.00529722	0.0528108	0.064681	0.0242626	0.0641335	0.00871943	0.0290629	0.0208955	0.0344386	0.0298816	-0.00869305	0.0414548	0.0338019	0.0488918	0.0290749	0.106892	0.0510454	0.079195	0.0575272	0.017379	0.00371482	0.0150884	0.0514847	0.0898641	0.0338591	0.0742422	0.0665998	0.0415286	0.0201541	0.037726	0.0380719	0.0379827	-0.00919275
-0.021128	0.00671771	0.00733601	0.00400967	-0.00133205	-0.00165155	0.00604819	0.0133498	0.0167272	0.018306	0.0295119	-0.0260065	0.013531	-0.0319144	0.0121526	-0.00346211	0.00365984	-8.20271e-05	0.0219719	-0.00603848	0.00762693	0.0186153	0.00762683	0.0142699	0.00414386	0.0107919	-0.0107451	-0.00625675	-0.0464823	-0.0272976	-0.0424266	-0.0103307	-0.0311438	-0.0428008	-0.0436037	-0.0160352	0.0080159	0.0111	0.0100831	-0.0114485	-0.0243041	-0.0002317	-0.0345592	-0.0334271	-0.0306345	-0.0376133	-0.0235227	-0.0467049	-0.0231833	-0.0281572
-0.00266979	-0.00975044	-0.00790107	0.0316965	-0.0132202	0.0059999	-0.00415493	0.036416	0.0309215	0.0582317	0.0178489	0.057349	0.0242661	0.0229502	0.036606	0.0256493	0.0424631	0.0394529	0.0264073	0.0581804	0.0363993	0.0475271	0.0341367	0.0811638	0.0715095	0.0571862	0.0711079	0.0712802	0.0411803	0.0109381	0.0522005	0.0243303	0.00137141	0.014307	0.0215115	0.017041	0.00904916	0.0198014	0.00735491	0.0391101	0.00490751	0.0109844	-0.0157373	0.00819956	0.00671768	0.0232467	0.031161	0.0060818	0.0177175	0.021995
-0.0521279	-0.0292713	-0.0260857	0.0377353	-0.00683636	0.0684701	0.00811599	0.0248916	0.0144783	-0.0366977	0.01194	0.00336701	-0.00186452	-0.00461466	-0.0317849	-0.0152894	-0.0523243	-0.0372672	-0.0124454	-0.00136705	-0.0379275	-0.0213261	-0.0190306	0.00824396	0.0316906	0.012276	-0.0230682	-0.0366813	-0.043911	0.00480437	-0.035969	0.01386	-0.030947	-0.018216	-0.03326	-0.0336625	-0.0395377	-0.0536333	-0.0393679	-0.0352645	-0.0411572	-0.0769289	-0.00623507	-0.026317	-0.0413847	0.00989829	-0.0452995	0.00112404	0.0011678	-0.0455989
0.00962082	-0.0198969	0.0217116	0.0251713	0.00539127	-0.0317303	-0.0102678	-0.039402	-0.0326893	0.0026284	-0.0577439	-0.0339728	-0.0733523	-0.0293752	-0.0234791	-0.0402267	-0.0508024	-0.0164772	0.0103218	-0.0336958	-0.0670267	0.0172996	-0.0846837	-0.0956384	-0.0623413	-0.0593845	-0.0621512	-0.0820654	-0.0712465	-0.0605021	-0.126595	-0.049289	-0.0483562	-0.0371383	-0.0265252	-0.0600081	-0.06156	-0.0225431	-0.043893	-0.0698376	-0.0397506	-0.0813954	-0.0903934	-0.0949748	-0.0406971	-0.0946342	-0.0816413	-0.110576	-0.0728334	-0.0932588
0.059878	0.0110364	-0.0176134	-0.0343594	-0.0175628	-0.00678143	0.0054026	0.00410444	0.0577762	0.0632609	0.00272453	0.0727151	0.138843	0.0562036	0.0653849	0.109551	0.131408	0.0489031	0.13359	0.149744	0.0960727	0.0977326	0.115727	0.149039	0.068888	0.0446953	0.0674404	0.099905	0.134715	0.0923299	0.152873	0.100052	0.0447877	0.0622372	0.000199707	0.0552964	0.113287	0.136114	0.105957	0.0907665	0.0987317	0.0981457	0.15006	0.122462	0.113419	0.124276	0.142355	0.0333737	0.153253	0.139031
-0.0164215	0.00911723	0.00431601	0.0156094	0.014717	-0.0169728	-0.0103654	0.0382064	0.042077	0.0760643	0.0794602	0.0143385	-0.00628511	-0.00697334	-0.0172108	-0.00878693	-0.0243288	-0.0069626	0.000910264	-0.00331432	-0.0246542	0.0157612	0.0331074	0.0308937	0.00150678	0.0133315	0.0130597	-0.0108055	-0.0200801	0.00317096	0.00237601	0.0321819	0.0283127	0.0138394	0.0230573	0.00126902	0.0130099	0.0330646	-0.0123754	0.0302779	0.0116802	0.0224897	0.0314695	0.0201933	0.0194704	-0.0115288	0.0319629	0.0104856	-0.00762411	0.00472228
-0.0356183	-0.0158786	-0.00341836	-0.00219887	0.0149613	0.0455549	-0.00340213	0.0290121	0.0361831	0.00677083	0.00108752	0.00848158	0.0231595	0.06667	0.0112808	-0.00626543	-0.0166931	-0.0172427	0.00807811	0.0024919	-0.0134431	-0.021947	-0.0175715	-0.00984509	-0.044889	-0.00619509	-0.0220231	-0.0096425	-0.0139658	-0.00648575	-0.0318895	-0.0105363	-0.00773376	-0.0309398	-0.0414317	-0.0220445	0.00444625	-0.0313365	-0.029546	-0.0334341	-0.0154357	-0.000690149	-0.0247661	-0.013858	0.0304766	0.0381697	0.0242037	0.0214365	0.0545303	0.0154639
0.0139962	0.0501392	-0.033153	0.0021943	-0.0144851	-0.0127732	-0.00591847	-0.00191577	-0.0330562	-0.0534931	0.0304173	0.0111485	0.0108124	-0.0127192	0.0428957	-0.00522273	-0.0109067	0.00335806	0.0189713	0.0119102	-0.00539755	0.000757074	-0.0086248	0.00700207	0.0124444	-0.0109755	-0.0139249	0.00999477	0.0179944	-0.00411278	0.0113513	0.0307423	-0.0450077	0.00403682	0.0460433	0.074559	0.0534564	0.0162878	0.0813251	0.0456136	0.0351746	0.0770429	0.0349427	0.0264188	0.00772781	0.0295602	0.0571722	0.0572958	0.0436191	0.030681
-0.00145419	-0.00425693	-0.0227152	-0.0250033	0.0210603	-0.000737363	0.0331067	0.0504743	0.00670204	0.0120141	0.0764538	0.0854048	0.0638857	0.0145464	0.0675367	-0.00983172	-0.0196676	0.00477279	-0.00396069	0.00547388	0.0141953	-0.00772757	-0.0963842	0.0210531	0.0240671	0.0136768	0.0402927	0.0765165	0.0883971	0.0481979	0.101799	0.0742691	0.045608	0.101274	0.0494726	0.00754326	0.0431378	0.056416	0.031138	0.0137724	0.0320045	0.0128995	0.01093	0.01095	0.0297308	0.0311597	0.0820307	0.0762536	0.0730817	0.0487823
0.0269987	-0.0190751	0.00457137	0.00146587	-0.0427057	0.0227062	0.00603867	-0.00873578	0.0524309	0.0201568	0.0183035	0.00046497	0.0123623	0.00950078	0.0128006	0.0302433	0.0181674	0.0299329	0.057752	0.0701162	0.0435144	0.038675	-0.00205296	0.012831	0.0539028	0.0160907	0.0101548	-0.0481036	0.011006	0.0410613	-0.00278688	-0.0333146	-0.0154819	-0.0271831	-0.0151789	0.0241552	0.027326	0.0194336	0.00873556	0.00604339	0.0413777	-0.0130538	0.0591785	0.0696804	0.0131925	0.0390909	0.028147	0.025679	0.0775007	0.0485521
-0.0234162	-0.0294571	0.0299337	-0.0722722	-0.0436775	0.0984607	0.0404287	0.0163009	0.0118254	0.0133444	0.0574983	-0.0685146	-0.0700639	0.00519199	0.0177697	0.0411541	-0.0060378	0.0153549	0.00247593	0.0402141	0.021362	-0.0241178	-0.0283148	0.000806476	-0.0408362	-0.061485	0.0270483	-0.0378108	-0.122233	-0.0769595	-0.0126369	-0.122196	-0.0974334	-0.0811039	-0.118391	-0.0597538	-0.103904	-0.124091	-0.0886456	-0.11587	-0.0822861	-0.0927086	-0.0927656	-0.113992	-0.155972	-0.16413	-0.150784	-0.15839	-0.145769	-0.157112
0.00465343	-0.0193742	-0.044497	0.00250125	-0.0176276	-0.00562424	0.0799684	0.102716	0.0710437	0.105439	0.0601896	0.0310398	0.0423171	0.0952868	0.0537541	0.0564884	0.0684715	0.0967161	0.0582276	0.055508	0.0618695	0.0267439	0.0099629	0.0307902	0.0227498	0.0497323	0.0693258	0.0245806	0.0335422	0.0716025	0.118031	0.135152	0.173618	0.17339	0.177082	0.150573	0.164619	0.169986	0.16534	0.209342	0.160379	0.171117	0.164022	0.13215	0.170281	0.158091	0.115731	0.173915	0.188614	0.183146
0.0247192	5.36912e-05	0.0105765	0.0145581	-0.038658	0.00780154	-0.019051	0.0311683	-0.0182165	-0.0407191	-0.00878941	0.00929658	-0.0338454	-0.0365984	-0.0254076	-0.0253044	-0.0511564	-0.0285778	-0.0432896	-0.014783	-0.0129334	-0.0646698	-0.0293241	-0.0425965	-0.0484752	0.00274552	0.0375601	0.0308758	0.0491286	0.0250263	0.00854546	0.0174313	0.0483971	0.0337811	0.00120287	0.0334499	0.0173241	0.0191341	0.026007	0.0153743	0.0335779	0.0349992	0.0291475	0.0421826	0.0548862	0.0533849	0.0150536	0.054882	0.0533208	0.0712108
-0.013752	-0.015383	-0.00549347	-0.0153607	0.0562987	0.0171938	-0.0235033	-0.0043396	0.0433759	0.0547853	0.0126544	0.0243481	0.0134927	0.0214571	0.0335497	0.0431414	0.0198502	0.0613616	0.030861	0.0396495	0.0203326	0.00330813	0.0611564	0.0432008	0.01236	0.054127	0.0310755	0.0356152	0.100767	0.0773612	0.121571	0.0915421	0.0821006	0.112606	0.102934	0.0709715	0.100094	0.0895063	0.088678	0.0535835	0.0602113	0.103305	0.0825121	0.051626	0.0610984	0.106488	0.119907	0.0343573	0.110673	0.0805994
-0.0343678	0.000866354	-0.0406922	0.0405777	0.0131255	0.0302088	-0.00971839	0.0480207	0.035214	0.0596576	0.0403894	0.0161866	0.0248658	0.0674857	0.0638777	0.0228992	0.0816433	0.0743055	0.0582904	0.0147524	0.066045	0.0675702	0.0856602	0.0626827	0.0371221	0.0656115	0.0179851	0.0341413	0.0173883	0.0489501	0.0866487	0.0831992	0.0589235	0.134993	0.0836395	0.0894682	0.0760072	0.116199	0.082945	0.0875296	0.0729813	0.126447	0.131225	0.0980054	0.0770036	0.1086	0.0804058	0.0866412	0.0752318	0.0822384
0.0147708	-0.00857249	-0.0241771	0.0160105	-0.00740734	-0.0381648	0.0475404	0.0297767	0.0282544	0.0333604	0.0660525	0.0550133	0.0716108	0.053429	0.080026	0.0922808	0.0797963	0.0997855	0.0526356	0.0939444	0.105251	0.116949	0.101722	0.138894	0.0644273	0.0920421	0.333923	0.0681426	0.0533499	0.0587357	0.0771366	0.0259943	0.0409125	0.0606201	0.29094	0.0454605	0.0650185	0.103701	0.0725857	0.0283753	0.0981172	0.101803	0.102688	0.0806482	0.119089	0.160287	0.109676	0.167507	0.0692895	0.136723
-0.0143588	-0.000630302	0.00922402	-0.0160814	-0.000755604	-0.000216546	0.0228186	0.0602547	0.0425758	0.0237686	0.0300421	-0.00499157	0.00513177	0.0142728	0.0372054	0.0407212	0.0553878	0.0433765	0.0389613	0.0875367	0.0764508	0.0511694	0.0657947	0.0617056	0.0626175	0.0729475	0.0273863	0.0343464	0.0508389	0.0456577	0.0484041	0.0287386	0.0595507	0.0714082	0.0904445	0.090086	0.09615	0.0729565	0.0475488	0.0655347	0.0784922	0.0652872	0.0584664	0.0750473	0.060898	0.0751197	0.0912246	0.130622	0.11069	0.126372
0.00905042	-0.00159693	0.0159565	0.0302735	-0.0280903	0.00281591	-0.0284091	0.0255391	0.0164812	-0.00206699	0.0157997	0.0137398	0.00775328	-0.0166857	-0.00436663	-0.0247724	-0.000824194	0.00401088	-0.00475711	-0.00698947	-0.0209664	0.00999945	-0.0269585	0.0196226	-0.00428267	-0.0274694	-0.014985	0.0452072	-0.00977479	0.0189832	0.0201659	0.000399093	-0.00594009	0.0272509	0.0233955	0.068025	0.013853	0.0176762	0.0194507	-0.00559117	0.0181348	0.0691436	0.00926657	0.00779497	-0.00768898	0.0125851	-0.000947672	0.0611674	0.0925527	0.125977
-0.00940909	0.000976903	0.0120778	-0.0100155	-0.00433245	0.0128474	-0.00214509	0.0200339	-0.0304194	-0.0247556	-0.0293688	-0.0385222	-0.0300512	-0.0277445	-0.0355103	-0.000614353	-0.0363262	-0.0367531	-0.00888476	-0.024605	-0.00695598	-0.001497	-0.0109674	-0.0116166	-0.000184262	-0.0156557	0.0128338	0.0205908	0.00800552	0.0138069	0.0481584	0.025071	0.0247049	-0.00998166	0.0145319	0.041118	0.0132951	0.0114657	0.0560285	0.0218435	0.0378663	0.0498838	0.0292215	0.0325045	0.0348169	0.0568161	0.0371181	0.0392615	0.0237257	0.0379503
-0.0601835	-0.00516518	0.0614994	0.0524861	0.0316646	-0.0434876	-0.0368139	-0.0523988	-0.102893	-0.0574858	-0.0705491	-0.0688544	-0.0501473	-0.0413126	-0.0270639	-0.0726203	-0.0769256	-0.0786727	-0.0764143	-0.0949446	-0.074365	-0.105875	-0.107418	-0.0778652	-0.0999514	-0.0922896	-0.120247	-0.134152	-0.0734974	-0.145097	-0.1209	-0.126931	-0.0980862	-0.108376	-0.142949	-0.0905059	-0.113986	-0.103686	-0.103184	-0.0840029	-0.135823	-0.0967247	-0.102492	-0.119342	-0.102754	-0.124046	-0.132176	-0.118452	-0.117391	-0.127207
0.0288662	0.0131842	0.00170741	-0.0190523	-0.018553	0.00578232	-0.0119348	0.0153062	0.0209329	-0.0486881	-0.0165905	-0.040325	-0.0370359	-0.0447259	-0.0455856	-0.0430697	0.00903025	-0.0179309	-0.0241558	0.00427401	-0.0183287	-0.0218335	-0.0235517	0.0109874	-0.0206087	-0.0546177	-0.0309036	-0.0458072	-0.0417171	-0.0571173	-0.0370071	-0.0552728	-0.0571884	-0.0234579	-0.0310187	-0.0312246	-0.0449618	0.00537738	0.0228893	0.115683	0.0966534	0.0585452	-5.15802e-05	0.00770571	-0.0291323	-0.0170793	-0.0352933	-0.0109247	0.0189518	0.0152719
0.0364438	0.0171067	-0.00873622	-0.00325978	-0.0111856	-0.0217209	-0.00864802	0.0351571	0.0355178	0.0510454	0.0380442	0.0516665	0.0106569	0.0492233	-0.0409501	0.0112181	0.211453	0.0418282	0.0549263	0.0775861	0.106207	0.113135	0.0777453	0.0943018	0.331202	0.0447942	0.00928382	0.0265039	NaN	0.0439301	0.308258	0.00417235	0.0585349	0.0272296	0.0753881	0.112984	0.0524364	0.081553	0.107797	0.102737	0.0554383	0.102649	0.290256	0.0619848	0.0708629	0.0261408	0.0351541	0.0528802	0.0698669	0.0880437
-0.0280115	-0.0422586	-0.0286856	-0.00387165	0.0354757	0.0526109	0.0147407	0.0428813	0.0143492	0.0495231	0.0225901	0.0729686	0.0433307	0.0839663	0.136533	0.0658646	0.0715165	0.023067	0.0852909	0.108682	0.19979	0.131923	0.157152	0.11816	0.13868	0.0253984	0.072701	0.0170847	-0.00143918	-0.0262748	-0.0136389	0.0246675	0.0127946	0.0287777	-0.0209496	-0.0196453	0.00796692	-0.0300113	-0.0249431	0.0141831	0.000158565	0.00846574	0.00600929	0.00828775	0.029766	0.00394016	0.0250368	-0.0299942	-0.00179369	-0.0195306
-0.00252571	-0.0339276	-0.0197313	-0.00543899	-0.0174225	0.0557364	0.0233097	-0.0147215	0.014408	0.0295756	0.0268114	-0.0068602	0.0028917	-0.0111408	0.00237016	-0.0109193	0.0235646	-0.0289518	0.0393751	-0.027014	-0.0138802	0.00457098	-0.034851	-0.031548	0.00623327	0.0156819	0.0150267	0.0380014	-0.0027418	-0.029184	-0.0213559	-0.0138306	-0.0359012	-0.010973	-0.0419403	-0.0308311	-0.0277056	-0.0402003	-0.0242533	-0.0364976	0.015844	-0.0508077	-0.00126722	0.040118	0.019053	-0.0478415	-0.0306488	-0.0308199	-0.00670013	-0.0656548
-0.0297264	0.0100518	-0.0439256	-0.0182014	-0.0154004	0.0475013	0.0497007	0.00269269	0.0406967	0.0689005	0.00866003	0.0422585	0.03838	0.115024	0.0882797	0.0763396	0.106377	0.0826802	0.0727535	0.0634208	0.0915144	0.0744928	0.00283572	0.00290239	-0.0111974	-0.0141305	-0.0139879	0.014446	0.0616085	0.0345406	0.102284	0.0831659	0.129207	0.119755	0.0503789	0.102691	0.0997754	0.0179899	0.116755	0.114328	0.0609526	0.0684719	0.142796	0.102494	0.0605158	0.148881	0.1368	0.150758	0.13047	0.0945108
-0.00738585	-0.00209478	0.0013669	0.00286757	-0.00458098	-0.00110303	0.0109302	0.00578391	-0.000491203	-0.00847391	-0.00746733	-0.0208889	0.0111967	-0.0100967	0.00890627	-0.00282305	-0.00828099	-0.0240322	-0.00494843	0.0165208	-0.00804683	-0.00474134	-0.00302329	-0.0168352	0.00828999	-0.0166184	-0.0211159	-0.00668332	0.0041279	0.0145957	0.021288	-0.00162591	0.00614447	0.011122	0.00144445	0.020793	0.0403759	0.0155968	-0.00840706	0.022791	0.00799009	0.0161246	-0.0116159	-0.00620827	-0.0234051	-0.0159884	-0.0196078	-0.0342868	-0.0158235	-0.0290652
0.0256022	-0.0217724	0.000221026	-0.00634038	-0.0106691	0.0284963	-0.0155376	-0.00555235	-0.00232804	-0.0203181	-0.0118293	0.0516433	0.0303354	0.0280636	0.00686834	0.0349234	-0.0188967	-0.0287806	-0.0388296	-0.0494737	-0.0477099	-0.0408386	-0.0163864	-0.0261665	0.0453016	0.112859	0.0823843	0.103741	0.0697401	0.0528166	0.0765153	0.0206175	-0.0173998	0.0253425	-0.0103508	0.0305674	0.00974944	0.0621342	0.0521113	-0.00324093	-0.0311354	-0.0263035	0.0207747	-0.021445	-0.0179563	-0.00542015	-0.014072	-0.0405894	-0.0445345	-0.033141
0.0429018	0.00109778	-0.0209025	-0.00376738	-0.00457689	-0.0199383	0.00518546	0.0148776	0.00473554	0.0074194	0.0094826	0.0319944	0.0159891	-0.0107646	0.0204939	-0.00379957	0.0192238	0.0459285	0.0300163	0.0223566	0.0602187	0.0397416	0.0511325	0.0529922	0.0348199	0.00464357	0.0392387	0.0421942	0.0227532	0.0506992	0.0202103	0.0584022	0.0286543	0.0185671	0.0739112	0.0414676	0.0481769	0.0611722	0.0172554	0.0435328	0.0728245	0.0487511	0.0402655	0.0838276	0.0992523	0.108032	0.0934026	0.107538	0.0932644	0.101716
0.0142713	0.0127873	0.00333459	6.97017e-05	-0.00558909	-0.013748	-0.0111257	0.00145437	-0.0115072	0.000279248	0.011863	-0.0103315	-0.000215413	-0.0065014	0.0293979	0.00454567	0.0131708	0.0118209	-0.000178713	-0.0305617	-0.0385874	-0.0166884	-0.0335624	-0.023564	-0.0427733	-0.0432503	-0.059101	-0.0518942	-0.082785	-0.083529	-0.10587	-0.0950127	-0.062448	-0.0635498	-0.0727891	-0.0856975	-0.110209	-0.0867824	-0.0901301	-0.103259	-0.0883319	-0.0847484	-0.0909071	-0.0958223	-0.0665075	-0.0669556	-0.0826956	-0.0632227	-0.067061	-0.0867831
-0.0477971	-0.00530288	-0.00939554	-0.0126836	0.0392755	0.0122795	0.0236241	0.0182018	0.00207718	0.0110598	0.0199942	-0.0198341	0.0213837	0.0130353	0.0146478	0.0113525	0.0115766	0.0026349	-0.000755992	-0.0119277	-0.0155419	-0.0120927	0.000423239	0.00790574	0.00472992	-0.0126878	-0.00966481	0.00839925	0.0162938	0.00579108	-0.00382144	0.00322341	0.00486185	0.0115781	0.00560792	0.0196121	0.0144502	0.0130613	0.0137603	0.0131426	0.0132072	0.024555	0.022143	0.0147798	0.00838954	0.0179705	0.0467687	0.0448218	0.0443204	0.0344259
-0.0900997	-0.0824618	-0.105598	0.142941	0.0835862	-0.0442144	0.0958474	0.101165	0.0832573	0.0623431	0.0572752	0.0545322	0.0535825	0.0375965	0.0493307	-0.00752446	-0.0365663	-0.00401462	-0.0575385	-0.00811272	-0.00335732	-0.0242704	-0.0195154	-0.0499745	-0.0240721	-0.0297578	-0.0263857	-0.0193983	-0.03005	-0.139755	-0.0667483	-0.0677909	-0.0907762	-0.0940092	NaN	NaN	-0.040154	-0.0342933	-0.106005	-0.0797369	-0.0978168	-0.0448414	-0.0736161	-0.0459077	-0.0894352	-0.104374	-0.0743745	-0.124328	-0.110421	-0.0366966
0.003341	0.0151414	0.0131232	-0.00440053	-0.0152693	-0.00499713	-0.00693855	0.00910114	-0.00635222	-0.0142608	0.0468552	0.0210322	0.0259478	-0.0374547	-0.00611318	-0.0237156	-0.0452988	-0.0160528	-0.0421776	-0.0147217	0.00603819	0.00182142	-0.000645104	0.000499105	-0.0138736	6.38219e-05	-0.0219648	-0.0223403	0.000530745	0.0146855	-0.0169947	0.0323016	-0.0248958	-0.00433606	-0.0195592	0.000217356	-0.00931129	0.00548516	-0.00194767	0.012288	0.0211211	-0.0128384	0.000152402	0.0165565	-0.00736444	0.0150201	0.0309768	0.000447776	-6.21808e-05	0.124852
0.0143039	0.0301048	0.00992201	0.00972085	0.00781873	-0.0108226	-0.0610476	-0.0280936	0.0203019	-0.00047843	-0.0136956	-0.00872903	0.00184664	-0.0158862	-0.0174573	-0.0177628	0.0328439	0.00176922	0.0312808	0.0199996	0.030261	0.0553866	0.0331952	0.0345269	0.0370195	0.0456288	0.0870897	0.00231291	0.029308	-0.00809909	0.0206902	0.0686582	0.0654042	0.0263546	0.0617708	0.057161	0.00498417	0.0312053	0.0824725	0.0158249	0.0593159	0.0730044	0.0220004	0.0674408	0.0427859	0.0377252	0.0815087	0.0328282	0.0555485	0.00657509
0.0143375	0.023735	0.0176134	-0.0159344	-0.000575926	0.00374218	-0.0429178	-0.026826	-0.0313447	-0.034104	0.004241	-0.0221658	-0.0381008	-0.0420558	-0.0511092	-0.00434587	-0.0179362	-0.0289363	-0.0464196	-0.00598197	-0.00330457	-0.0549631	-0.0224313	-0.0256202	-0.0377812	-0.0541516	-0.0446136	-0.017123	-0.0504604	-0.0318332	-0.0376558	-0.00569778	-0.069913	-0.0825619	-0.0648468	-0.0488988	-0.0399505	-0.0341931	-0.0316532	-0.000870159	-0.00946237	0.0496963	-0.00694566	-0.0386516	-0.0530498	-0.0167472	-0.0996879	-0.0579238	-0.0255789	-0.0376111
-2.43861e-05	0.00759286	-0.0112814	0.0102035	0.00571991	0.0054953	-0.0177058	-0.00925384	-0.00582438	-0.0122271	-0.0124157	-0.00506985	-0.021115	-0.00618127	-0.000192957	0.018624	0.0309581	0.012936	0.0344864	0.0212175	0.0290827	-0.000832728	0.00498349	0.014567	0.00603693	0.034137	0.0177357	0.0407068	0.00775292	-0.00425308	0.00716186	0.00942485	0.0197622	0.0173544	0.0323815	-0.00114048	0.0266355	-0.00461989	0.0165925	0.0195038	0.00526268	0.00250284	0.0299262	0.0312975	0.0206743	0.0303059	0.076166	0.059677	0.078395	0.0905286
0.00621941	-0.0169802	-0.0167921	0.00193147	0.0109063	-0.00957335	0.0242884	0.054175	0.0473494	0.058867	0.0496354	0.0715632	0.0570374	0.0228604	0.0448567	0.0131605	0.0197522	0.0365073	0.11585	0.0442204	0.0241229	0.0464936	-0.00310048	0.0345996	0.00533553	0.0331307	0.0537173	0.0170902	0.0253532	0.0104814	0.0196058	0.0395965	0.00385162	0.0122289	0.00423561	0.00835276	0.0109217	0.013902	0.0145727	-0.00068398	-0.00733552	-0.0146755	-0.0274605	-0.0121699	0.0353701	0.0068996	0.0202315	0.0240285	0.0266693	0.0373636
-0.025476	-0.0110476	-0.00178461	0.00908884	0.0210793	0.0107055	-0.00256538	0.0184062	0.00146096	0.00761476	0.00383801	-0.00572337	-0.0118862	-0.0305246	-0.0343524	-0.0473228	-0.0513172	-0.0423845	-0.0441972	-0.0502541	-0.0394118	-0.0282943	-0.0394531	-0.0456833	-0.0394487	-0.0533835	-0.0477542	-0.0431294	-0.0380073	-0.0506444	-0.0266155	-0.0336629	-0.0466497	-0.0486927	-0.0465891	-0.0316797	-0.0419988	-0.0344228	-0.0278146	-0.0343939	-0.0286019	-0.0326826	-0.0497931	-0.0427064	-0.0435133	-0.028249	-0.0370135	-0.0500802	-0.0247429	-0.017011
-0.0161383	-0.0208377	-0.0195353	0.00741418	0.0141619	0.0133535	0.0215817	0.00541411	0.0166433	0.0122493	0.0246428	0.0207314	0.0343177	0.0082723	-0.0151394	-0.0179687	0.000501795	-0.00712222	0.0088528	0.00095833	0.00898403	0.0247519	0.0132487	0.0369486	-0.00342929	0.00054122	-0.010067	-0.038449	-0.0636136	-0.018128	-0.0497566	0.00698344	0.00679799	-0.0408184	-0.0128537	0.0573094	-0.00142233	0.0074134	0.0598334	0.0360268	-0.0134552	0.0584778	-0.0337518	-0.0553924	-0.0600831	-0.0217664	0.00266425	0.0458234	0.0379019	0.0532111
0.0141535	0.0342836	0.0161846	-0.0306273	-0.0213914	0.00262698	-0.01523	-0.00126774	-0.0120041	-0.0212026	0.00797403	-0.0220025	-0.025822	0.0343741	-0.0207915	-0.0282785	-0.0615729	-0.0805294	-0.0264796	-0.0526259	-0.0550014	-0.0546173	0.00445059	-0.0119502	0.0175152	-0.0474765	0.0296077	-0.0120065	0.0126597	0.0267925	-0.0328332	-0.0340475	-0.0454899	0.0216736	0.00703201	-0.0271712	-0.0487655	-0.0656571	-0.0323569	0.0143683	-0.00269333	-0.015291	0.0159578	0.015818	-0.00733291	-0.0187945	0.0168624	-0.0664304	-0.0157108	-0.0541355
-0.0433563	0.00690382	0.0357683	0.0111187	-0.0195751	0.00781151	0.00132905	0.00567704	-0.0131446	0.00261093	0.000150974	-0.0134151	0.00146798	0.000844868	-0.00800711	-0.0257782	-0.0190133	0.0231382	-0.0414607	-0.0250653	0.0207075	-0.00111149	0.0106571	-0.0516847	-0.0217062	-0.0276934	-0.0500193	-0.00907003	-0.0426763	-0.00111103	-0.0408236	-0.0286615	-0.0377909	-0.0254269	-0.0450915	-0.014357	-0.0390881	0.0169449	-0.0726724	-0.0354124	-0.0142439	-0.0194769	-0.0161544	-0.0501406	0.054642	-0.0275846	-0.0198013	0.00558802	-0.0306538	-0.0725352
0.0224518	-0.0106524	0.0281827	-0.0100124	0.0104034	-0.0488529	0.00847983	-0.032663	-0.00686839	-0.0269191	-0.0141922	0.00887397	0.0411464	-0.00619713	-0.0142033	-0.0212543	-0.00677526	0.00879422	0.0107808	0.00927009	-0.0183523	-0.00156163	0.0290531	-0.016818	0.0116856	-0.0226757	-0.0631951	-0.0154928	0.0385522	0.0044586	0.0509502	0.00221909	0.00201684	0.0535625	0.0721448	-0.0272152	0.00150785	0.00884486	0.00742923	0.0182259	0.00986578	-0.0060104	0.00386926	-0.00457005	0.0389801	0.0158487	0.032035	0.0919532	0.0581929	0.0802118
0.0120091	-0.00998221	0.00284357	0.00377051	0.000826623	-0.00295115	-0.00651644	0.0456154	0.00915837	-0.00745387	-0.0140139	0.011972	-0.0215086	-0.0389096	-0.00603207	-0.021595	0.0106045	-0.0244612	-0.0262646	-0.0314108	0.0154956	-0.0242818	0.0111099	0.0278036	0.0318712	0.0186827	0.00358033	0.046065	0.0466626	0.0236953	0.037104	0.0528122	0.00133519	0.0324414	0.0103216	-0.00869877	-0.0648177	-0.00651489	-0.0166372	0.0106004	0.00815322	-0.0157405	-0.027729	0.00368499	-0.0199395	-0.0100847	0.00951576	-0.00480262	0.00728321	-0.0193763
-0.0431877	0.0208206	0.0240584	-0.0102012	0.0079795	-0.0228976	0.023428	0.00565715	0.0396829	-0.00782917	0.0236026	0.0295334	0.0594282	0.0127958	0.032195	-0.0135663	-0.0279997	-0.0239956	0.0116455	0.041271	0.0255442	0.01636	0.00254406	-0.0121453	0.0985453	0.0803003	0.0282311	0.0540121	0.0719368	-0.00378933	0.0232165	0.0125209	0.00820107	0.0218744	0.00222979	-0.0153725	0.0481924	0.0256737	-0.015832	-0.0105255	-0.022003	0.0672595	-0.0114216	-0.00453064	0.0253308	0.0780026	0.0118885	0.0263351	0.0260303	0.0544582
-0.00739426	-0.0058387	-0.0314307	0.0126156	-0.0166384	0.0186738	0.0300127	0.0488412	0.0376722	0.0310945	0.0620202	0.022945	0.0578594	0.0529459	0.0353291	0.0305816	0.024651	0.0402902	-0.00135052	-0.00662683	-0.0113828	-0.0149911	0.00597499	-0.0046582	-0.0148644	-0.00380959	0.0139762	0.00933989	-0.00913928	0.00562619	0.0105236	-0.00917883	0.000201979	-0.0302889	-0.0198566	-0.0180851	-0.0213943	-0.0230792	-0.0197482	-0.0233782	-0.0138343	-0.0142618	-0.0143366	-0.00731063	0.0156839	-0.0123434	-0.0300717	-0.0221824	0.00221351	-0.00920874
-0.00192177	0.00542604	0.0198729	0.0323752	-0.0175993	-0.0346628	-0.00349029	0.0381584	8.73234e-05	0.0177662	0.0301135	0.00382564	-0.000401008	0.0173562	-0.0419665	-0.0271177	-0.0196146	-0.031004	0.011837	0.0938873	0.096639	0.0128437	0.00774324	0.0134565	-0.0467756	-0.00122755	0.00173581	-0.0299144	0.0148399	-0.03935	-0.0539298	-0.021935	0.00797216	-0.0110113	0.0497787	0.0345473	0.00207091	0.024811	-0.00116439	0.0279104	-0.0174993	0.00974126	-0.0262857	-0.0113047	-0.0284404	0.0358269	-0.00817335	-0.00637397	0.0281417	0.017381
0.0285465	0.00519609	0.00172617	-0.0045927	-0.00951261	-0.00868396	-0.0126795	0.000325896	-0.00237035	-0.0111247	-0.0324251	0.0255877	-0.0384186	-0.0111854	-0.043749	-0.00137943	-0.0254196	-0.00862131	-0.0241839	-0.0277426	-0.0282052	-0.0339276	-0.0290412	0.00558492	0.0149156	-0.0544551	-0.0265527	-0.0314419	-0.0229698	-0.0494249	-0.0446964	-0.0389422	-0.00704843	0.00033281	-0.0179948	-0.0261745	-0.0182963	-0.0553906	-0.0775448	-0.0474445	-0.0296494	-0.0415995	-0.0361591	-0.0301613	-0.0483854	-0.0350119	-0.0419376	-0.0321377	-0.0249739	-0.0222441
0.0335704	-0.0200832	-0.0289142	0.0135298	0.0259694	0.0140385	-0.0381106	-0.00556768	0.0251246	-0.0182868	-0.00549674	0.0143691	-0.0156624	-0.0518221	0.0502092	-0.003355	-0.00702313	-0.0585929	-0.017276	-0.00261507	-0.0401746	-0.0444739	-0.00226589	-0.00365134	0.0229796	0.0352413	0.0787563	-0.00158737	0.0257952	0.0194176	0.0563808	0.0391554	0.0557085	0.0666829	0.0546034	0.116644	0.0336327	0.0109019	0.0917512	0.0601658	0.0782541	0.0748962	0.0489016	0.0530073	0.0392846	0.0882316	0.0660146	0.04543	0.0743586	0.114886
-0.00463267	-0.00886947	-0.00963651	-0.0312769	0.00244728	-0.00331157	0.0552799	0.0726619	0.0129193	0.0369682	0.0281972	0.0370772	0.0193409	0.00828231	0.0191268	0.00873408	0.0540757	-0.00836338	0.0213079	0.051646	0.0917256	0.0896908	0.079353	0.04359	0.0487019	0.0222203	0.0362557	0.0514996	0.0853535	0.0528717	0.0449046	0.039572	0.0558488	0.0627769	0.0674611	0.085279	0.0349038	0.0670529	0.120112	0.0939064	0.0997306	0.0875398	0.0775837	0.0342082	0.0585816	0.0647403	0.0371242	0.0647146	0.0394322	0.0575098
0.0142461	-0.0163296	-0.0125802	0.00986149	0.0162321	-0.0164888	0.00505892	0.0374552	0.0113092	0.0516294	0.0507714	0.0461171	-0.00719065	0.00179687	0.0342291	0.0138402	0.00605213	0.0356317	0.0262383	0.0018167	0.0311836	0.0549031	0.0137978	0.00816194	-0.0230178	0.0056608	-0.00396429	0.0439775	0.0658072	0.0378344	0.0727842	0.0558462	0.045232	0.0574843	0.0865694	0.0921658	0.0768323	0.0643985	0.0375571	0.0946022	0.115449	0.0756131	0.044436	0.114822	0.126979	0.0916181	0.107709	0.0829511	0.182808	0.124399
-0.00226465	0.0278663	0.0244414	-0.0140969	0.0258857	-0.0378529	-0.0239788	-0.0464429	-0.0271025	-0.0505269	-0.0406288	-0.0406445	-0.031011	-0.0575335	-0.0699028	-0.0385251	NaN	0.025034	NaN	-0.0276964	-0.066522	-0.127376	-0.0282615	-0.071305	-0.0491582	-0.0245928	-0.0284255	-0.0473739	-0.0298172	-0.0434501	-0.0113278	-0.00561433	-0.0167972	-0.0181199	-0.0494	-0.0456608	-0.0388811	0.035874	-0.0220795	-0.0528261	-0.0454017	-0.0733866	-0.09825	-0.119235	-0.0330965	-0.0814194	-0.0930202	-0.0642947	-0.056444	-0.0501533
0.0477832	0.00574725	0.0165135	-0.0205934	-0.0226002	-0.0107171	-0.0161332	0.0512492	0.04104	0.0140203	0.0486309	0.0181344	-0.0190085	0.00339911	0.0173976	0.00793233	0.0305143	0.0194484	0.00772862	0.0010458	0.00244943	0.0192834	0.0183675	-0.000492376	-0.00395629	0.0331954	0.00799209	0.0464151	0.0559756	0.0374982	0.0558502	0.0503952	0.0567453	0.0448077	0.0216773	0.0536877	0.0508898	0.0334667	0.0187595	0.0304231	0.00836928	0.0158412	0.0287159	0.100322	-0.00418518	0.0314757	0.0346049	0.0272269	0.0120319	0.0392289
-0.0124897	0.0349144	-0.024686	-0.0286564	0.00954751	0.0229811	-0.00161095	0.0443628	0.0412604	0.0194599	0.087559	0.0550957	0.0501909	0.0290715	0.0014336	0.0246256	0.0172809	0.020221	-0.00293962	-0.0260489	0.0145793	0.0260199	-0.0117581	0.0274977	0.017845	-0.000770749	-0.0063943	-0.00722782	0.0194814	0.0263942	0.0329786	0.0482188	0.0856921	0.0197073	0.0482449	0.0413582	-0.000852332	0.0268714	0.036339	0.00910501	0.0374152	-0.00266634	0.0174083	0.0281958	-0.0351888	-0.0268125	-0.00193806	0.0221299	-0.00447339	0.00971958
0.0368947	0.0476476	-0.016454	0.0300836	-0.0149232	-0.0353884	-0.0478604	-0.0645792	-0.0633954	-0.0649695	-0.0614217	-0.0666141	-0.0338969	-0.00520664	-0.0126625	-0.0445107	-0.0286167	-0.0255452	-0.0529277	-0.0650597	-0.0288031	-0.0536433	0.00805036	-0.0214643	-0.0195217	0.00131405	-0.0397246	-0.0232133	0.0138394	0.0382146	0.0439196	0.00745274	0.00484569	0.00522123	-0.0459527	0.0602228	-0.0249117	-0.00140529	0.0374896	-0.00797804	-0.015922	0.00438752	-0.00353611	-0.0504481	0.00809597	0.0174098	-0.0129843	0.00342267	-0.0465488	-0.0394069
0.0458442	-0.014901	-0.0220224	0.0259153	-0.0425244	0.00672119	0.000967062	-0.00576506	-0.0394063	0.0171183	-0.00499159	-0.00966904	0.00350835	0.0150185	0.0252077	0.0416842	-0.0133537	0.0237774	0.00643978	0.0111947	-0.00765765	0.00370296	0.0265109	0.0241493	0.0325718	0.0038109	0.0613927	0.0221653	-0.00846683	0.018675	0.00235382	0.0484628	0.0156519	0.0310198	0.031924	0.0350808	0.0210844	0.0197502	0.0103089	0.0120065	0.0150538	0.0323792	0.025181	-0.00342179	-0.00231103	-0.00351767	-0.000452105	0.00551768	0.0345447	-0.00268939
-0.00724602	0.0332344	0.0208244	-0.00202732	-0.0347054	-0.00484638	-0.00523373	0.00364871	0.00139066	-0.00740091	0.0440065	0.0573987	0.0480238	0.0370367	0.0113707	0.0436721	0.0257775	0.0374924	0.0155855	0.00632872	-0.0083587	0.0417789	0.0557687	0.0324734	0.0215546	0.0450892	0.0218648	0.031535	0.0173449	0.0190733	-0.00253846	-0.0114879	0.0667187	0.0312958	-0.0110444	0.00735961	0.024351	0.0143849	-0.0015612	-0.0219902	0.0252845	-0.00693039	0.00883389	-0.00138397	-0.00853048	0.00593188	0.0134537	0.0202032	0.0114853	0.00694468
0.00496434	0.0351383	0.0184355	0.0254127	-0.0723765	-0.0220237	0.0104492	0.0310398	0.00208247	0.0408342	0.0595074	0.045153	0.063018	0.0648854	0.0634778	0.0199586	0.0418744	0.0909598	0.0277436	0.00689596	0.0182255	0.0111308	-0.00817487	0.0159756	0.0143062	-0.0728466	-0.0361662	-0.0171743	-0.0201324	-0.0378852	-0.025334	0.00168447	-0.0581715	-0.0579575	-0.0507744	0.15482	0.227315	0.127451	NaN	0.230262	NaN	0.0672911	0.072363	0.135925	0.0684206	0.0725993	0.0459522	0.160287	0.0717504	0.0132414
0.0466024	-0.00462608	0.0232487	-0.024919	-0.0234703	-0.0276567	0.010821	-0.0310407	-0.00707911	-0.0163534	-0.0355893	-0.0165321	-0.00307478	-0.0490817	-0.0179378	-0.010767	0.0091855	0.0238386	1.24601e-05	-0.000452786	0.034422	-0.0179408	-0.0467121	6.09187e-05	-0.0497538	-0.0279419	-0.0191673	-0.0503231	-0.0489804	-0.0647919	-0.0541126	-0.0537534	-0.065816	-0.0617903	-0.0391492	-0.0957446	-0.0716246	-0.103002	-0.109356	-0.0790056	-0.0193242	-0.0395624	-0.0626195	-0.0531848	-0.0140318	-0.0110587	-0.0271627	-0.0656005	-0.0473943	-0.0753815
-0.000998628	0.0327289	0.0245776	-0.0114302	-0.0196978	-0.0171915	-0.00798838	-0.0254033	0.00625287	0.0176518	0.0603851	0.0317295	0.0307341	-0.00742254	0.0105253	0.0147571	-0.00316623	-0.00941878	0.0222052	0.0481962	0.0107693	0.0189277	0.0211946	0.0126928	0.0431021	-0.0184802	0.0290405	0.00471544	0.00911675	-0.0215887	-0.00876489	0.00948687	0.138764	0.0980795	0.0912735	0.103275	0.0158123	0.0137482	0.0503034	0.0678728	0.0531618	0.0383433	0.0450812	0.0591985	0.0284475	0.0624392	0.0506468	0.047212	0.050574	0.0865129
0.0309074	0.00109762	-0.0014826	-0.00574881	-0.0215551	0.0129262	-0.0161447	-0.0028615	0.0510344	0.0141927	-0.00785364	-0.0160493	0.0393614	-0.00284095	0.0267267	0.0199843	-0.0139	-0.00461592	0.0474668	0.0259546	0.0170539	0.055085	0.0445111	-0.00810489	0.014198	0.0204504	0.0340673	-0.00497138	0.123061	0.0453353	0.0201393	-0.00575252	0.0134726	0.0355254	0.0293184	0.02437	-0.0076788	0.0223079	0.0218295	0.00885829	0.00678024	0.0213028	0.0121584	0.0208597	0.0472323	0.02822	0.012467	-0.0150348	0.0270578	0.00406211
0.0315551	-0.0122376	-0.00539985	-0.00868132	0.0206737	-0.00359378	-0.0223162	0.269804	0.384291	0.263431	0.250625	0.258949	0.225478	0.225069	0.292681	0.230136	0.202868	0.182282	0.254257	0.231484	-0.0174716	0.151255	0.200858	0.223602	0.156062	0.124219	0.18854	0.0664041	0.141983	0.109279	0.0865011	0.119162	0.12215	0.0986009	0.112199	0.0848391	0.0739274	0.0764113	0.06393	0.0795916	0.103271	0.126011	0.102713	0.152375	0.122036	0.0935237	0.0700748	0.120663	0.111725	0.0688649
-0.000462336	-0.00995163	0.00785326	-0.00656252	0.00525383	-0.00782003	0.0116894	0.0174113	0.00283873	0.0408839	-0.00210293	0.0172519	-0.000164651	0.065698	0.0873135	0.0414996	0.0208704	0.0377081	0.0420729	0.0139724	0.0586225	0.0370569	0.068757	0.010513	0.00828086	0.0138483	0.0292068	0.023144	0.0866803	-0.00856718	0.019125	0.065186	0.0657304	0.061428	0.0176452	0.0266232	0.0378291	0.0819127	0.0566971	0.00409595	-1.02382e-05	0.0512691	0.0262123	0.0795315	0.033318	0.039551	0.00997716	0.043322	0.0378048	0.0312373
-0.0100821	-0.00597427	0.00944838	0.0118024	0.00801057	0.0103988	-0.0236038	-0.000976989	-0.0465542	-0.0703172	-0.0091205	0.0128194	-0.0183368	0.0226248	-0.0225603	-0.0238561	-0.0248428	-0.0387854	-0.068315	-0.0447134	-0.0720416	-0.0816163	-0.0825482	-0.0750084	-0.0725381	-0.0918656	-0.0579291	-0.0834522	-0.0348689	-0.013487	-0.014156	-0.0173641	-0.108405	-0.0939246	-0.10736	-0.0989343	-0.0767759	-0.0410266	-0.0589747	-0.0260086	-0.0603219	-0.0582475	-0.00978242	-0.000317776	0.00208602	0.00929645	-0.0209763	-0.0507582	-0.100127	-0.0934619
-0.0755692	-0.0808163	-0.0535893	0.0594079	0.0764354	0.0427768	0.0313547	0.0456147	0.0504926	0.120263	0.0900527	0.0871003	0.169903	0.185546	0.108741	0.144065	0.0549896	0.0415578	0.152555	0.0679964	0.00793487	0.0402901	-0.00560573	-0.031785	-0.0541517	-0.0402889	0.0832763	0.0671145	0.0590978	0.136725	0.108644	0.186661	0.0893589	0.14557	0.16967	0.0416751	0.102901	0.214359	0.167955	0.105177	0.107177	0.11998	-0.00607033	0.0553549	0.0164154	0.0677267	0.0107873	0.0800489	0.0441216	0.0734885
-0.00580859	-0.0419703	-0.013975	-0.0107138	0.0189393	0.0398312	0.0136972	0.0340307	0.0869799	0.0435179	0.0450777	0.0253545	0.0527696	0.054813	0.0475262	0.0482663	0.0539526	0.0423654	0.0882567	0.0479592	0.0590697	0.0690502	0.0730891	0.0612862	0.0475264	0.0805114	0.0884589	0.0387089	0.0446776	0.019787	0.033103	0.0472088	0.00726756	-0.0136365	0.00360789	-0.0328038	0.000376929	0.00129093	-0.0133275	-0.000602527	0.0106596	-0.036536	-0.0267656	-0.0373904	0.000840397	-0.0218707	-0.0370894	-0.0234144	-0.0131251	-0.00921399
-0.0214826	0.0511724	0.0240235	0.0582292	-0.0435433	-0.0328417	-0.0355575	-0.0318904	0.00559771	0.0220174	0.0958535	-0.00388943	-0.0749086	0.00586177	0.0699583	0.0884931	0.0805734	0.104791	0.0111984	-0.0432424	0.00312979	-0.0802744	-0.101919	-0.029886	-0.016209	-0.0856592	0.0210475	-0.0262756	0.0163475	-0.103362	-0.106017	-0.0894815	-0.0628715	-0.121667	-0.0915647	-0.114446	-0.124665	-0.0764807	-0.09171	-0.0717783	-0.107957	-0.104528	-0.094953	-0.127265	-0.100521	-0.0530089	-0.0353443	-0.0510414	-0.107032	-0.0918492
0.00163224	-0.027697	-0.000775851	0.00615377	0.021847	-0.0203894	0.0192293	-0.00667269	-8.50981e-05	-0.0306032	-0.0198052	0.0153322	-0.0368462	-0.0259687	-0.0237128	-0.034676	-0.00920048	0.0551405	0.0246575	0.0200276	0.02381	-0.0280766	-0.01108	-0.050372	-0.0616942	-0.0373759	-0.0135568	-0.0275047	-0.00761332	-0.045482	-0.0212953	-0.0336676	-0.0334026	-0.0149856	-0.0211727	-0.00136706	-0.00624168	-0.0312567	-0.0414958	-0.0233237	-0.0281643	0.0201785	0.01651	-0.0200628	-0.0237765	-0.0245387	-0.0453605	-0.0526051	-0.0451984	-0.0362134
-0.00975702	0.0160206	0.0158533	-0.00826257	-0.0106149	-0.00425856	0.00101921	0.126224	0.0727159	0.0466247	0.0242467	0.0304395	0.0409283	0.0372192	0.0567176	0.136191	0.254753	0.106854	0.111627	0.105623	0.123553	0.113448	0.106158	0.118394	0.184009	0.134113	0.150333	0.164483	0.170761	0.114514	0.140208	0.118885	0.0806186	0.0691293	0.129792	0.11377	0.129647	0.0955801	0.139622	0.0872416	0.115296	0.103769	0.111929	0.116954	0.104754	0.0915052	0.111432	0.0981658	0.0633652	0.092023
0.0145303	-7.80486e-05	0.0099562	0.00823577	-0.00389003	-0.01735	-0.0114042	-0.00766867	-0.00916495	-0.0194295	0.00394159	-0.00836427	-0.000996937	-0.0142751	-0.0254229	0.0155591	-0.0155848	-0.02084	-0.0172692	-0.0497887	-0.0191885	-0.017626	-0.00234801	-0.0159481	-0.0360382	-0.00720481	0.0227556	-0.000986961	0.0483829	0.0207221	0.0121072	0.0467593	0.0202629	0.0363969	0.0142815	0.0203316	0.0189572	0.0313637	0.0212906	0.0464094	0.0170367	0.0659941	0.0448219	0.0336063	0.0199989	0.0387717	0.0602064	0.0553095	0.081794	0.0327387
0.010935	0.0418202	-0.0287551	0.0254759	-0.0290441	-0.00575664	-0.0146752	-0.011475	-0.00561161	-0.0466215	0.00760956	0.00796078	-0.0241788	-0.0285749	-0.0305603	-0.0294977	0.0186789	0.0226399	-0.0461152	-0.0182904	-0.00795319	-0.00626762	-0.0143182	-0.0189319	-0.0117805	-0.0175618	-0.0295819	-0.0139924	-0.0559133	-0.0325735	-0.0206543	-0.0223869	0.0023478	0.0337771	-0.0218546	-0.0328395	0.043168	0.0354311	0.00574498	-0.0250068	0.00196975	-0.0604849	-0.0214141	-0.00886598	-0.0198361	0.0346669	-0.0119973	0.00789751	0.0192298	0.02445
-0.0137884	-0.018417	-0.015691	0.0485733	-0.00332743	-0.00089531	0.00354574	-0.0146032	-0.0165537	0.00386665	-0.0171738	-0.0262002	-0.0122334	-0.0252581	-0.0133752	-0.0467476	-0.0380387	0.00150305	-0.0429974	-0.048538	-0.061604	-0.0504653	-0.023937	-0.0543843	-0.04782	-0.048324	-0.0462061	-0.0498087	-0.0571596	-0.0750712	-0.0602426	-0.0246359	-0.0722144	-0.0691796	0.968856	-0.0834898	-0.0681108	-0.0709758	-0.0715513	-0.0881588	-0.0570558	-0.0637603	-0.0585908	-0.0753378	-0.0509664	-0.0850234	-0.0699043	-0.081009	-0.0592264	-0.0697552
-0.0892966	0.0105446	0.0028568	0.0212883	0.0150619	0.0234816	0.0160633	0.0696978	0.0403798	0.0330335	0.0111809	0.0393128	0.0330744	0.0785819	0.0363513	0.0648389	0.087983	0.0645393	0.114581	0.0624967	0.0650417	0.080054	0.0420816	0.0547028	0.0635227	0.0740797	0.0673024	0.101226	0.0860684	0.0966225	0.0698553	0.0561888	0.106269	0.082284	0.061357	0.0564285	0.0585992	0.107794	0.0880686	0.0732452	0.0883757	0.018265	0.0622841	0.0442974	0.0541055	0.0896666	0.0541293	0.106315	0.077417	0.0702933
NaN	NaN	-0.0519655	0.00849604	0.0517624	0.0509474	-0.0592404	-0.00488564	0.0199053	-0.0135159	0.00103619	0.0163774	0.0380748	0.0514901	0.024455	-0.0737554	-0.0645591	-0.0736683	-0.0680395	-0.0126105	0.00892518	-0.0311555	0.0885096	0.0508373	0.0742689	0.0554367	0.0185714	0.0476716	0.0848728	0.0564004	0.0364098	0.0680108	0.0795148	0.0539307	-0.0491704	0.0375672	0.056556	0.0491712	0.0712484	0.0766824	0.105012	0.127575	0.113633	0.0552379	0.028843	0.0927963	0.0867254	0.0782207	0.0794717	0.0910469
0.01488	0.00728963	-0.0047033	-0.009639	-0.0191438	0.0229797	-0.0116632	-0.0115636	2.93834e-05	-0.00477501	0.0131868	-0.00742843	0.00604303	0.0220633	0.019614	0.01033	0.000864344	0.00338753	0.0143748	0.036449	0.059536	0.0327182	0.0355107	0.0316936	0.0221932	0.0327091	0.0246846	0.0229089	0.0227087	0.0514608	0.0499237	0.0433315	0.0619758	0.0544637	0.0555742	0.0443879	0.0626722	0.065822	0.0535336	0.0577279	0.0591544	0.0388345	0.0423775	0.0408391	0.0448236	0.059143	0.0516268	0.0535489	0.0747858	0.0690545
-0.0275632	0.00288229	-0.00382542	0.0116581	0.007956	-0.0288246	0.0377169	0.0185218	-0.0168392	-0.0124902	0.00611616	-0.0154664	-0.017829	-0.0346102	-0.0191092	-0.0287427	-0.040625	-0.00530844	-0.0195295	-0.0336124	-0.00985736	-0.0116366	-0.0102548	-0.0517912	-0.0321662	-0.0729759	-0.0427807	-0.0227693	-0.019606	-0.0179826	-0.0143801	0.0218901	-0.036697	-0.0352016	0.0032501	-0.0465783	0.000548281	-0.0109999	-0.0255687	-0.0245903	0.0134752	0.0263264	-0.0127728	0.00280417	-0.0292698	-0.0100917	0.00885662	-0.0153004	0.0094405	-0.0114853
0.00298689	0.000986599	0.0344524	-0.00681999	-0.0447387	0.0146527	-0.00151991	0.0787366	0.0258916	0.00404843	0.00522379	0.0553035	0.0605716	0.0622174	0.0600504	0.0862069	0.057559	0.0707208	0.0343373	0.0277045	-0.0198241	0.000450392	-0.00565417	-0.0736183	-0.0643482	-0.0509163	-0.0582944	-0.0206657	-0.0134256	-0.0448831	-0.0460526	-0.0454342	-0.0641936	-0.0461933	-0.047688	-0.0468132	-0.0290899	-0.0493635	-0.0398549	-0.0276386	-0.0265156	-0.024877	0.00282284	-0.0154808	-0.00530853	-0.0311625	-0.00393082	-0.0395188	-0.0277058	-0.0302184
0.0436557	-0.00488409	-0.0194828	-0.000336378	-0.0166669	-0.00751618	0.00523063	0.00248683	-0.0100686	-0.016849	-0.0236761	-0.017008	0.0021092	0.0101861	0.00480016	0.0112741	0.0181825	0.0356697	0.0415349	0.033436	0.00352945	-0.00114587	-0.00921791	-0.00586203	-0.0107087	-0.00511312	0.00803971	0.0144656	0.00586442	-0.00496079	-0.00454699	0.00518416	0.0034156	0.000318201	0.0453893	0.0356825	0.0318822	0.0325225	0.0420694	0.0530213	0.0432094	0.0709402	0.0515459	0.0644173	0.0839095	0.0562371	0.0682849	0.0487196	0.0381879	0.0704345
-0.00602063	0.046381	0.00910999	-0.0248019	0.0063373	0.00171742	-0.0327232	-0.0289509	-0.0496507	-0.065446	-0.0464569	-0.00556226	0.0314391	0.0929706	0.0576225	0.0271226	0.0372854	0.0283903	0.0257181	0.0508216	-0.00808503	-0.00563533	0.00536483	0.0443239	-0.00570002	0.0184967	0.0534046	0.0296318	0.0267409	0.0142238	-0.00990125	0.03145	0.0260043	0.0301268	0.0230859	0.0698383	0.0825985	0.0460512	0.0596137	0.0620548	0.0200521	0.0437915	0.0354136	0.0820923	0.0416873	0.0381574	0.03123	0.0355142	0.0277265	0.0286492
-0.0363485	-0.0525	0.0239422	0.019195	0.0293274	0.0216079	-0.00522409	0.00293446	0.00246357	-0.00382683	0.00469854	0.00838539	-0.00704688	-0.00891778	-0.0206372	0.00528322	0.00238403	0.0221209	-0.00276503	0.0182371	0.0409565	0.0177899	0.062158	0.0252303	0.018874	0.0497002	0.0597409	0.0502302	0.035546	0.0479534	0.0667444	0.0604618	0.00987595	0.0400499	0.025453	0.0178884	0.0102417	0.0139376	-0.00408197	-0.0057319	0.0166177	-0.0143985	0.0357965	0.00391288	0.00432459	0.00676386	-0.0143719	0.0204431	-0.00830882	-0.0232483
-0.0168907	-0.0103521	-0.0146587	0.0156603	0.00238025	0.0186477	0.0052132	0.0043517	-0.00899595	-0.00683632	0.00596475	0.043749	0.0153756	0.00506861	0.0638316	0.0303508	-0.00597166	-0.00876114	0.038637	0.00810607	-0.0149473	-0.0108549	-0.0130095	-0.0122405	0.0466605	0.00413442	0.030678	-0.0163008	0.0143399	0.0082646	0.0470591	0.00959675	0.0165907	0.0100971	0.0641446	0.00405206	0.0124384	0.0146955	0.0105581	0.00291605	0.00718255	-0.00627991	0.00775519	0.0176118	0.024692	-0.0148087	-0.0120312	-0.0255324	-0.00440072	-0.00833453
-0.00353438	-0.0106777	-0.0273122	0.0112162	0.0376958	0.0158945	-0.0232822	0.0263701	-0.0145311	-0.0152496	-0.0432668	-0.0425777	-0.0408689	-0.0307169	-0.0337231	-0.0370621	-0.022689	0.00388277	0.0137354	0.00985837	0.00362468	0.0182723	0.0290865	0.0111394	0.0345992	0.0290665	0.0119306	0.0511904	0.0335861	0.0429019	0.00679886	0.0155611	0.0314827	0.0255505	0.0405012	0.000748936	0.0204048	0.00170684	0.0119952	0.0212294	0.0220159	0.0161954	0.0501873	0.0415559	0.0337827	0.0635012	0.0704346	0.0489511	0.0663007	0.0457223
0.00653571	-0.010548	-0.00317025	-0.0144766	0.00469811	0.000779647	0.0161814	0.0132959	-0.034523	-0.00629236	-0.0219458	-0.0390889	-0.0509852	-0.0337114	0.00249782	-0.0257374	-0.0464625	-0.0299553	-0.0316154	-0.0346421	-0.0514503	-0.0544625	-0.0299864	-0.0493155	-0.0337723	0.0124392	0.0195418	0.0151497	-0.0180829	-0.0189152	-0.0368363	-0.0130244	0.00227478	-0.00356186	-0.0300661	-0.0136713	-0.0169029	-0.0191772	-0.0272938	-0.0468604	-0.0488498	-0.0264645	-0.0348069	-0.0275563	-0.0243151	-0.0460721	-0.0323604	-0.0350334	-0.0269797	-0.0219247
-0.0107786	-0.0113104	-0.000593948	-0.00224755	0.0234335	0.018829	-0.0173319	0.0594501	0.0691958	0.0322635	0.015857	0.0342731	0.0463692	0.0416992	0.0125821	0.0496707	0.0298768	0.0134747	0.0276347	0.0379676	0.0391062	0.0161225	-0.0158045	0.0665222	0.0360569	0.0253525	0.0097598	0.0202685	0.00407049	-0.00604449	0.00379428	0.0231381	0.000812719	0.0205079	-0.0243177	-0.0406606	-0.0279939	-0.0316076	-0.0054167	0.00878291	0.00456843	0.00877562	-0.0106633	-0.00357575	-0.00630198	0.0130798	-0.0277807	-0.0161945	0.00744071	-0.0141634
-0.0239239	-0.0259575	-0.00694903	-0.00716468	-0.00242441	0.0296893	0.0367302	0.0508796	0.0397582	0.0298806	0.0465327	0.0512627	0.0975948	0.12449	0.11062	0.0945091	0.0804859	0.10698	0.109009	0.141269	0.124562	0.140663	0.126798	0.178313	0.14787	0.109679	0.125985	0.145161	0.143277	0.110086	0.137953	0.198925	0.14018	0.196999	0.147619	0.187652	0.131419	0.120891	0.135164	0.14021	0.147224	0.150321	0.123225	0.115336	0.123808	0.108758	0.149067	0.118237	0.167821	0.149101
-0.00872835	-0.00545241	0.00428958	-0.00523541	0.00905941	0.000442975	0.0056242	0.0184348	0.0268095	0.0237533	0.0130689	0.0144151	0.0201553	0.0285761	0.0369206	0.045207	0.0469726	0.0420278	0.0626092	0.0642744	0.0773268	0.0748332	0.0689335	0.0782523	0.085853	0.0943513	0.127645	0.113876	0.111027	0.120559	0.117186	0.111589	0.118079	0.112682	0.10439	0.107934	0.111832	0.10264	0.0968648	0.093517	0.102019	0.11454	0.0959719	0.0775435	0.0938361	0.0799112	0.0915985	0.0760917	0.0673968	0.0741464
-0.00370876	-0.00417673	-0.0141923	-0.00307297	0.0130019	-0.00311169	0.0152605	0.0287081	0.0102108	0.0336833	0.038076	0.0124742	0.0266611	0.0306159	0.0552843	0.0203738	0.0181866	0.000893361	0.0148471	-0.00609568	-0.00467033	0.0151386	0.00543421	0.0143897	-0.00505779	0.0242873	0.0124654	0.0139306	0.00225719	0.0186267	0.0147159	-0.0102925	0.00520457	0.0156363	-0.00943613	-9.3934e-05	-0.00874993	-0.00557242	0.00133454	-0.00392506	0.0278532	0.0172807	0.00400024	0.0236772	0.0211579	0.0308414	0.0292469	0.0287596	0.0197	0.0127941
0.00657973	0.000644391	-0.0142235	0.0103497	-0.00710322	-0.010102	0.0138549	-0.0244871	0.0136256	-0.00133613	0.0121648	-0.00886665	0.0172297	-0.00993388	-0.00530285	-0.0175651	-0.0156715	-0.0174686	0.0203016	0.0272377	0.022943	-0.0253481	-0.00951923	-0.0052678	-0.0179864	-0.0138898	-0.0394834	-0.0343859	-0.042544	-0.0301661	-0.0414205	-0.0428232	-0.0262412	-0.0485465	-0.0519507	-0.017648	-0.0235911	-0.0298216	-0.0372936	-0.00914466	-0.0437414	-0.0649728	-0.0336983	-0.0305851	-0.0352561	-0.0489288	-0.0406727	-0.0385619	-0.0207963	-0.0466631
-0.0229764	0.019301	0.00923356	-6.02798e-05	-0.0261161	0.050882	-0.0302638	-0.0057046	0.00382053	-0.0108942	-0.0304192	-0.0170267	-0.00524878	0.00518175	0.000259012	0.0144463	0.0142268	-0.0167175	-0.0173382	-0.0169406	0.0284499	0.0251508	0.0133379	-0.0283723	0.026185	0.010156	-0.0413654	-0.00662051	-0.00185724	0.017584	-0.00508872	0.0134941	0.0311934	0.0375811	0.0520557	0.0677184	0.0367511	0.0166202	0.0321675	0.0556036	0.0360699	-0.0312746	0.0145378	0.0354056	0.0528758	0.0673076	0.101666	0.0616534	0.0431827	0.0293797
0.0127545	0.00556938	-0.01288	-0.0079143	0.00585396	-0.0115257	0.00814222	0.0102805	0.0185411	0.0202667	0.00431462	0.00350479	0.00390541	0.00594846	-0.0128939	0.0156579	-0.0161458	0.0120867	0.0318784	0.0220593	0.0170431	-0.0150405	0.00825783	0.0214854	-0.00272382	-0.000991692	-0.00151503	-0.000399217	-0.012465	-0.00378856	-0.00512038	-0.0156776	0.0125443	0.00101991	0.00841072	-0.0109188	-0.0240667	-0.00829667	-0.0124299	-0.01008	-0.0129435	0.00555189	0.000778836	0.0023902	-0.00132016	0.00891742	-0.00876523	0.00898051	0.0128108	0.020419
0.0379514	-0.0453868	-0.0266928	0.0609435	0.0333902	-0.00680177	-0.0534037	-0.00105236	-0.0185256	0.0583097	0.00410636	0.00896882	0.0230935	0.00770765	0.043329	0.0563237	0.0389893	0.000941914	0.0347342	0.0689511	0.0795352	0.0977366	0.0710264	0.0499685	0.0376239	0.0251685	0.0258853	0.0423374	0.108728	0.0527046	0.0676519	0.013093	0.0243031	0.119652	0.0300347	0.0584578	0.0701698	0.0793484	0.115992	0.11567	0.0273325	0.0430271	0.0507571	0.122134	0.0208913	0.0989626	0.067177	0.0559107	0.168716	-0.0181073
-0.0140752	-0.00117715	0.0117118	0.0223385	-0.0123072	0.0190722	-0.025563	0.00521591	0.0291068	0.04369	0.0249594	0.0299544	-0.00464081	0.0306361	-0.00951084	0.00920407	0.00937985	-0.0155424	0.00159504	-0.0225734	0.00449235	0.00892198	-0.00871616	-0.0125695	-0.00997013	-0.0151186	-0.0165578	-0.029798	0.00516238	0.0132788	0.0331811	0.00408289	-0.000950241	-0.00892846	0.00451434	-0.00305066	-0.00362242	-0.0116232	-0.0382439	-0.0111929	-0.0216948	-0.0302008	-0.0234474	-0.0376628	-0.0644591	-0.0764889	-0.0509287	-0.0717333	-0.0900919	-0.096393
-0.00607966	0.00204819	-0.0300258	-0.00815077	0.0139276	0.0104853	0.0177951	0.0461488	0.0197468	0.0268778	0.0365232	0.0355161	0.0212015	0.0310144	0.0342189	0.0310308	0.029255	0.0320085	0.0379995	0.0666818	0.0701372	0.068252	0.0533455	0.050432	0.0519185	0.0611164	0.0434826	0.0335236	0.0088531	0.0298991	0.0124908	0.00409951	0.0397567	0.0440634	0.0313328	0.0462925	0.0508169	0.0394324	0.0244057	0.040442	0.0234766	0.0184163	0.0202134	0.0359082	0.0379762	0.0500778	0.0456972	0.0424144	0.0606642	0.0584554
0.0200576	-0.0175677	-0.00919798	0.00186989	0.0150411	0.00193348	-0.0121364	-0.00949816	0.000699936	0.0182662	0.0419522	0.0331248	0.0760848	0.0805124	0.0586374	0.109199	0.0895815	0.05933	0.0403694	0.0200244	0.043877	0.0426546	0.0483202	0.0712841	0.0819051	0.0321521	0.0276277	0.0725996	-0.00362958	0.0164175	0.0240538	0.00875865	0.000441707	0.016349	0.0178827	0.00677212	0.0138112	-0.0301753	-0.011783	-0.0397997	-0.0169981	-0.0340099	0.0187275	0.00723339	-0.0115795	-0.018422	-0.0159392	-0.0147246	-0.0202651	-0.0245015
0.0123263	-0.013743	0.00568087	0.0274267	-0.0283559	0.0241306	-0.0274657	-0.0164467	0.0253158	0.0294814	0.0178706	-0.010774	-0.00145754	0.046301	0.0283342	-0.0860413	-0.0579434	-0.0193009	-0.0321743	0.018844	0.0220984	0.0052727	0.0229608	-0.013081	0.0334087	0.041279	0.0580515	0.00602249	0.0405715	0.0197299	0.000217665	0.0470661	0.0312439	0.0213335	0.02904	0.0567878	0.0123201	0.0547664	0.0493138	0.00114015	0.0411421	0.0379987	-0.00293654	0.0527728	0.0466402	0.0220685	0.0317915	0.0423312	0.0468252	0.040211
0.0197434	-0.00619005	-0.0171271	-0.00782503	0.0259061	0.00453147	-0.0190388	-0.0431925	-0.00514248	0.0192577	0.0178627	0.0189791	0.029327	0.0229883	0.00987034	0.028101	0.0207789	0.0682198	0.0257104	0.0772667	-0.0129846	0.0232257	0.00497397	-0.00540448	-0.00806627	0.000794726	-0.00348376	-0.00430638	0.0248192	-0.0122939	0.00758771	-0.00783481	-0.00889448	-0.00921813	-0.0113622	-0.0404391	-0.0363867	-0.0441419	-0.0242575	-0.0256505	-0.0144151	-0.00838514	0.0125806	0.0744851	0.0779742	-0.0230083	-0.000357442	0.0158994	0.0141916	0.00461876
-0.0418899	-0.00899154	-0.0108162	0.00882317	0.0417109	-0.00132771	0.0124912	0.0377408	0.0440324	0.0295209	0.0477098	0.0240881	0.0310546	0.0306782	0.0408475	0.0329228	0.0250808	-0.00230515	0.00569717	0.0471015	-0.018592	-0.0330544	-0.031089	-0.0490177	-0.0424855	-0.0406893	-0.0232658	-0.0276864	0.0050678	-0.0276333	-0.0271305	0.000782338	-0.0148057	-0.00730534	0.00836321	-0.0048866	-0.00112126	0.000324848	-0.017423	-0.0179649	-0.011001	-0.0384876	-0.0253333	-0.0267788	-0.0434394	-0.057917	-0.0445752	-0.034582	-0.023459	-0.0128718
0.00677661	-0.0102902	-0.0186201	0.0245613	-0.00951957	0.0170545	-0.00996251	0.0267054	-0.00443863	0.0241067	0.0373648	0.0244744	0.0294896	-0.0117056	0.0248285	-0.0102142	-0.0295053	0.0238089	-0.00966412	0.0156868	0.00391308	-0.0309996	0.00159012	0.00647909	0.0537695	0.0144617	0.0107925	0.0213689	0.0145188	0.00585016	0.0147368	0.000765493	0.0324908	-0.00618073	0.0218197	0.0105608	-0.0126792	0.00807981	0.0191233	0.0107449	0.0399342	0.000439503	0.0165958	0.0447745	0.0381871	0.032921	0.0227608	0.0549905	0.045064	0.0370549
0.0239551	-0.025013	0.0103659	-0.00747312	0.0271429	-0.0456626	0.0166848	-0.00982088	-0.0140272	-0.0200749	0.00372755	-0.0210432	-0.0488285	-0.0177596	-0.0183258	0.0256251	-0.0172724	0.00802698	-0.0556121	-0.0344664	-0.0293583	-0.074877	-0.0896497	-0.0642396	-0.0549153	-0.0590369	-0.0385856	-0.0336158	-0.0551788	-0.0467876	-0.0912139	-0.0675003	-0.0787422	-0.0902136	-0.0226742	-0.0331896	-0.0394024	-0.0431933	-0.044888	-0.0249622	-0.0318979	-0.0432476	-0.022862	-0.0712279	-0.119007	-0.110809	-0.0878123	-0.112186	-0.139856	-0.137258
0.00426572	0.00582897	-0.00906269	0.00802986	-0.0174375	-0.00154584	0.00992146	0.0285828	0.0276457	0.0163595	0.00798176	0.0283175	0.00185652	0.0302715	0.0330185	0.0417557	0.0349521	0.0216877	0.0424023	0.0319034	0.0515788	0.0282035	0.0139737	0.0247129	0.0051514	0.00447935	0.0297396	-0.00488455	-0.00567609	0.0210058	0.0145812	0.00667618	0.00578029	0.00721229	0.00320034	0.0282515	0.0346959	-0.00578104	-0.00194207	-0.010541	-0.0127969	-0.00664274	-0.0225898	0.00611897	-0.0228473	-0.00329437	0.0185998	0.0243548	0.0320453	0.0128567
0.0300943	0.00218094	-0.00455742	-0.00318745	-0.0161223	6.76045e-05	-0.00847573	0.0297478	0.0293212	0.052464	0.0917279	0.0688668	0.0654827	0.0969907	0.147306	0.136345	0.131892	0.117789	0.197639	0.161273	0.157461	0.132289	0.177384	0.195561	0.196152	0.186662	0.171607	0.184627	0.196372	0.18128	0.188652	0.254021	0.200785	0.180905	0.209511	0.228333	0.181399	0.211153	0.223768	0.180138	0.251934	0.235652	0.251262	0.220798	0.225802	0.220115	0.264558	0.313035	0.166217	0.159445
0.0104478	0.00768694	-0.00978372	-0.0124184	-0.0018739	-0.0150555	0.0209968	0.00333092	-0.0222388	-0.00356866	-0.0345382	0.0133321	-0.0417206	-0.0150877	-0.0370606	0.00889522	0.0154427	-0.00483731	0.0286098	-0.00664573	0.0105465	-0.0113026	0.0073557	-0.00161573	-0.0218615	-0.0200991	-0.026727	0.0185596	0.00643679	-0.026748	0.00507068	-0.0195434	0.010848	-0.00982953	-0.0329611	-0.00195685	-0.00795714	0.0210736	0.0340159	0.00447459	0.0171052	0.00573531	0.00722552	-0.00165446	0.0198623	-0.00475191	0.00320585	-0.011716	-0.0114875	0.0143533
0.00680103	-0.00478027	-0.0122907	-0.0133931	0.00411544	0.014591	0.00495654	0.00949122	0.0192887	0.0140325	0.0183011	0.0438949	0.012973	0.017205	0.0298771	0.0145534	0.00682156	0.0417112	0.029243	0.0027325	0.046845	0.0280205	0.0446873	0.0249003	0.05578	0.0541156	0.0577229	0.0373226	0.0354357	0.0256939	0.0357943	0.0185986	0.0376352	0.0233636	0.034783	0.0293961	0.0315308	0.0287348	0.0268391	0.0551731	0.0339044	0.0381111	0.0702384	0.053137	0.0680224	0.0651223	0.0473481	0.0737342	0.0839625	0.0483794
0.0126098	-0.0010696	0.0138969	0.00657973	-0.00363403	-0.0138726	-0.0145102	-0.00539525	0.007818	-0.00714622	0.00939056	-0.0140434	-0.0185313	-0.0146034	0.00502959	0.00806961	-0.00732444	0.0440255	0.0542096	0.0500203	0.0489202	0.0471763	0.053883	0.052061	0.0360382	0.0487647	0.0587322	0.0452936	0.0309616	0.0275989	0.0303126	0.037463	0.00739326	0.00735339	0.019153	-0.000503942	-0.0131875	0.0127475	-0.00211666	-0.0182749	-0.00679587	0.013708	-0.00107972	-0.00821097	0.00249966	-0.00395578	0.0197378	0.0217604	0.0028732	0.0273703
-0.00479509	-0.0201352	-0.00410644	-0.00597055	0.00270606	0.0132897	0.0190115	0.0171025	0.0223679	0.0311488	0.0224254	0.00962056	0.0116025	0.0247925	0.0254857	0.0163747	0.0458507	0.0191343	0.0238718	0.0485856	0.0240982	0.0227059	0.0255494	0.0292977	0.0189736	0.0236247	0.0281896	0.00450382	0.0234737	0.00145238	0.000731196	0.0123001	0.0222067	0.0226307	0.00538998	0.0127413	0.0156663	0.0182738	0.0345621	0.0630865	0.0800851	0.0585824	0.0697832	0.0916874	0.0423468	0.0509444	0.0586513	0.0604374	0.0369556	0.0397939
0.0398502	-0.0179025	0.020869	-0.0104419	-0.00860283	-0.0230454	-0.000726604	0.00451915	0.0265538	-0.0181263	0.0158602	-0.019993	-0.0717693	-0.0816232	-0.0297203	-0.0714673	-0.0437926	-0.0391736	0.0326842	0.0197786	-0.0674308	-0.0602266	-0.062333	-0.0418274	-0.0277087	0.00878508	0.0394679	-0.00350657	-0.00521142	0.0402018	0.037266	0.0513364	-0.0198685	0.0198052	-0.0146255	0.0371768	0.0291303	0.0942962	0.0964039	-0.00649526	0.012826	-0.00106875	0.0570519	-0.000901426	0.00393588	0.00349666	0.0314699	0.0513638	0.0424367	0.090455
-0.00908716	-0.0140926	-0.0177612	0.0228464	-0.0376961	-0.00652189	0.0623125	0.028345	0.0327154	0.0745766	0.0301611	0.0448986	-0.0109194	0.0286979	0.0226828	-0.00696898	0.0398588	0.0437879	0.0262041	0.0443328	0.0508188	0.0556224	-0.00808504	0.017219	0.0284164	0.0575979	-0.00157077	0.0212852	0.0453381	0.0462134	0.000243194	0.0437236	0.0365619	0.0177452	-0.00650233	0.0370871	0.0500083	-0.00598148	0.0135096	0.00364108	0.00362501	0.0269128	0.0629076	-0.0252057	-0.0211263	0.00815229	0.0166088	0.025613	0.0194204	0.0123649
-0.000310816	-0.0167147	0.000952689	0.00561234	0.0106367	-0.00598692	0.00581066	0.0172599	0.0174914	0.069593	0.00192415	0.00468889	-0.0138995	-0.00371094	0.00110432	0.00628966	0.0337342	0.0345393	0.00499323	0.0324564	0.0413606	0.0251166	0.00588044	-0.0103246	-0.00586038	0.00696157	-0.00158991	0.0198258	0.024733	0.00188604	0.0123466	-0.00147001	0.00142508	0.00252017	-0.00219255	0.0184862	0.0373837	0.0334147	0.00721636	0.043868	0.0149286	0.0231738	0.0301592	0.0492675	0.021895	0.0291322	0.00788438	0.0253034	0.0159148	0.0566528
-0.00552361	-0.0110804	0.00802535	-0.0165455	0.0243569	-0.00246057	0.00322783	-0.0178031	-0.0214171	0.0120611	-0.0265164	0.00341842	-0.0104847	0.00739257	0.00385965	-0.0208716	-0.0156469	-0.0030776	0.00325299	-0.00883907	-0.0115352	-0.00506279	-0.00825196	-0.00225656	0.00279799	-0.00828758	0.00267241	0.00819541	-0.00779381	-0.0228095	-0.0111989	0.00647847	-0.00947455	-0.0375297	-0.0263987	-0.000554718	-0.0278391	-0.0340088	-0.0405299	-0.0160815	-0.00634595	-0.0107742	0.00925919	-0.0057765	-0.0117641	0.00272264	-0.00755762	-0.0213548	-0.0134626	-0.00594339
0.0343928	0.028277	0.0194417	-0.0212395	-0.0218142	-0.0263498	-0.0127079	0.0137783	0.0477348	0.0421892	0.0590071	0.0251912	0.0332232	0.0792142	0.0980814	0.0355448	0.0214699	-0.0300817	-0.0232559	-0.0329156	-0.0172389	-0.0135773	-0.0101209	-0.0232738	-0.0247632	0.012842	0.00388965	-0.00563173	0.00949617	0.0257665	0.00630927	0.0125104	0.0556494	0.0356544	0.0673797	0.0608797	0.0414805	0.0766578	0.0700098	0.0524462	0.0477898	0.017108	0.0731386	0.0901244	0.0774193	0.0598761	0.0311535	0.0669428	0.119603	0.0743189
-0.00510714	0.0157034	-0.0230941	-0.0299837	0.0127921	0.0157694	0.0139201	0.0160581	-0.00406983	0.0280697	0.04958	0.0277339	0.0203672	0.0380737	0.0248487	0.0618092	0.0505572	0.0179059	0.0248948	0.0327717	0.014417	0.0328379	0.0178213	0.0166866	-0.00537808	0.0060665	0.0142374	0.0115338	0.0114718	0.016083	0.0594705	0.0665229	0.0127547	0.0552769	0.063667	0.0383934	0.0247902	0.0607885	0.0561927	0.0532873	0.0378313	0.0579522	0.0888399	0.0323144	0.027543	0.0281097	0.0631547	0.0839166	0.0438007	0.0670394
-0.024413	-0.0013071	-0.0288955	0.00437388	0.0454836	-0.0040679	0.00882605	0.0321633	0.0465687	0.0107946	-0.0088338	0.0156745	0.0229589	-0.0283545	-0.000258832	-0.030382	0.0317297	0.0317958	0.0177614	0.127982	0.020327	-0.0100835	0.0296089	0.0253082	0.0196457	0.00611225	0.0417527	-0.00177179	0.0237463	0.0192874	-0.0021891	-0.00152527	-0.0253403	-0.0202093	-0.0636846	0.00325349	0.028413	0.00626199	0.0208188	0.00304039	-0.0274208	-0.114569	0.00068926	-0.0177654	-0.0080081	-0.0124503	-0.0210785	-0.0385936	-0.00136498	0.0267285
-0.0120321	-0.0115459	0.0198945	0.0189048	0.0221919	-0.0130412	-0.0243719	0.0169531	0.0252275	0.00722546	0.0702541	0.0395641	0.00784657	0.0349599	0.0311483	0.0318387	0.0203245	0.0199516	0.0410671	0.0421103	0.0445806	0.028041	0.0343412	0.0533143	0.0382657	0.0328568	0.0514125	0.0657375	0.0504833	0.0486076	0.0641196	0.0708062	0.0576237	0.0680636	0.0688665	0.0855001	0.0725247	0.0800898	0.0851917	0.0743411	0.0487603	0.0396591	0.0737375	0.0420663	0.0896847	0.0692742	0.0976483	0.0533769	0.108787	0.104841
0.0142344	0.0165692	-0.00615481	-0.00304699	-0.0118714	-0.00206612	-0.00766421	-0.0296455	-0.024332	-0.0444945	-0.0401756	-0.0230446	-0.0363517	-0.0279168	-0.016045	-0.000645675	-0.0239984	-0.0320529	-0.0348669	-0.0297315	-0.0379384	-0.0158758	-0.062285	-0.0249667	-0.062165	-0.053892	-0.0896056	-0.0527163	-0.0517922	-0.069186	-0.0578087	-0.0725211	-0.084368	-0.0864114	-0.0736361	-0.0577962	-0.0663348	-0.089489	-0.0685143	-0.0743865	-0.0745441	-0.0600279	-0.0809649	-0.0828128	0.03273	-0.0546963	-0.0857103	-0.0448771	-0.0400058	-0.0396861
-0.016932	-0.00976858	-0.000673002	0.0159412	0.0110282	0.00696854	-0.00656436	-0.0039016	0.00806659	0.00611209	-0.0136374	0.0247958	0.0151839	-0.0209927	-0.00466351	-0.0243427	-0.0219239	-0.0157697	0.0111627	0.0223959	0.0103745	-0.00730681	-0.0175003	-0.0105813	-0.0277997	-0.00198856	0.00875592	0.0145387	-0.0153422	-0.00896564	-0.013242	-0.0299194	-0.0343359	-0.0146348	-0.0304709	-0.0383276	-0.0220717	-0.0408551	-0.000613877	-0.0330447	-0.0248087	-0.0204934	-0.0278546	-0.0326693	-0.0467527	-0.00776735	-0.0237044	-0.0280125	0.000562109	0.00387613
0.0490999	-0.00344873	-0.0224886	0.0112103	0.00180011	-0.00650575	-0.0296672	0.0129585	0.00813685	0.0412948	0.0552359	0.0496669	0.0295458	0.0491256	0.0544735	0.0296325	0.0196913	-0.0109519	-0.00367699	0.00240301	0.0222265	-0.0137621	0.0186467	0.0428752	0.0422612	0.0184595	0.00293747	0.0326977	0.00959967	0.00492808	0.0159863	0.00166058	0.0373369	0.0304092	0.00923322	0.00722902	0.0306259	0.0193916	-0.013865	-0.0107816	-0.0197055	-0.0204012	0.0112034	-0.00275485	-0.0322595	-0.000593703	-0.0303131	-0.0011065	-0.0090214	-0.0361417
-0.0123814	0.00229301	0.00791437	0.0110983	-0.0261984	0.0156516	0.00162259	0.0285762	0.0387789	0.0231112	0.0210855	0.0207481	0.0362319	0.0389976	-0.0227879	-0.0096015	-0.00654876	0.0426906	0.0196426	0.0103722	0.00536117	0.0162231	0.00570853	0.0104	0.0541881	0.0655768	0.0252611	0.0366481	0.0603396	0.0780533	0.0621306	0.125044	0.127477	0.0800705	0.0433997	-0.00670495	0.0752162	0.0496963	0.0669471	0.0835083	0.0470998	0.0538855	0.0417717	0.0650089	0.0453277	0.0599777	0.0307554	0.0753787	0.10546	0.0668202
0.0118848	0.0147465	0.00377414	-0.00274322	0.0132649	-0.0458339	0.00490672	0.00667875	0.0419886	0.0309976	0.0400083	0.0348422	0.0234219	0.0419891	0.0342623	0.0252645	0.0471158	0.0486966	0.0400444	0.0576482	0.0106089	0.0353255	0.0389528	0.0922944	0.0557206	0.0644264	0.0637203	0.0880122	0.0588716	0.106323	0.0506709	0.0387075	0.0464002	0.0817582	0.0479743	0.0468681	0.0725723	0.111543	0.106692	0.0478664	0.0531399	0.0473417	0.0556067	0.0500087	0.0564114	0.0518449	0.0857263	0.0662206	0.058229	0.0369071
-0.0225143	-0.0282045	-0.000546925	0.0280614	-0.0151561	0.0377644	0.000595981	0.073409	0.0991859	0.134339	0.0918271	0.0963298	0.145475	0.192071	0.143571	0.14276	0.137286	0.143784	0.11505	0.109049	0.126117	0.127028	0.106865	0.0641789	0.0872587	0.0689856	0.104436	0.112989	0.0716729	0.0777832	0.112261	0.127904	0.10783	0.091899	0.113909	0.110941	0.139772	0.0843406	0.112094	0.128051	0.121866	0.130264	0.0926117	0.125411	0.105187	0.124513	0.117721	0.132113	0.124098	0.117761
0.00345027	-0.0103456	-0.0258433	-0.00809622	0.0307571	0.0234965	-0.0134188	0.0182383	0.0345252	0.042681	0.0345218	0.0986125	0.0612038	0.100113	0.101349	0.131002	0.0899342	0.106674	0.118826	0.0998841	0.0733646	0.0860165	0.105622	0.0887576	0.0862537	0.164582	0.118744	0.104631	0.102667	0.124887	0.194044	0.173416	0.105068	0.181778	0.153192	0.189208	0.158775	0.196851	0.131965	0.146965	0.1651	0.192137	0.191623	0.156132	0.170984	0.12793	0.158861	0.141223	0.180469	0.222269
-0.00273573	-0.0124489	-0.00349121	-0.00361369	0.0152061	0.039616	-0.0325325	-0.0141935	0.00443911	-0.00838822	-0.0470124	-0.0259886	-0.0154187	0.00708249	-0.0242514	0.00102786	-0.0174163	0.0238448	-0.040028	-0.0283778	-0.0303387	-0.00872945	-0.0422937	0.0236786	-0.0358109	-0.0240554	-0.0353544	0.00746799	-0.0135696	0.014885	0.0145842	0.00221212	-0.0138868	0.0036648	0.0164785	-0.0198861	-0.0334832	-0.0105914	0.0604125	0.0134381	-0.000945528	-0.00656126	-0.0128971	-0.00594069	-0.00911057	-0.0193201	0.0082447	0.0148174	0.0157501	0.0253268
0.0388309	-0.0317272	-0.0269953	-0.0681486	0.014929	0.0271902	0.045921	0.0839545	0.0754863	0.0483015	0.0599789	0.048946	0.0970268	0.0866589	0.0917347	0.0972194	0.0951299	0.0447362	0.0966913	0.0891716	0.0453286	0.115146	0.0747317	0.0636243	0.0716468	0.0446964	0.0454417	0.0600112	0.0546219	0.101252	0.0805508	0.125972	0.135011	0.0706027	0.168868	0.165684	0.0544522	0.0640568	0.0711756	0.0593426	0.0223659	0.0191272	0.0181084	0.0325989	0.0290186	0.0429077	0.0748592	0.0489753	0.0418924	0.0220961
-0.0133398	-0.0249015	0.0406956	-0.0261118	0.00411606	0.0134988	0.00604265	0.0106881	-0.00886707	0.0453425	-0.0172251	-0.0532487	-0.0704532	-0.0440826	-0.0538706	-0.0624456	-0.0509053	-0.0250361	-0.074679	-0.0900598	-0.0433667	-0.0734231	-0.0233166	-0.057934	-0.0595727	-0.0932501	-0.0571322	-0.0333935	-0.0348965	-0.0559627	-0.04969	0.00844214	0.00233781	-0.0506512	-0.0554587	-0.0381335	-0.0513954	-0.0682746	-0.0124396	0.0343301	-0.0142299	0.0399375	0.00694824	-0.0173353	-0.0170136	-0.0468322	-0.00572583	-0.0215945	0.0370294	-0.0421087
-0.0133165	0.00933135	-0.00371214	0.00118283	0.0220509	0.0182762	-0.0338127	-0.0214804	-0.0202985	-0.0230172	-0.00202254	-0.000398024	0.000477416	-0.0191589	-0.0230266	0.00659395	-0.0114207	-0.0115094	-0.0282778	-0.00650047	-0.00522674	-0.00593879	0.0130032	-0.00493839	0.00437775	0.0276494	0.00960116	-0.00433835	0.0286351	0.0139776	0.0287079	0.00023812	-0.00215157	0.00851027	0.0182623	0.00120473	0.0105239	-0.000143415	0.0114464	0.0404476	0.0405586	0.0465651	0.0177801	0.0536269	0.0453367	0.0238096	0.0256936	0.0421396	0.0578307	0.0271915
0.016202	0.0255733	-0.00531947	-0.0103297	-0.00129933	-0.0127003	-0.0121266	0.0329723	0.0112201	0.057985	0.0576752	0.0133863	0.0257516	0.0102086	0.0269698	0.01426	0.00177008	-0.00470676	0.116591	0.114026	0.0945123	0.10927	0.101869	0.0674339	0.0389049	0.024326	0.0347841	0.0287356	0.0427024	0.0675139	0.07826	0.0954715	0.11056	0.0598338	0.116257	0.072379	0.0420332	0.117831	0.0966944	0.0932778	0.0754725	0.0370421	0.0182797	0.0276498	0.0145944	0.0200484	0.0254016	0.0093121	0.00892661	0.0328815
0.00313998	0.00562682	-0.000770151	0.00975793	-0.0158008	-0.00773327	0.00577947	0.0197423	-0.00128512	-0.00166913	-0.0267833	-0.0527048	-0.0274616	-0.0214232	-0.0226748	-0.0486814	-0.0272159	-0.0427878	-0.0202791	-0.0544927	-0.0618422	-0.0867292	-0.0508935	-0.0697474	-0.0752504	-0.0768724	-0.084895	-0.0856308	-0.0737976	-0.0500969	-0.0827841	-0.0467198	-0.0332681	0.0314931	0.00825745	0.048283	0.0603808	0.0514989	0.0680521	0.0554932	0.057522	0.103163	0.102669	0.0865311	0.117414	0.107573	0.111085	0.0799438	0.112727	0.135828
0.0213197	-0.0122351	-0.0132174	-0.00178735	-0.019495	0.0376706	-0.0122554	0.0123115	0.00233919	-0.00219555	0.0225142	0.0216406	0.0147083	-0.000873239	0.0243718	0.0304066	0.0285364	0.0211341	0.00131371	-0.0343868	-0.00636136	0.0270336	-0.00193112	0.0370619	0.00942244	0.0369768	0.0334732	-0.0275368	0.00783191	0.028011	0.0476089	0.00728622	0.00948996	0.00317238	-0.000644108	0.0321797	0.0610969	0.027632	-0.00770359	-0.0154144	0.0245977	0.00585816	0.0152438	-0.00993982	-0.0162671	0.00571011	-0.0167725	-0.0432459	-0.0193355	-0.0376859
-0.0458775	-0.00572142	0.040353	0.00048682	0.00283077	-0.00318126	0.0111095	0.0118768	-0.00768232	0.0202705	0.0272567	0.0384627	0.0428606	0.015349	0.0262336	0.0149537	0.0495683	0.0432707	0.0216175	0.0129203	0.0195873	0.0266786	0.0147248	0.010199	0.0306151	0.0381804	0.0825305	0.0213361	0.0587411	-0.00733607	0.0161323	0.0356763	0.0328593	0.0431381	0.063056	0.0630653	0.0526678	0.0538143	0.0701892	0.0721968	0.0570389	0.0672183	0.0907493	0.0555195	0.0812061	0.0882607	0.0459695	0.0720693	0.0663899	0.054695
0.00343607	0.0188784	-0.0150675	-0.00162307	-0.0237816	0.0164897	0.00166799	0.000147096	0.0108452	0.00118317	0.00784123	0.019821	0.00596172	-0.0178795	-0.00822697	0.0075312	-0.0203705	-0.00608151	0.0223662	-0.00364399	0.0253688	0.0452302	-0.00771385	0.0178348	0.00376427	0.00644979	-0.00488041	0.0284921	-0.0208086	0.023645	0.0123843	0.0301299	0.0350953	0.0306808	0.0265479	0.0318668	0.0445625	0.0347404	0.0265006	0.0395148	0.0620324	-0.0028308	-0.0145224	0.0482191	0.0562917	0.0248581	0.00203404	0.039852	0.0600113	0.0352693
-0.0368439	0.00604913	0.0371652	0.0234965	-0.00343401	-0.023828	-0.002605	-0.0370712	-0.0296628	-0.018772	-0.0311219	-0.0476328	-0.0627203	-0.0530283	-0.0209401	0.00061876	-0.0337597	-0.0387734	-0.021453	-0.00598102	-0.0461907	-0.0239543	-0.0628482	-0.0546796	-0.060466	-0.0311666	-0.055983	-0.0498456	-0.0366736	-0.0554267	-0.0856003	-0.04924	-0.0630344	-0.0972827	-0.0644668	-0.0665591	-0.102527	-0.0673588	-0.0279697	-0.0578837	-0.0603481	-0.0485602	-0.0531017	-0.09147	-0.0880818	-0.0540795	-0.066337	-0.0782282	-0.0872857	-0.0444097
-0.012145	-0.0132012	-0.0068304	0.0258794	0.00263284	0.00576795	-0.00210351	-0.0126144	0.0401144	0.0554456	0.0157108	0.0488581	0.0376333	0.0717665	0.0562974	0.0779971	0.0392907	-0.00602077	-0.0230372	0.0036478	0.0435629	-0.00478704	0.0341905	-0.00652386	-0.0581144	-0.0542281	-0.00921079	-0.054799	-0.00085316	0.0290438	0.0173096	-0.0239588	-0.0138598	-0.00475311	-0.0492264	0.0256204	0.0484805	0.0800522	0.069805	0.0758242	-0.0109847	-0.0250169	0.0402937	0.0393278	0.0203911	-0.0132127	0.0250725	0.0259798	0.0565674	0.0676627
-0.0374425	-0.0386999	0.0612088	0.0317112	0.0255236	-0.0804277	0.0381264	0.0372579	0.0423623	0.0436263	0.0361703	0.027108	0.0449196	0.0104637	0.00970106	0.0515643	0.0286714	-0.00397449	0.0585272	0.0358185	0.0430587	0.0543949	0.0482478	0.0289153	0.0291857	-0.077826	-0.0533929	0.0277845	0.028252	0.0462402	0.0461543	0.0360449	0.0251487	0.0298524	0.0480329	0.041984	0.0274469	0.0408815	0.0419092	0.0589029	0.00309235	0.0417089	0.0726041	0.0808343	0.0759332	0.0427444	0.0855486	0.085531	0.0958049	0.0975998
0.0100172	-0.0178404	0.00361706	0.00276665	0.00213839	-0.0142345	0.0135355	0.0310853	0.0385555	0.0365905	0.0270882	0.0741985	0.0478157	0.0221015	0.0742215	0.0447999	0.0669529	0.012856	0.0144601	-0.000588414	0.00340778	0.0773539	0.0721877	0.0394513	0.0507402	0.0209465	0.045729	0.053907	0.0828733	0.0533026	0.0273687	0.0733373	0.0490873	0.0353265	0.00521953	0.0192567	0.0310857	0.0521561	0.0370984	-0.00122223	-0.0425099	-0.0058509	-0.0128588	0.000841444	-0.000124009	-0.0493181	-0.00646483	-0.00304592	-0.0190034	-0.0398798
-0.0387464	0.0189354	-0.0460795	0.0149156	0.017083	0.0314364	0.00245551	-0.0149267	0.02089	0.00353048	0.0305968	0.0201034	0.033634	0.0162697	0.0156042	0.0331022	0.00208636	0.0181669	0.0273496	0.0252082	0.00637226	0.0230163	0.0221077	0.0393684	0.0823849	0.0351212	0.0588234	0.0287465	0.0492806	0.0479395	0.0213749	-0.00713233	0.0290697	0.0516954	0.0162493	0.0045939	0.0227475	-0.00601368	0.00713598	0.0287781	0.0160827	0.021753	0.0327937	0.128623	0.117082	0.0609408	0.0763731	0.0697942	0.0960054	0.0905956
0.00155629	-0.00509559	-0.0078197	-0.0194155	0.00915779	0.000561018	0.0210557	0.0174977	0.00303265	0.00761872	0.00436499	0.0197383	0.0115988	0.0201126	0.0513489	0.039206	0.0290677	0.00653561	0.0205955	0.0360556	0.0275067	0.0446485	0.0595209	0.0503116	0.0621754	0.0691036	0.0439339	0.043212	0.0247255	0.00912229	-0.00114567	0.0281721	0.0426478	0.0461464	0.025514	0.0326363	0.0169308	0.01567	0.0276811	0.00677994	-0.0194339	0.0014323	0.0200411	0.0164977	-0.00136106	0.00132713	0.00692194	0.00735302	0.00295241	-0.00400226
0.0107682	-0.00251113	0.0117358	0.00583318	0.00768096	-0.0152583	-0.0182486	0.00470371	-0.0190663	-0.0116972	-0.0333996	-0.0215375	0.0101201	-0.0203213	-0.0066598	-0.0275984	-0.0335366	0.00993321	-0.0168226	0.00377217	0.00154627	0.00198239	0.00597774	-0.0088655	-0.00956569	-0.0353654	-0.0482896	-0.037061	-0.0223694	-0.0084479	-0.0504441	-0.028863	-0.0306373	-0.0596908	-0.0493829	-0.0546778	-0.00387481	-0.0304299	-0.0506551	-0.0401063	-0.0493826	-0.0358215	-0.0633238	-0.0383859	-0.0422903	-0.0285864	-0.0496091	-0.0686501	-0.0555147	-0.0444487
-0.00709306	0.00176806	-0.00948353	-0.0186653	0.0116578	0.0130545	0.00876158	-0.02449	0.0258503	0.00216786	-0.00295792	-0.00285435	-0.00970287	0.0103984	-0.00188241	-0.0147216	-0.0337555	-0.00411509	0.00652793	-0.0295827	-0.0127556	-0.015465	-0.0173444	-0.0313192	-0.00246432	-0.0308482	-0.0482984	-0.0389148	-0.0419604	-0.0481607	-0.0599503	-0.0482383	-0.0486582	-0.0488578	-0.0195493	-0.0121182	-0.0207425	-0.0191791	-0.0450966	-0.0294329	-0.0222878	-0.0423462	-0.0327408	-0.0246476	-0.0192729	-0.0182017	-0.0238533	-0.0202554	-0.0183449	-0.000758849
-0.0384405	0.0679553	-0.0354133	0.0249185	-0.0381794	0.00169966	0.0174598	0.00236826	0.040844	-0.00899894	-0.00100726	0.03219	-0.0543918	-0.0345287	-0.0388894	-0.0735504	-0.065189	-0.0697075	-0.0585814	-0.0887305	-0.0551077	-0.0421789	-0.0436888	-0.063904	-0.0154591	-0.0316209	-0.0427089	-0.0470981	-0.0564433	-0.0965267	-0.0560445	-0.074111	-0.0625451	-0.0526977	-0.0661195	0.021472	-0.000320512	-0.0156959	0.0152839	0.00624182	-0.0309844	-0.0226178	-0.0027069	-0.00587308	0.0180377	0.011043	0.0203207	0.015484	-0.0166458	-0.0259416
0.0175601	0.00680597	-0.030008	-0.0330506	0.022826	0.0101111	0.00575546	0.00895443	0.0527509	0.0657247	0.0319242	0.0430343	0.015367	0.0329063	0.0558879	0.0740499	0.0400345	0.0701728	0.116449	0.100008	0.0359644	0.0913049	0.086602	0.0912369	0.109571	0.128669	0.0714582	0.0952026	0.0840383	0.118086	0.090314	0.117038	0.135537	0.104774	0.154924	0.0865477	0.10286	0.0807859	0.0837281	0.10177	0.129988	0.120992	0.120587	0.114237	0.138315	0.156818	0.13518	0.13201	0.120599	0.140099
-0.0601509	-0.0338264	-0.00493849	0.0219097	0.026412	0.0117728	0.0388212	0.0288152	0.0593898	0.0642472	0.0245279	0.0294419	0.00701932	0.0137551	0.0200766	0.0586611	0.0229194	0.00323875	0.0106276	0.0164652	0.0136786	0.0242901	0.0440411	0.0288761	0.0519576	0.0513622	0.0298432	0.0684099	0.0419607	0.0140251	0.0683515	0.0580309	0.0767648	0.0551879	0.0433883	0.0677093	0.0505222	0.0402847	0.0633714	0.0958073	0.09485	0.0720119	0.0825953	0.0913471	0.117709	0.0674207	0.109538	0.117809	0.0979611	0.0823137
-0.0254125	0.016218	-0.0191351	0.00500446	0.00417455	0.015876	0.00327466	-0.0122383	0.124366	-0.0504439	0.0346036	0.0144191	-0.0624024	0.0563674	0.0330334	0.0161791	0.0100857	0.016181	-0.003889	0.0127358	0.0430242	0.0249923	0.0242743	0.0692037	0.0264641	0.0349934	0.0168181	0.0061809	-0.0106442	0.00769779	-0.0138118	0.00164804	0.0195144	0.0199221	0.0011031	0.0310683	0.00972222	0.0250981	0.0337918	0.0218128	-0.00158755	0.0494485	-0.0026661	0.038985	0.0417342	0.031593	0.0230857	0.0486156	0.0207087	0.0179466
-0.00879339	0.0265751	-0.0108009	-0.0198584	0.00121236	-0.00427225	0.0159374	0.0012971	-0.000345857	-0.0286121	-0.00877798	-0.0231444	-0.0325205	-0.0942929	-0.0456766	-0.0669048	-0.024038	0.0215058	-0.077949	-0.0600232	-0.0412636	-0.0620761	-0.00647896	-0.00215776	-0.0366965	-0.00974221	-0.11431	-0.112761	-0.013716	-0.0136961	0.0214823	-0.00843298	-0.00285167	-0.0688788	-0.108713	-0.0869923	-0.065212	-0.02677	0.0212735	-0.0135172	-0.00909192	-0.0730099	-0.015367	-0.0565045	-0.0398918	-0.0642596	-0.0368423	-0.0362245	0.0387804	-0.0618975
0.0148577	-0.0385715	0.0117738	0.00564979	-0.00286335	0.0106749	-0.00152123	0.0193966	0.0196219	0.0228493	0.0023384	0.0145774	0.0145791	0.000752087	0.000452979	0.0156901	0.0301841	0.026356	0.0327192	0.0514954	0.0590997	0.0475033	0.0348122	0.0665795	0.0431907	0.0622818	0.0667473	0.0486709	0.0388541	0.0434207	0.0733549	0.102967	0.0532854	0.0936726	0.0799662	0.112307	0.0828425	0.0856488	0.074354	0.0995707	0.120646	0.0624713	0.0625486	0.0770486	0.0990801	0.081316	0.0683516	0.0904859	0.098182	0.0941221
-0.00225921	0.00283468	-0.00335947	-0.0191779	-0.00693122	0.0423421	-0.013449	0.0245813	-0.00447521	0.00277983	0.00736075	0.0170014	0.00723349	-0.000800522	0.0122158	-0.00929547	0.0028626	0.0257898	0.0274353	0.0184886	0.00123742	0.0108267	0.000872301	0.00488883	0.00905774	0.00652754	0.0525085	0.018982	-0.0225596	-0.0188674	0.00302746	-0.00561421	0.0139563	0.0113816	-0.0244216	0.0282944	0.0198261	-0.00512713	-0.0142421	0.0206998	0.00576998	-0.0146314	-0.0201875	-0.0092589	-0.0300416	-0.0336274	0.0210562	-0.0286443	-0.00160221	-0.00714217
0.0625627	-0.00957418	-0.0187724	-0.00705856	-0.0151017	-0.00209572	-0.00996018	0.0195171	0.0536476	0.0170745	0.0693002	-0.0206398	0.0158651	0.0257607	-0.0282518	-0.0118767	-0.0268043	0.0114593	0.0243499	0.0236597	0.0252109	0.0135631	-0.0128495	0.0523609	0.0518267	0.0375192	0.121114	0.0788622	0.120585	0.18654	0.159011	0.122837	0.0935843	0.134922	0.0637458	0.0873847	0.0825736	0.0780338	0.0818761	0.153815	0.12143	0.109805	0.114009	0.0615083	0.0819066	0.130864	0.0740605	0.0923794	0.107686	0.0710378
0.00770761	0.00242321	-0.00599507	0.00121234	-0.00904536	-0.00501919	0.00871645	0.011271	0.0101196	0.0213762	0.00140587	-0.0138299	-0.017201	-0.0293481	-0.0184933	-0.00995427	-0.0185711	-0.0179584	-0.023809	-0.00748787	-0.0178129	-0.00389456	-0.0191639	-0.0270363	-0.0285997	-0.00648966	0.00517856	-0.00352843	-0.0203434	-0.0472632	-0.0393697	-0.0282488	-0.0174737	-0.0495793	-0.0554461	-0.0573866	-0.0362319	-0.0502124	-0.0403947	-0.0550258	-0.0446039	-0.0500713	-0.0464573	-0.0603713	-0.0579894	-0.072304	-0.0553313	-0.0638989	-0.0602912	-0.0602726
-0.0658536	-0.0271456	0.0202718	0.0222247	0.0537466	0.00757983	-0.0108237	0.00663869	0.0319505	0.0141142	0.010941	-0.00238398	0.00536582	-0.0260842	0.00347384	0.0191675	-0.0156929	0.00413881	0.00288771	-0.015953	-0.0194026	-0.00376343	0.0229802	0.0278551	-0.0193942	-0.0152404	0.0323303	0.00250769	-0.00309506	-0.000673514	-0.0171451	0.0163629	-0.0135588	-0.0312501	-0.00951875	-0.0159289	0.0165037	-0.0144747	-0.0432289	0.0134082	-0.0186294	0.0383592	0.038689	0.0203606	0.028262	0.0440878	0.0967189	0.0534437	0.044226	0.0131134
0.000609906	0.0177191	0.00364646	-0.00172604	-0.0093727	0.0170498	-0.0279265	0.0366342	-0.0192331	0.00671919	0.00724788	-0.00162228	0.00877402	-0.00157886	0.0431617	0.0362604	0.0165963	0.0242494	0.00979253	0.0156634	-0.0121773	-0.00427844	0.0027175	0.023698	0.0148516	0.00772315	-0.00974795	0.0179779	0.0335552	0.0110931	0.00323399	-0.00774815	0.0285308	0.0231247	0.018888	0.0247051	0.0120668	0.0266551	0.0639416	0.0303532	0.0251972	0.143181	0.0578607	0.0520904	0.0454965	0.0276424	0.0342231	0.00899434	-0.00942138	0.0711801
0.0130463	5.83216e-05	-0.00383172	-0.00720983	-0.00719611	0.00718632	-0.00205327	0.0279823	-0.00620399	0.0220579	0.039189	-0.00174193	0.0117416	0.0740558	0.0484085	0.0959824	0.0607122	0.0314844	0.058925	0.0465951	0.0192756	0.0478521	0.0706368	0.0646843	0.0689079	0.0625481	0.0596603	0.0774728	0.0553998	0.0879644	0.0850174	0.091748	0.0681635	0.107562	0.110044	0.102121	0.0877531	0.111309	0.0857298	0.107192	0.100086	0.0953315	0.120393	0.112381	0.0781095	0.124084	0.0976043	0.0962948	0.131331	0.110454
0.01979	-0.0258991	0.0323627	0.00936507	-0.015454	-0.00303958	-0.017125	-0.00441511	0.0137681	-0.016022	0.00839676	0.000511224	-0.0196388	0.00321167	-0.00269531	0.0181084	0.0026256	0.00547756	-0.0127506	-0.0221245	-0.00512881	0.000192258	0.0150153	0.0158877	0.0127149	0.0213295	0.0228838	0.0165435	0.0118999	-0.00168798	0.016175	0.00697513	0.0143949	0.010574	0.0545564	0.0304417	0.0477218	0.0348351	0.0267462	0.0276056	0.0378147	0.0869396	0.0603335	0.0635912	0.06126	0.0837327	0.0776407	0.0885034	0.0628634	0.0971302
[truncated: 53 more columns]

## Sheet: DMSO_LPS
1	2	3	4	5	6	7	8	9	10	11	12	13	14	15	16	17	18	19	20	21	22	23	24	25	26	27	28	29	30	31	32	33	34	35	36	37	38	39	40	41	42	43	44	45	46	47	48	49	50
-0.00334485	-0.00661446	0.0129384	-0.0164138	0.00330015	0.00894785	0.00118672	0.0516892	0.0379016	0.0263079	0.106929	0.135449	0.156197	0.16159	0.118057	0.138688	0.153424	0.140749	0.119095	0.125039	0.157393	0.178652	0.177275	0.174647	0.174807	0.190839	0.211576	0.230629	0.213724	0.226365	0.221539	0.22929	0.249502	0.231039	-0.00712721	0.004869	-0.0445379	0.0349475	0.185953	0.204172	0.202623	0.21899	0.222361	0.311477	0.260429	0.258019	0.243967	0.25508	0.209955	0.220956
0.0147464	-0.0141527	0.0164564	0.00667372	0.00603617	-0.00578617	-0.0239738	-0.0251778	-0.0383726	-0.0160738	-0.0377413	-0.0220061	0.0538359	0.097126	0.142437	0.0830249	0.075488	0.074779	0.0938302	0.0902635	0.0556349	0.0749306	0.0597027	0.0405757	0.0441922	0.0842151	0.0582469	0.039057	0.0387827	0.06664	0.0346295	0.0571876	0.0460679	0.0318408	0.0762203	0.0546292	0.107227	0.0835873	0.0511116	0.0869209	0.0805661	0.0847031	0.0717777	0.0565135	0.0672395	0.0749941	0.0585995	0.0614252	0.0687637	0.0430891
0.0174582	0.00046083	-0.0152358	0.016171	0.00615788	-0.0340701	0.00905801	-0.0215437	-0.0288229	0.058336	0.182609	0.161319	0.276389	0.211774	0.173598	0.250577	0.258818	0.229617	0.240743	0.207216	0.227765	0.206981	0.169555	0.210026	0.196323	0.168273	0.282338	0.192406	0.18359	0.152735	0.243179	0.188073	0.17771	0.192326	0.247197	0.191238	0.16734	0.196798	0.202637	0.176908	0.164281	0.187436	0.192416	0.168233	0.205983	0.205246	0.139009	0.190035	0.171391	0.141663
0.0277711	-0.0269688	0.0347443	0.00323061	-0.0326108	0.00714381	-0.0133101	-0.0792577	-0.0481456	-0.0586845	-0.0257964	-0.0538796	0.0644727	0.205039	0.210002	0.213007	0.240305	0.0893939	0.00883539	0.0474402	0.148321	0.143389	0.18049	0.24475	0.241617	0.211821	0.222726	0.241918	0.22575	0.267263	0.241184	0.203516	0.149196	0.188736	0.185845	0.188089	0.229404	0.214745	0.152443	0.153329	0.157413	0.192789	0.186658	0.149496	0.153937	0.210659	0.170949	0.173788	0.176715	0.166436
0.0691048	-0.0192625	0.0366991	0.0146758	-0.0342265	0.0166707	-0.0836614	-0.0988894	0.0124976	-0.108231	-0.0143503	-0.0399387	0.0182757	0.000550036	0.09864	0.14424	0.0688845	0.0275014	0.118769	0.135929	0.113288	0.131315	0.136605	0.160864	-0.00343595	0.022987	0.00825559	-0.0163489	-0.017515	0.0296503	0.115835	0.0540529	0.0964768	0.0476944	0.133646	0.107779	0.111823	0.130153	0.130496	0.106948	0.0924856	0.08605	0.0785931	0.0905437	0.0616172	-0.0500401	0.0749937	0.0339046	0.0156142	-0.0396711
-0.0078259	-0.0194244	0.018785	-0.0126413	0.00977861	0.0092333	0.00209464	0.00228474	0.0341443	-0.0308069	0.0303954	0.0730224	0.0866419	0.0944019	0.199917	0.1836	0.227098	0.213811	0.189081	0.196169	0.197882	0.1784	0.14177	0.169476	0.164756	0.123194	0.11468	0.181078	0.180067	0.189563	0.161293	0.205482	0.209934	0.224729	0.270988	0.247867	0.224497	0.269621	0.267314	0.243293	0.246722	0.292628	0.252029	0.267562	0.291792	0.263699	0.27171	0.26366	0.273523	0.264738
0.175722	-0.0732364	-0.0926424	-0.0261649	-0.035298	-0.0756523	0.127272	0.142092	0.112356	0.146731	0.0780399	0.099915	0.139885	0.20861	0.202343	0.308901	0.336181	0.377528	0.447389	0.253475	0.394213	0.367232	0.378584	0.24385	0.306035	0.315768	0.309958	0.2683	0.345601	0.361978	0.277572	0.330666	0.296774	0.304682	0.340292	0.334628	0.343942	0.242254	0.241621	0.26543	0.300874	0.369008	0.193411	0.290678	0.280507	0.269647	0.310861	0.397526	0.325064	0.179159
-0.0430249	-0.0299036	0.0296235	0.0580422	-0.00657062	0.00878598	-0.0169525	0.0528776	-0.0013144	-0.0116952	0.0176048	-0.0167304	-0.000278133	0.0291581	0.0691377	0.100217	0.179474	0.176956	0.194375	0.131547	0.140329	0.177831	0.0995473	0.139914	0.117163	0.141682	0.176293	0.183989	0.227528	0.185901	0.238826	0.243421	0.234395	0.228972	0.204857	0.248235	0.252115	0.214455	0.202961	0.225289	0.20913	0.177029	0.184134	0.227281	0.170057	0.193714	0.189412	0.202402	0.209208	0.205406
-0.0253442	-0.0376809	-0.0115161	0.0501749	0.0109043	0.00640914	0.00705286	0.00984377	-0.00780796	0.021056	0.0955813	0.067877	0.0702584	0.127541	0.189001	0.1443	0.128448	0.11835	0.129137	0.121729	0.118521	0.190899	0.126806	0.125259	0.169374	0.242744	0.237868	0.221943	0.201693	0.186526	0.228012	0.168111	0.174576	0.183107	0.177286	0.189607	0.177724	0.158261	0.155214	0.164766	0.19209	0.204214	0.161559	0.176935	0.209485	0.129934	0.147379	0.13113	0.175297	0.16701
0.00802178	0.00649511	-0.00736331	-0.0124032	0.0213485	-0.0114522	-0.00464674	-0.0478452	-0.0405578	-0.0615638	-0.0243218	0.030974	0.0655644	-0.0574864	-0.0262229	-0.0082495	0.0140107	0.0374966	0.0415959	-0.0427513	-0.0479888	-0.013339	-0.0253829	-0.0264733	0.013523	0.0247075	0.0356881	0.0323149	0.0532434	0.0231304	0.0466859	0.0666721	0.0620895	0.0287764	0.0821365	0.0562848	0.0559415	0.105855	0.0977029	0.0931996	0.0907082	0.0893888	0.0889145	0.120451	0.0795957	0.106616	0.126478	0.15232	0.130891	0.149846
-0.0317026	0.0279768	0.0266375	0.00513343	-0.0332817	0.00582519	-0.000588666	-0.0220021	-0.0600839	-0.0227743	-0.0224401	0.00682235	0.0530111	0.0808348	0.0714451	0.0633363	0.127085	0.0969506	0.144929	0.117679	0.0976781	0.0796913	0.0941045	0.122069	0.13432	0.0844132	0.0754738	0.068086	0.0565311	0.0680853	0.10066	0.0943093	0.0869977	0.0968532	0.0790713	0.0949916	0.0864477	0.101936	0.146837	0.135261	0.094932	0.12556	0.153789	0.157224	0.0884644	0.097533	0.103395	0.0917759	0.117831	0.126839
-0.00138315	-0.0148816	0.0271455	-0.0154775	-0.00222927	0.0184989	-0.0116728	0.0150228	-0.00765819	0.0146852	0.0447547	0.053479	0.0263509	0.11738	0.181822	0.259123	0.251116	0.279729	0.227935	0.291739	0.244797	0.26271	0.306455	0.282187	0.243332	0.280974	0.248044	0.278473	0.30417	0.308114	0.273559	0.313497	0.251342	0.271659	0.270807	0.229282	0.279695	0.306806	0.272955	0.290118	0.253301	0.216802	0.250328	0.216825	0.30136	0.255292	0.233521	0.209272	0.204861	0.168375
-0.0020016	0.0259349	-0.00415841	0.00514516	-0.00412031	-0.0126249	-0.00817482	-0.0197335	0.0148114	-0.0124494	-0.00129355	-0.0371191	-0.00142341	0.036453	0.0717623	0.100942	0.226266	0.148459	0.194516	0.124797	0.142943	0.125014	0.144019	0.100914	0.117943	0.148452	0.218543	0.165374	0.206639	0.144033	0.167638	0.12943	0.112053	0.116889	0.109817	0.107655	0.103291	0.0935594	0.106515	0.10104	0.0917526	0.0708434	0.121663	0.0517818	0.0965736	0.0958466	0.0885667	0.141166	0.0908684	0.109131
-0.161251	0.0465099	0.0384042	-0.0399864	0.0434333	0.00793301	0.0649571	0.0966573	-0.0911745	0.0808524	-0.0663785	0.135287	0.09906	0.19284	0.248689	0.136654	0.144836	0.0961027	0.119766	0.159277	0.181996	0.151841	0.203259	0.172193	0.229772	0.179397	0.232167	0.232555	0.254741	0.300789	0.286291	0.302369	0.252103	0.341772	0.297246	0.199954	0.26386	0.276346	0.258229	0.330344	0.377095	0.383961	0.370873	0.293334	0.32291	0.275486	0.153677	0.126421	0.174743	0.27778
-0.0151288	-0.0272311	0.0126927	0.0135576	0.000124813	0.0107216	0.0052632	0.00567897	0.000262602	0.00726455	0.0315259	0.0904935	0.182838	0.213243	0.194083	0.20403	0.194574	0.210456	0.188721	0.21431	0.22686	0.216972	0.235814	0.240065	0.25652	0.251929	0.248838	0.231118	0.209282	0.210343	0.259974	0.239979	0.21433	0.269595	0.214635	0.237788	0.261778	0.247594	0.262899	0.260795	0.26449	0.261838	0.246699	0.217129	0.230585	0.213982	0.225551	0.232418	0.264585	0.247852
0.0198618	0.0192525	0.0467074	0.0602853	-0.0708591	-0.0464228	-0.0288252	-0.0976678	0.0351896	-0.0597237	-0.0590014	-0.0215585	-0.0444993	0.00327138	0.0196693	-0.0134654	0.0894241	0.0698645	0.0764473	0.108978	0.161732	0.169438	0.120053	0.0957149	0.110308	0.0759095	0.0697803	0.0698392	0.0530358	0.0649767	0.0790422	0.0922422	0.0774159	0.0590117	0.0731387	0.108487	0.127869	0.105501	0.107762	0.103999	0.100075	0.120026	0.11305	0.0909698	0.112564	0.114857	0.117463	0.127264	0.0949442	0.129808
0.00095789	-0.0228774	-0.00414716	-0.0461464	-0.0195486	0.0329818	0.0587799	0.0233186	-0.0621102	-0.01929	0.00699483	0.0112052	0.112416	0.0769435	0.135443	0.0789079	0.100505	0.166401	0.198717	0.20766	0.134603	0.125182	0.107837	0.157795	0.148413	0.154991	0.164228	0.167298	0.0928803	0.0345583	0.127444	0.116651	0.165086	0.157521	0.151865	0.228661	0.194986	0.17411	0.132919	0.139307	0.120745	0.12394	0.135232	0.167006	0.123222	0.140895	0.120825	0.130862	0.14232	0.129784
-0.0244772	-0.011114	0.0103956	-0.000449829	-0.00455322	0.0264492	0.00374936	0.0411365	0.0186177	0.10811	0.219062	0.0880095	0.105237	0.101851	0.138198	0.116676	0.178406	0.217989	0.15598	0.164456	0.173097	0.199015	0.20677	0.226064	0.301278	0.370222	0.332074	0.328279	0.316782	0.321621	0.235972	0.204259	0.209911	0.207641	0.198669	0.204232	0.211356	0.236689	0.201462	0.209904	0.216396	0.248105	0.207979	0.214268	0.285358	0.313617	0.280691	0.313389	0.325307	0.307644
-0.0142784	-0.000980667	-0.00253148	0.00360319	0.00537793	-0.0123921	0.0212015	-0.0296999	0.0447143	0.046601	0.0046574	0.0562582	0.0437055	0.133354	0.177143	0.159574	0.109205	0.0988329	0.106481	0.136687	0.102976	0.134203	0.185668	0.108352	0.177478	0.171062	0.212399	0.168594	0.193756	0.168988	0.155845	0.170635	0.139747	0.15955	0.189828	0.193997	0.138453	0.203539	0.14649	0.188886	0.236282	0.194871	0.160836	0.187235	0.189624	0.221582	0.184194	0.164067	0.173191	0.1493
-0.00786083	0.00449313	0.0034307	-0.024659	0.0354657	0.0100481	-0.0209177	-0.0116999	-0.0233398	-0.0340725	-0.0427232	0.00948739	-0.0100438	-0.000869826	0.0865762	0.175026	0.200456	0.160733	0.183022	0.178644	0.23017	0.312542	0.199313	0.242935	0.202577	0.215955	0.213907	0.235161	0.270844	0.262963	0.240498	0.233493	0.222011	0.258744	0.203908	0.23908	0.182755	0.177583	0.171514	0.168475	0.163211	0.177423	0.128191	0.15325	0.195515	0.163697	0.110569	0.123416	0.160302	0.116486
0.0154293	-0.0276593	0.00486023	0.00743316	0.000168834	0.00371493	-0.00394712	-0.00116647	-0.0210071	-0.0129671	0.0398507	0.0445893	0.0524066	0.0450444	0.0871616	0.139937	0.187424	0.18112	0.165728	0.188122	0.115496	0.187977	0.215121	0.144634	0.177782	0.221315	0.210928	0.236474	0.194702	0.192647	0.159978	0.168526	0.171641	0.118141	0.128875	0.135817	0.149334	0.165881	0.127155	0.126862	0.13299	0.164618	0.161489	0.118917	0.13675	0.161778	0.160845	0.146115	0.113106	0.134172
0.0256286	-0.0133965	0.00294808	-0.0171757	0.0205048	-0.0289176	0.0104083	-0.0157538	-0.000596282	-0.013012	-0.0425986	-0.0200229	-0.0153862	0.0503613	0.00808549	0.100638	0.108371	0.0830177	0.0847592	0.103305	0.0786609	0.0392285	0.0523163	0.0890637	0.0775691	0.136741	0.0958539	0.116975	0.10232	0.0896087	0.0955571	0.14981	0.100302	0.164343	0.132423	0.156968	0.145782	0.15342	0.127162	0.149833	0.147367	0.14326	0.148598	0.144563	0.148074	0.137986	0.128126	0.139104	0.149458	0.169389
0.00141556	0.0115912	-0.0223064	-0.00402804	-0.0303055	0.0239347	0.0196985	0.0675303	0.0148405	0.0107744	0.0411941	-0.0232231	-0.0094791	0.0403941	0.0812894	0.134766	0.217348	0.162963	0.155205	0.187442	0.143901	0.123801	0.12943	0.185695	0.172583	0.187655	0.221048	0.214843	0.238399	0.249922	0.233074	0.221349	0.179762	0.281301	0.293863	0.251481	0.201094	0.199421	0.243548	0.21036	0.155704	0.223343	0.231179	0.187921	0.201293	0.238773	0.230539	0.248768	0.226319	0.255588
-0.00732118	-0.0010256	-0.0104072	0.0019321	-0.0141305	0.0128975	0.0180548	0.0215691	0.0178059	0.0450972	0.0754687	0.220696	0.208005	0.191815	0.223315	0.236132	0.234621	0.238584	0.225569	0.236226	0.189041	0.224063	0.253976	0.259489	0.224885	0.196554	0.198612	0.218496	0.209623	0.217465	0.204949	0.195488	0.197922	0.182913	0.201145	0.184103	0.209771	0.228307	0.209897	0.207444	0.214959	0.222177	0.192933	0.221459	0.207573	0.225895	0.190666	0.233122	0.198455	0.16996
-0.0194448	0.0089313	0.0147262	0.00314099	-0.00945264	-0.00169999	0.00379889	0.00506507	0.00113516	0.02434	0.160167	0.202552	0.205184	0.21496	0.21281	0.168865	0.23973	0.240983	0.241954	0.239221	0.191478	0.198118	0.202725	0.230466	0.191866	0.215046	0.197496	0.19316	0.229189	0.246479	0.201611	0.228414	0.230163	0.219265	0.238838	0.224516	0.18371	0.199667	0.238856	0.195943	0.232509	0.23828	0.185697	0.192085	0.166826	0.199709	0.234779	0.172885	0.221857	0.225215
-0.0619981	-0.0765732	-0.0764238	-0.0904663	0.0442587	0.266059	-0.00485589	0.0387593	-0.0498457	-0.0211154	-0.0138456	-0.0252159	0.0367229	0.113862	0.104341	0.234411	0.193785	0.152832	0.192217	0.151537	0.188684	0.17134	0.165089	0.207756	0.193317	0.25725	0.203988	0.218033	0.238872	0.239435	0.210222	0.238199	0.237694	0.255942	0.208923	0.237646	0.191992	0.178884	0.173182	0.14229	0.156354	0.147607	0.178686	0.166287	0.17218	0.147296	0.0792903	0.116924	0.140249	0.146545
0.0009728	-0.0120542	0.00514205	-0.00595751	-0.0137318	0.00161519	0.0240135	0.0668899	-0.00217096	-0.0262415	0.0138064	0.0733703	0.0506918	0.0726467	0.0682799	0.110546	0.170363	0.16571	0.227423	0.149815	0.152783	0.186481	0.240012	0.254723	0.225409	0.257039	0.214821	0.1913	0.149969	0.159865	0.154893	0.226167	0.228329	0.197271	0.200237	0.216355	0.243302	0.284213	0.202496	0.208776	0.154947	0.180938	0.248412	0.285045	0.312139	0.18412	0.172246	0.217029	0.223174	0.196663
0.00167597	-0.00357371	0.00740846	-0.0114029	-0.00829155	0.00933507	0.00484865	0.0468796	0.0313802	0.0419436	0.0849499	0.147352	0.211183	0.253907	0.287482	0.295433	0.286599	0.26716	0.282351	0.316571	0.300741	0.363233	0.337131	0.353865	0.340871	0.317528	0.310184	0.313112	0.318749	0.284575	0.300423	0.3092	0.265587	0.313066	0.321588	0.316769	0.296745	0.285668	0.282864	0.297771	0.247761	0.27275	0.254091	0.253751	0.267695	0.296635	0.290252	0.272675	0.268305	0.233235
0.0114115	0.0128337	-0.00112395	-0.033314	-0.0271012	0.0433895	-0.00609551	-0.00191054	-0.00406594	-0.0191444	-0.0181454	-0.0178148	-0.0112774	0.062952	0.156729	0.185104	0.198907	0.232487	0.191612	0.199803	0.175314	0.128625	0.140536	0.151708	0.14004	0.147617	0.183946	0.166918	0.0652221	0.138845	0.141642	0.106854	0.109233	0.141327	0.140592	0.0951165	0.137756	0.23152	0.21559	0.198105	0.209319	0.142965	0.142695	0.153759	0.129333	0.141062	0.168394	0.11291	0.122537	0.145985
0.0111791	-0.000415086	-0.0403192	-0.0179531	0.0346835	0.0269656	-0.0141408	0.0347141	0.380426	0.156759	0.224807	0.385297	0.418316	0.465164	0.458996	0.481631	0.465648	0.479674	0.450871	0.498646	0.503276	0.601391	0.568167	0.497084	0.535212	0.465242	0.489935	0.373923	0.477122	0.36703	0.302947	0.340199	0.444205	0.42568	0.498355	0.32534	0.347714	0.282747	0.323084	0.317711	0.355217	0.329084	0.327836	0.267979	0.288611	0.269741	0.257332	0.271639	0.33861	0.256008
-0.0111726	-0.0156567	0.0136393	-0.00994993	0.00436478	-0.00603459	0.0248098	0.0480683	0.0206811	0.0189284	0.0354641	0.0547224	0.0655174	0.0825959	0.15569	0.204805	0.183865	0.169201	0.166041	0.200774	0.193963	0.184552	0.195681	0.193993	0.164214	0.217913	0.236216	0.213931	0.220374	0.237588	0.221584	0.240216	0.308142	0.348375	0.282661	0.272643	0.325434	0.330468	0.2875	0.269601	0.363421	0.364203	0.345618	0.311361	0.327996	0.294648	0.291396	0.230847	0.292401	0.274379
-0.0157791	-0.0124909	-0.068	-0.0203127	0.00162544	0.100719	0.0142388	0.0269966	0.00393393	0.0351527	0.057777	0.0531425	0.0821876	0.0807807	0.174152	0.19267	0.247507	0.256358	0.248931	0.230574	0.200291	0.195339	0.177867	0.228142	0.185779	0.159821	0.176348	0.256774	0.233281	0.249513	0.182244	0.260249	0.261637	0.237682	0.292619	0.258652	0.184276	0.149781	0.203023	0.184904	0.198684	0.182997	0.198685	0.23942	0.235586	0.197693	0.226376	0.210439	0.221701	0.183765
0.0322985	0.00161267	-0.0281295	-0.00627767	0.0238358	0.000878482	-0.0242183	0.0080375	0.0103614	0.0411462	0.148475	0.174224	0.154614	0.143687	0.133156	0.112313	0.157366	0.147465	0.149991	0.157026	0.199434	0.147085	0.200767	0.186507	0.1502	0.195139	0.214183	0.222258	0.301933	0.307117	0.274675	0.248593	0.295213	0.274637	0.284393	0.263809	0.203322	0.265992	0.254144	0.278025	0.252189	0.219438	0.221792	0.241286	0.225831	0.200029	0.205174	0.242692	0.231376	0.229487
0.0113723	0.0101544	-0.0153094	-0.0168675	0.0134854	-0.0317438	0.0289086	0.0314225	0.0183582	0.0260739	0.0151321	-0.00250916	0.0264892	0.131065	0.148791	0.19168	0.155233	0.124386	0.151042	0.105921	0.0872823	0.0556739	0.0874011	0.0896775	0.078746	0.0908397	0.0844051	0.0619153	0.0901093	0.0901043	0.0923594	0.114513	0.138599	0.0908561	0.0977147	0.110621	0.118645	0.0965666	0.0799996	0.0712511	0.070066	0.0533569	0.0534478	0.0358713	0.0338617	0.0333172	0.0142879	0.0386342	0.0249891	0.0122177
0.0415084	0.00314714	-0.0199458	0.0104869	-0.00124485	0.0168746	-0.0508264	0.0166474	0.083945	0.114146	0.0545288	0.0428763	0.0739126	0.0597864	0.0898727	0.17059	0.191588	0.206992	0.15373	0.181151	0.124886	0.121886	0.126531	0.0657133	0.096085	0.149074	0.121476	0.118829	0.107396	0.195737	0.0922961	0.18739	0.119986	0.140392	0.140755	0.0802709	0.130849	0.0936702	0.0745909	0.107742	0.122077	0.091367	0.0506862	0.101967	0.0579406	0.156978	0.0771257	0.054493	0.0645945	0.0960231
0.00635123	0.021373	-0.0013585	-0.00530954	0.00213005	-0.00626392	-0.0169223	0.0326506	0.0278787	0.0740884	0.0567791	0.0732545	0.0658272	0.156692	0.292104	0.32821	0.369713	0.321778	0.129253	0.0118919	-0.0528602	-0.135412	0.0256643	-0.0838982	-0.128176	0.062639	-0.128605	0.00697465	0.0370116	0.0949506	0.199746	0.172639	0.254814	0.16056	0.181385	0.147192	0.0906	0.183899	0.0749505	0.0603103	0.100822	0.0844176	0.15983	0.118853	0.0817076	0.133242	-0.00672694	0.116865	0.0822651	0.100786
-0.0183053	-0.0109308	0.062192	0.00265161	0.00277949	-0.0438027	0.00541566	0.00373841	0.0867609	0.0349144	0.0137664	0.0700424	0.0778111	0.149849	0.110573	0.227315	0.161169	0.221498	0.207057	0.141431	0.14591	0.164238	0.169326	0.130626	0.171981	0.141226	0.243553	0.171793	0.210168	0.205749	0.21691	0.146199	0.177441	0.187831	0.172818	0.231818	0.251466	0.280475	0.217332	0.252095	0.259236	0.197304	0.142289	0.173856	0.163537	0.17415	0.228002	0.201782	0.193139	0.189553
0.020185	0.00262896	0.00394375	-0.000277681	-0.0118699	-0.021372	0.0067618	0.0197508	0.0235745	0.0203493	0.0780315	0.136808	0.17596	0.197938	0.208673	0.248572	0.259997	0.24037	0.242719	0.257958	0.241943	0.24661	0.255594	0.262955	0.228421	0.275856	0.209273	0.22735	0.220626	0.200952	0.21248	0.235316	0.287009	0.285489	0.296795	0.247227	0.285419	0.284381	0.231209	0.23707	0.256056	0.229837	0.223097	0.21466	0.227276	0.244205	0.213592	0.188462	0.248582	0.211215
0.00378492	0.0399562	0.00763357	-0.0274451	-0.0277712	-0.0125247	0.0163663	0.0127654	0.0159461	0.00307418	0.021983	-0.0285737	-0.0134071	-0.0233227	0.0677493	0.113533	0.0963205	0.127895	0.114859	0.131553	0.095255	0.112179	0.126717	0.109854	0.115786	0.126653	0.096055	0.103408	0.126698	0.127279	0.104217	0.103541	0.0769578	0.0661414	0.0674138	0.120486	0.0766971	0.0934273	0.0954045	0.0852997	0.0901395	0.0957174	0.0826508	0.110429	0.106601	0.101798	0.0493904	0.106293	0.0855077	0.0732915
0.0112209	-0.00179733	0.0108909	-0.00302128	-0.0178749	-0.00234518	0.0029269	0.0150706	0.0617383	0.0676929	0.094319	0.105424	0.136079	0.155885	0.117665	0.139387	0.124075	0.127421	0.0990423	0.0809374	0.115915	0.0899919	0.0923715	0.130053	0.109892	0.114273	0.0996126	0.111041	0.111433	0.121022	0.108244	0.171993	0.121922	0.0872133	0.152091	0.083116	0.113094	0.212005	0.263266	0.253259	0.260889	0.22501	0.198081	0.199942	0.199518	0.208368	0.197958	0.131728	0.138686	0.140412
-0.0413031	-0.0318308	-0.0185294	0.0122116	0.0143768	0.0214012	0.0436738	0.0445981	0.0214378	0.0142282	0.0476346	0.0145636	0.081993	0.11025	0.153572	0.216522	0.145456	0.157652	0.195898	0.208052	0.198986	0.263104	0.266245	0.274624	0.275492	0.178391	0.21239	0.233027	0.243245	0.246948	0.245517	0.239334	0.260701	0.29464	0.247931	0.247298	0.233046	0.27065	0.279646	0.174588	0.21334	0.211561	0.190524	0.230503	0.208731	0.26281	0.177333	0.189639	0.192789	0.157552
-0.00370166	0.00487041	-0.00211836	-0.0114341	-0.016231	0.027855	0.000759646	-0.00271236	0.0223691	0.00675844	-0.000626969	-0.00850869	0.00200897	0.0504578	0.118802	0.0985461	0.0922583	0.125528	0.117938	0.145152	0.101646	0.100969	0.135156	0.100672	0.138113	0.114639	0.109089	0.0948373	0.0995059	0.118471	0.10833	0.128392	0.144054	0.0863993	0.105692	0.0809986	0.0758157	0.100949	0.0603925	0.0721029	0.108595	0.0914358	0.0965996	0.115001	0.126255	0.076313	0.0758545	0.0906336	0.0399557	0.0900273
-0.0122341	-0.0383879	-3.39442e-05	-0.0212502	0.0314009	0.0185568	0.0219484	-0.0474663	-0.0403541	0.00134846	-0.0241146	0.0159125	-0.0202305	0.0675324	0.226665	0.24147	0.254163	0.153798	0.13028	0.168563	0.164996	0.127434	0.121717	0.190585	0.200242	0.213236	0.173065	0.223423	0.19353	0.137983	0.225675	0.223918	0.203349	0.11506	0.153205	0.114537	0.16408	0.156701	0.120103	0.153001	0.0545649	0.108648	0.143446	0.112095	0.119812	0.173621	0.132607	0.105601	0.111489	0.0979181
-0.00335842	-0.00406044	0.0274928	-0.00434367	-0.00875207	-0.00214081	-0.00483743	0.0305674	0.0580241	0.0564338	0.0552125	0.0553002	0.118423	0.254845	0.249632	0.25434	0.23165	0.235613	0.216029	0.199958	0.211238	0.193793	0.20202	0.191239	0.211862	0.189499	0.211977	0.226007	0.227087	0.220387	0.207131	0.23231	0.227064	0.295251	0.275352	0.230192	0.266965	0.263386	0.245649	0.226216	0.233957	0.248011	0.239662	0.239386	0.228213	0.209349	0.20813	0.233401	0.254828	0.232187
-0.0266564	0.0238866	0.0523878	0.0700241	-0.0377977	-0.0405052	-0.0413392	-0.0246051	0.000856957	-0.0163833	0.0195712	0.00206539	0.0517678	0.0464677	0.100546	0.103332	0.180171	0.253541	0.204439	0.259844	0.171657	0.110644	0.128162	0.174438	0.180827	0.211336	0.216927	0.366027	0.233947	0.216113	0.33992	0.349057	0.227629	0.27892	0.262523	0.265356	0.323063	0.343192	0.327628	0.282685	0.388618	0.385011	0.317392	0.294297	0.379094	0.398652	0.398961	0.383603	0.427089	0.431005
0.0398183	0.0283602	0.0469467	-0.0566255	-0.0377287	-0.0442762	0.0235052	-0.0425164	-0.00472786	0.0507096	0.0542755	0.0727888	0.153186	0.193233	0.271149	0.302437	0.288128	0.293796	0.263558	0.252797	0.25702	0.278403	0.239163	0.0844528	0.081589	0.146002	0.139708	0.280944	0.0914291	0.150464	0.174088	0.123116	0.244997	0.0872364	0.258353	0.245495	0.233596	0.239323	0.259093	0.259915	0.242497	0.25731	0.246823	0.239587	0.24525	0.101416	0.183967	0.148246	0.186376	0.0960392
-0.00494858	0.00946586	0.0311284	-0.0154995	-0.0135502	-0.0177692	0.0111733	0.0727103	0.0409039	0.0985281	0.0341525	0.0415127	0.0983976	0.0391563	0.102466	0.189972	0.163736	0.222859	0.19199	0.14085	0.11238	0.130271	0.105905	0.149378	0.219986	0.244186	0.214839	0.227664	0.21931	0.228179	0.270806	0.288917	0.326136	0.289871	0.278267	0.308492	0.231801	0.336036	0.256429	0.326687	0.2818	0.418565	0.326558	0.370093	0.307047	0.279519	0.254172	0.273739	0.260141	0.271937
0.0344368	0.0114832	-0.00743198	-0.0116303	0.00479202	-0.0232876	-0.0083622	0.0476981	-0.0311205	-0.030789	-0.0593676	-0.0241714	-0.0169392	-0.00562318	0.063073	0.0957611	0.135136	0.169845	0.180795	0.149172	0.091468	0.0867939	0.12853	0.12179	0.074482	0.0716721	0.141867	0.118131	0.0962556	0.156901	0.104834	0.089987	0.066279	0.0718593	0.045182	0.0509349	0.0808219	0.0831747	0.0495464	0.105292	0.0974372	0.0879339	0.0978583	0.115134	0.101491	0.106291	0.117854	0.100028	0.104971	0.086736
0.0291938	0.0332211	0.00589637	-0.00284645	-0.0271441	-0.0306793	-0.00764135	-0.00104468	-0.039168	-0.0410406	0.041719	0.175629	0.247623	0.186075	0.24998	0.201588	0.187998	0.181216	0.152227	0.180093	0.155167	0.186419	0.129255	0.190467	0.171399	0.136132	0.168515	0.1939	0.182527	0.136715	0.180919	0.146637	0.182343	0.175502	0.215363	0.201266	0.19901	0.1497	0.147397	0.139526	0.17342	0.160947	0.163479	0.158989	0.169803	0.186422	0.161381	0.186178	0.19461	0.206186
0.015739	-0.0217118	0.0235163	0.00569608	-0.0243927	-0.0183178	0.0194709	0.0446609	0.0173269	0.0160906	-0.0218658	0.0157001	0.0650517	0.156162	0.225015	0.218008	0.179342	0.199633	0.183024	0.192913	0.177122	0.213163	0.16284	0.19477	0.20018	0.253241	0.287747	0.240018	0.226809	0.222935	0.172205	0.257462	0.215591	0.217207	0.20142	0.239809	0.239819	0.212974	0.192526	0.218662	0.267826	0.189251	0.189582	0.177363	0.23528	0.221452	0.193515	0.182701	0.188385	0.293571
-0.0226361	-0.0702403	-0.0409598	-0.0198821	0.0717549	0.0276364	0.054327	0.040025	0.0976407	0.0438284	-0.0170218	-0.0621451	-0.0614825	0.0868225	0.0430692	0.0206848	0.0577568	0.154659	0.0973623	0.096557	0.157182	0.155141	0.152996	0.117539	0.170816	0.187243	0.129988	0.106812	0.187583	0.169622	0.166862	0.21028	0.251386	0.204884	0.241205	0.197651	0.166241	0.18931	0.162279	0.163583	0.160685	0.105279	0.0918672	0.0969397	0.0811136	0.0975902	0.141055	0.153261	0.125687	0.166023
-0.00157762	0.0069745	0.00166436	0.00753336	-0.00699908	-0.0153075	0.00771202	-0.0161571	-0.0250218	0.00566835	-0.0125119	-0.0293834	-0.0508762	-0.0255575	-0.0103714	0.0463129	0.04258	0.0637348	0.109154	0.0615014	0.0581573	0.0343936	0.0463036	0.0411744	0.0435238	0.0473169	0.0400946	0.066145	0.0747462	0.0611505	0.0848244	0.0879959	0.109661	0.114405	0.115772	0.126062	0.139242	0.131371	0.161964	0.160696	0.173571	0.129172	0.152157	0.15388	0.137305	0.124273	0.126087	0.112845	0.0851601	0.12393
-0.0440507	-0.0364355	-0.0101628	0.0394527	0.00371451	0.00344204	0.0440398	0.0827321	0.061554	0.0905186	0.0423654	0.0672645	0.0385013	0.244266	0.253271	0.259163	0.276368	0.283634	0.278255	0.215119	0.200596	0.199454	0.147844	0.149379	0.139577	0.177697	0.111399	0.113084	0.163894	0.206926	0.173307	0.191829	0.217862	0.193949	0.202634	0.174132	0.186748	0.183113	0.197371	0.154013	0.175495	0.173497	0.188755	0.140315	0.147824	0.190897	0.156334	0.179769	0.242091	0.209931
-0.000334748	-0.00229252	0.0152719	0.00289232	-0.0189354	0.000671288	0.00272721	3.22075e-05	0.0331308	0.0266154	0.026839	0.055453	0.0816799	0.0570027	0.111102	0.172381	0.224047	0.262441	0.229991	0.219883	0.225099	0.22675	0.255797	0.285584	0.279151	0.280693	0.254369	0.336547	0.239003	0.244043	0.242918	0.214869	0.219934	0.231125	0.159188	0.207964	0.225277	0.263054	0.263557	0.219902	0.19835	0.215869	0.262647	0.259041	0.294349	0.264313	0.232094	0.250234	0.195795	0.188042
-0.0288869	0.0100861	0.00207911	-0.028368	0.0100755	0.0185329	0.0164813	-0.00771358	0.0100555	-0.0175345	0.000710154	0.0336612	0.0440694	0.143078	0.227969	0.249788	0.207196	0.300375	0.326093	0.304245	0.199322	0.237424	0.220103	0.211249	0.229046	0.261622	0.23146	0.298107	0.228875	0.172564	0.242846	0.234077	0.233978	0.307519	0.229891	0.257193	0.245502	0.184912	0.19773	0.159334	0.245938	0.187794	0.144866	0.163392	0.18156	0.207762	0.183314	0.148394	0.203067	0.184507
-0.100636	-0.0247777	0.0574186	0.0118138	-0.00242792	0.067148	-0.00853864	0.00650464	0.0271592	0.0298503	0.0260454	-0.0215927	0.026685	0.0610693	0.169612	0.185024	0.135242	0.170412	0.132173	0.17573	0.0945756	0.175041	0.170124	0.142907	0.0748007	0.149313	0.150207	0.169976	0.149077	0.210111	0.265587	0.184682	0.25583	0.160458	0.130229	0.228919	0.207459	0.236058	0.202665	0.215469	0.209223	0.194564	0.197491	0.19593	0.199247	0.19148	0.165142	0.202841	0.185875	0.14694
0.0165052	0.0363923	0.00837684	-0.01601	-0.020929	-0.0107474	-0.0135879	-0.00163997	0.00614136	-0.00121222	0.00341972	0.0300292	0.122351	0.22059	0.343001	0.328117	0.282091	0.247361	0.218688	0.254845	0.274064	0.304223	0.251771	0.224971	0.253992	0.308747	0.240664	0.285899	0.348375	0.303053	0.296018	0.367042	0.334804	0.31766	0.304755	0.286465	0.260102	0.337708	0.317759	0.226952	0.244856	0.313517	0.258351	0.246299	0.2124	0.242429	0.244996	0.249524	0.221905	0.176572
-0.0210256	0.0338305	0.01142	0.00779786	-0.00168336	-0.0213762	-0.0089632	-0.00200021	0.00938277	-0.0209723	-0.00393702	0.0113609	0.0155877	0.0303292	0.0133975	0.0834293	0.0283871	0.0822024	0.0756581	0.0577844	0.0502026	0.0840527	0.0856358	0.11612	0.110973	0.124735	0.142157	0.15359	0.179826	0.205492	0.179875	0.205279	0.294559	0.247409	0.220327	0.15002	0.173427	0.150032	0.155401	0.180071	0.182621	0.156863	0.149328	0.151603	0.195487	0.150174	0.146631	0.146868	0.185503	0.140433
-0.00293333	-0.0412639	0.00829791	0.018451	0.0082418	0.0050154	0.00419114	-0.0147816	-0.0260001	0.037106	0.079654	0.0664463	0.0260649	-0.00756274	0.109396	0.13943	0.213216	0.219539	0.20403	0.233496	0.203117	0.211381	0.173502	0.16886	0.178135	0.217316	0.209039	0.211883	0.222171	0.246065	0.205732	0.249921	0.228415	0.237989	0.280346	0.276251	0.299775	0.257583	0.260584	0.281397	0.21586	0.256531	0.238691	0.280402	0.282194	0.266232	0.256115	0.28446	0.243716	0.229118
0.026169	-0.0330307	-0.0404955	-0.00499145	-0.0133168	0.0176422	0.0480232	0.0279112	0.0557709	0.0602704	0.0741176	0.157237	0.143894	0.185916	0.231591	0.24349	0.262357	0.277205	0.249951	0.244789	0.237733	0.261013	0.28647	0.283679	0.271562	0.248788	0.210956	0.166392	0.212247	0.221491	0.22421	0.191308	0.220257	0.235861	0.246131	0.242373	0.250706	0.309121	0.271556	0.246827	0.237467	0.27767	0.264247	0.255421	0.213328	0.224422	0.183984	0.198854	0.201247	0.199571
-0.0028274	0.012439	-0.000176956	-0.00372315	0.0107107	-0.00367935	-0.0127429	-0.0177266	0.023457	0.0105322	-0.0312663	-0.0127576	0.00264753	0.0247909	0.0361258	0.0748107	0.104952	0.0385238	0.0706353	0.0717161	0.0793062	0.0742644	0.0928858	0.0795488	0.0838384	0.0677261	0.0697409	0.0773365	0.0823876	0.0631456	0.0795825	0.0997489	0.0426816	0.0406788	0.0160165	0.0530519	0.0563416	0.0549336	0.0592674	0.0745789	0.0767855	0.0681056	0.0863191	0.0814256	0.0729021	0.110461	0.0896969	0.0912269	0.077193	0.0708422
0.0139105	-0.0148959	0.0127313	0.00186683	-0.0035897	-0.0103502	0.000327152	0.00378059	0.0371364	0.0127536	0.0504649	0.0447478	0.0618499	0.125342	0.137721	0.16129	0.163642	0.139431	0.184113	0.152736	0.167816	0.153342	0.169539	0.150787	0.178218	0.18252	0.20484	0.222012	0.226215	0.214656	0.220145	0.242978	0.227207	0.201813	0.200045	0.179549	0.195147	0.235261	0.181097	0.214455	0.201496	0.187521	0.185463	0.173906	0.207462	0.205233	0.169922	0.181106	0.174954	0.153529
-0.0585513	-0.0424785	-0.0177358	0.0479844	-0.0300978	0.0384743	0.0624047	0.108924	-0.0706313	0.172026	0.142187	-0.0444634	-0.031103	0.0603518	0.0632726	0.206086	0.242455	0.0640449	0.166623	0.142656	0.0508317	0.0635575	0.261795	0.0480239	0.133403	0.227987	0.215628	0.258592	0.0889826	0.0924241	0.0606711	0.0041841	0.0255046	0.050978	0.0242444	0.0664001	0.00329067	0.0145889	0.00423389	0.0214253	0.0017545	0.0778306	0.0224022	0.0597849	0.0517015	0.0205843	-0.0132188	0.0543779	0.0187533	0.0275791
0.0717989	-0.031455	0.00866019	-0.00343123	-0.0135168	-0.022365	-0.00969109	-0.0171991	-0.0356821	-0.0225479	-0.025298	-0.0609716	-0.0553923	-0.049686	-0.00937359	0.0217304	0.0595147	0.0580658	0.0339938	0.00619492	-0.0168303	0.0633871	0.0531921	0.00107952	0.0204247	0.00421157	0.0193451	0.0774171	0.0508857	0.0650515	0.0156099	0.0678405	0.067281	0.0484048	0.0631891	0.0424764	0.0656816	0.137502	0.0814054	0.0510203	0.0856348	0.100846	0.030905	0.079537	0.0228938	0.0489784	0.0249755	0.0124357	0.0376752	0.0161051
0.0341289	-0.00460085	-0.0419941	0.00340373	0.00323244	-0.000300295	0.00613016	0.0053853	0.0681033	0.0656067	0.0558137	0.0302969	0.0536951	0.0597187	0.11633	0.149558	0.127268	0.133632	0.122494	0.124741	0.133666	0.148605	0.167424	0.207645	0.172952	0.21396	0.181595	0.166025	0.212185	0.199773	0.211878	0.195055	0.166031	0.143446	0.149274	0.127939	0.128259	0.116256	0.185527	0.174947	0.16302	0.14076	0.0932766	0.104301	0.1463	0.106239	0.0868793	0.104655	0.0758199	0.131798
0.0250175	0.0305136	-0.0303618	-0.0274878	0.00432555	-0.0264102	0.0244032	0.0393593	0.0577318	0.0604377	0.120767	0.196656	0.23887	0.209875	0.286305	0.291632	0.301478	0.271977	0.289014	0.308835	0.249324	0.268909	0.269581	0.142304	0.178812	0.186124	0.191238	0.2242	0.235429	0.227186	0.168041	0.192483	0.161266	0.18067	0.18089	0.147725	0.182935	0.139733	0.18126	0.164797	0.119781	0.10994	0.184932	0.169315	0.137494	0.181361	0.174645	0.153155	0.115008	0.148245
0.00625328	-0.00245287	-0.00649028	0.00520566	0.00279137	-0.00160404	-0.00370312	0.0323686	0.014731	0.0599454	0.0624291	0.112655	0.177199	0.201152	0.206446	0.185531	0.163045	0.186787	0.203642	0.195989	0.16884	0.170388	0.192177	0.197074	0.200238	0.225436	0.194126	0.179643	0.181374	0.199146	0.205477	0.165083	0.173536	0.131282	0.115719	0.148092	0.13246	0.133626	0.133425	0.120906	0.102972	0.132689	0.141039	0.160839	0.117175	0.128135	0.11253	0.114185	0.131574	0.132613
-0.0505895	0.00888252	0.00801282	0.0214493	0.0327262	0.0029639	-0.0234452	0.00741071	0.0114328	-0.00152083	0.0474863	0.112025	0.203745	0.192896	0.198903	0.194511	0.19802	0.193974	0.23578	0.180383	0.197845	0.225074	0.236978	0.227214	0.254207	0.245949	0.270224	0.236298	0.192795	0.266805	0.282499	0.27941	0.249615	0.250135	0.281062	0.268779	0.26445	0.247631	0.232947	0.242844	0.228233	0.23834	0.198703	0.253764	0.202012	0.238078	0.217388	0.221508	0.23945	0.220196
0.0360458	0.0383777	-0.0322385	0.0279628	-0.032087	-0.0085404	-0.0295203	0.0239123	0.00132279	-0.000700996	0.00222621	0.0154821	0.0088636	0.0465482	0.126523	0.123655	0.147559	0.130148	0.145755	0.162661	0.190045	0.163087	0.145211	0.168736	0.147944	0.155029	0.141022	0.198144	0.178645	0.194456	0.202342	0.195603	0.196282	0.154156	0.179328	0.247156	0.161201	0.152776	0.150469	0.143621	0.138328	0.128813	0.102756	0.150337	0.100172	0.0649636	0.115536	0.100073	0.123435	0.144433
0.0210762	0.0207957	0.0040122	-0.00926281	-0.0169887	-0.0031801	-0.0164525	0.0368068	0.0458836	0.0381453	0.07625	0.090346	0.075408	0.119427	0.143176	0.2263	0.219938	0.207036	0.158606	0.196711	0.16804	0.147114	0.204461	0.184325	0.23087	0.200306	0.219021	0.263805	0.24852	0.289441	0.261719	0.290492	0.258194	0.28455	0.29943	0.257803	0.252181	0.309725	0.299724	0.329151	0.284131	0.294731	0.258638	0.22087	0.248466	0.282148	0.253651	0.239565	0.247039	0.24824
0.00181021	-0.0250511	-0.0341043	-0.0147039	0.0273216	0.0664443	-0.0217168	-0.0283912	0.0728169	0.0290361	0.0197756	0.0623684	0.0392962	0.0313099	0.0561532	0.129169	0.137352	0.204654	0.198403	0.202857	0.143738	0.176366	0.14707	0.104137	0.131814	0.137513	0.0755728	0.106722	0.102804	0.117925	0.114546	0.0455786	0.0191981	0.0650745	0.0991411	0.0118202	0.0653168	0.0640021	0.0788832	0.0312561	0.0481315	0.0296578	0.0740744	0.0623806	0.040294	0.058129	0.0370547	0.0507868	0.0456274	0.00853639
-0.00231692	0.00125701	-0.00174897	0.0111959	-0.000783285	0.00831054	-0.0159143	0.011299	-0.00712612	0.0061842	0.0189031	0.0473692	0.070422	0.123553	0.160659	0.156968	0.141683	0.142201	0.152005	0.116106	0.0871795	0.100303	0.0865529	0.108291	0.106637	0.0962672	0.0951805	0.102835	0.0900263	0.0974431	0.101468	0.109279	0.0905687	0.103636	0.103926	0.104258	0.111804	0.0973292	0.0993077	0.0955014	0.0717171	0.0887756	0.106597	0.086999	0.0866466	0.0841628	0.0637817	0.0671081	0.0401785	0.0624237
0.0164404	-0.0242921	0.00170473	0.0301656	-0.00818452	-0.00709512	-0.00873903	0.012298	0.0370162	0.00199096	0.00646198	0.0561839	0.113288	0.11932	0.122961	0.127012	0.0919118	0.125817	0.103031	0.11735	0.124349	0.100725	0.104741	0.193931	0.192462	0.206748	0.218275	0.141845	0.233107	0.231994	0.208509	0.231067	0.162318	0.238302	0.142477	0.167267	0.1578	0.179171	0.133747	0.173936	0.116704	0.139368	0.136979	0.121313	0.117951	0.191138	0.178976	0.189486	0.189586	0.200089
-0.0219359	0.0273951	-0.0190563	-0.00748547	-0.00615877	-0.0232232	0.0504646	0.0780082	0.0174918	-0.033113	-0.00828731	-0.072023	-0.0147666	0.0530458	0.12463	0.167429	0.17591	0.152703	0.112959	0.175992	0.166811	0.117882	0.134996	0.179521	0.17726	0.0943023	0.103907	0.162696	0.169416	0.207079	0.187968	0.18964	0.176008	0.195538	0.15174	0.16157	0.175096	0.139587	0.126546	0.18644	0.184011	0.168585	0.174849	0.144323	0.179917	0.159772	0.171732	0.14288	0.102976	0.157071
-0.0109685	0.00548812	0.00712585	-0.00221109	-0.0167193	0.00437684	0.012908	0.0234844	0.0386992	0.0206734	0.0170373	0.0324333	0.0533799	0.155533	0.203962	0.252271	0.223244	0.207536	0.20605	0.16159	0.185244	0.225278	0.241845	0.262642	0.290474	0.28734	0.297583	0.270009	0.261254	0.273881	0.255248	0.280152	0.263596	0.28758	0.271293	0.242836	0.287704	0.303743	0.295953	0.296519	0.276482	0.280027	0.315872	0.281798	0.253585	0.239794	0.236936	0.227793	0.296749	0.275621
-0.00365947	0.00417429	-0.0276746	-0.0124733	-0.0125428	0.0250284	0.0271475	0.0405364	0.0196532	0.0396823	0.0690954	0.12721	0.081988	0.0671429	0.0389306	0.0846277	0.0919328	0.0988961	0.141799	0.122355	0.134012	0.1084	0.144331	0.117191	0.112319	0.153632	0.188006	0.198085	0.0990347	0.103174	0.112482	0.0777603	0.0644159	0.0527527	0.0381929	0.0349974	0.0492363	0.0147317	0.00935397	-0.00824438	0.0545026	0.0132707	0.0224268	0.024112	0.0547574	0.0507855	0.0790279	0.0604406	0.0170826	0.122806
0.0327526	0.0114918	0.0194516	0.000994789	-0.0216978	-0.0107495	-0.0322435	0.012511	-0.0360891	-0.0270663	-0.0301102	-0.0225477	0.00223059	0.0244383	0.0953199	0.124826	0.153628	0.172377	0.114056	0.0981445	0.135536	0.122008	0.120662	0.12167	0.109944	0.161375	0.131593	0.125274	0.16998	0.16096	0.150692	0.11485	0.112741	0.10282	0.101786	0.110731	0.0952457	0.101426	0.0973241	0.076007	0.0933873	0.0858369	0.126625	0.103303	0.088994	0.0947339	0.0864761	0.119262	0.115115	0.117836
0.00174844	0.00706342	-0.00731215	-0.00761449	0.00439675	-0.00279755	0.00451559	0.00410452	-0.0225269	-0.0368936	-0.0141461	0.0395847	0.0536165	0.137525	0.17226	0.135588	0.136414	0.141893	0.132147	0.119297	0.107036	0.134143	0.17582	0.17037	0.210554	0.213492	0.203905	0.242572	0.215758	0.178269	0.198039	0.206488	0.210651	0.22881	0.198003	0.191799	0.244714	0.189354	0.181518	0.222151	0.217329	0.174509	0.205958	0.204427	0.173019	0.205489	0.182506	0.200425	0.184666	0.172375
0.090149	0.0917871	-0.0532887	-0.0258272	-0.0318039	-0.0729259	0.00190958	0.0201981	0.0447778	0.078593	0.0626564	0.0637433	0.0720111	0.0997049	0.0958951	0.205386	0.236323	0.171973	0.211631	0.247965	0.239868	0.318028	0.31601	0.246575	0.246724	0.392015	0.413357	0.374679	0.352924	0.324026	0.417484	0.383004	0.397546	0.408684	0.37575	0.301648	0.305129	0.367472	0.392086	0.292288	0.237201	0.393197	0.351479	0.395588	0.309302	0.303434	0.306289	0.407593	0.328212	0.353143
0.00648737	0.0215439	-0.0175964	-0.0194207	0.00762493	0.00948679	-0.00812583	0.0236845	0.0741979	-0.0193906	0.0831287	0.0148525	0.171077	0.197968	0.157791	0.13869	0.126229	0.124994	0.199808	0.250281	0.173141	0.202442	0.190651	0.137078	0.0958628	0.143427	0.0883828	0.0883608	0.134562	0.119813	0.101651	0.0964288	0.106995	0.105758	0.101792	0.0881218	0.0744469	0.0886021	0.108544	0.121352	0.119967	0.120065	0.110539	0.0930971	0.0810251	0.0890082	0.077649	0.0782772	0.0666436	0.068444
0.0200661	-0.00931976	0.0118044	0.0212565	-0.00647184	-0.00826749	-0.029068	-0.0610014	-0.0475753	-0.00731935	0.0471526	0.100608	0.171182	0.124445	0.148676	0.0916848	0.0952344	0.130845	0.103818	0.192244	0.146965	0.175467	0.227858	0.242829	0.156827	0.134474	0.145943	0.190686	0.200563	0.13466	0.173099	0.160548	0.0715433	0.124541	0.112942	0.20512	0.136136	0.0833913	0.137557	0.118987	0.0619828	0.0839028	0.0761366	0.117676	0.0879414	0.127423	0.0760919	0.108987	0.105727	0.110492
0.0404442	-0.0540538	0.0171423	-0.00827774	-0.00322975	-0.00192965	0.00990443	-0.0222779	-0.0262862	0.00868291	0.0644787	0.00925923	0.0436938	0.0554734	0.12409	0.099468	0.113756	0.107776	0.113409	0.0728843	0.177351	0.118589	-0.00338423	0.000336154	0.101526	0.055752	0.132425	0.0843092	0.0526359	0.0213792	0.0960912	0.00446401	0.058613	0.0208042	0.0415008	0.0702249	0.0713382	0.056161	0.0190724	0.0175343	0.06777	0.0247292	0.0349476	0.0631979	0.0200915	0.0949417	0.06249	0.0279556	0.0427313	0.0721337
-0.0106685	-0.0328745	0.0348865	-0.00987765	-0.00618635	0.000632243	0.0240883	0.0417252	0.0566689	0.0470395	0.0506888	0.057494	0.0863179	0.170861	0.121722	0.18126	0.138144	0.145346	0.1274	0.142407	0.142388	0.122317	0.211866	0.158856	0.182799	0.11489	0.166654	0.207644	0.214864	0.23072	0.22905	0.202003	0.163831	0.172986	0.171426	0.169351	0.215504	0.25045	0.162835	0.158279	0.212002	0.192676	0.145731	0.15828	0.166909	0.210044	0.148037	0.202906	0.224152	0.244725
-0.0220888	0.0003038	-0.00867962	0.00469409	0.00231111	0.0136651	0.00979424	-0.000224656	-0.00422373	0.0160779	0.0131241	0.00600353	0.0935505	0.110311	0.17289	0.163132	0.107584	0.123935	0.118551	0.0998657	0.144636	0.125603	0.15427	0.0981877	0.108628	0.0983155	0.114405	0.109136	0.131676	0.108386	0.102021	0.0914701	0.0856512	0.0797303	0.0735286	0.0926836	0.100526	0.0945659	0.103065	0.101671	0.0988357	0.0965736	0.0993073	0.0872262	0.109482	0.105037	0.131435	0.0994385	0.109853	0.0917909
0.0124082	0.00903273	-0.00772128	0.0189593	0.00625713	-0.017605	-0.0213311	-0.0267032	-0.0167126	-0.0398624	-0.00186717	0.0901276	0.177712	0.15082	0.115368	0.100169	0.101795	0.0470533	0.0539466	0.0414499	0.0519787	0.0468047	0.0779451	0.0701189	0.0687825	0.080858	0.0781384	0.0658674	0.0696212	0.0446838	0.0520839	0.0726351	0.0647706	0.0757621	0.0824117	0.0645107	0.0464863	0.0379156	0.0510274	0.0426996	0.0521023	0.0663865	0.0410527	0.0514291	0.0506163	0.0460911	0.0173933	0.0270238	0.0439198	0.0281515
0.0344494	-0.0132393	-0.0128101	-0.0110438	-0.000142024	-0.00714493	0.00993074	0.0408261	-0.0236756	-0.0115172	0.00494227	-0.0222339	0.0545941	0.0552627	0.0861305	0.135067	0.168122	0.149956	0.131846	0.134051	0.111558	0.0883894	0.0620042	0.0940268	0.109574	0.0868961	0.106523	0.104959	0.10597	0.168843	0.145736	0.111589	0.193154	0.157461	0.150307	0.159139	0.096499	0.138416	0.133668	0.146325	0.134066	0.0882732	0.127953	0.143756	0.0991941	0.130572	0.131297	0.107191	0.113958	0.110659
-0.0046444	-0.0083887	0.0218114	-0.0244798	-0.000622958	-0.018393	0.0347174	-0.00901995	0.0365849	-0.0368512	0.0157266	0.00380464	0.0502298	0.0831989	0.189058	0.181501	0.155665	0.119659	0.0810939	0.0810667	0.0717838	0.111158	0.123221	0.166411	0.154291	0.20352	0.203958	0.220075	0.180556	0.179365	0.159634	0.205157	0.160544	0.199746	0.147071	0.166864	0.143734	0.206631	0.171556	0.192273	0.139946	0.160957	0.190757	0.174102	0.17197	0.16888	0.148585	0.177093	0.110136	0.114878
0.0259887	-0.0172993	-0.0108169	0.0340199	-0.0300451	0.0424735	-0.0443208	-0.0473607	0.00519483	-0.0308088	-0.050967	0.028724	0.413924	0.354678	0.506395	-0.104013	-0.0659626	-0.0858428	-0.0888272	-0.0804988	-0.0408224	-0.0651753	-0.0266912	-0.0326175	0.029424	-0.00778798	-0.012435	0.00872612	-0.0116147	-0.0179532	-0.0446175	-0.0399628	-0.0335773	-0.0704946	-0.0351381	0.0137652	0.0516473	-0.0208299	-0.014347	-0.00404959	-0.02426	0.142153	0.23347	0.16676	0.175889	0.104211	0.084858	0.667091	0.0376862	0.101451
-0.00192335	-0.0478689	0.00207598	-0.0242538	-0.00612816	0.0189549	0.0591434	0.0709661	0.00712311	0.019901	0.0422974	0.0959229	0.0631355	0.136472	0.0747876	0.1718	0.143473	0.142091	0.157605	0.0720821	0.10912	0.102487	0.127796	0.0808291	0.0884495	0.136321	0.0956064	0.125896	0.0689201	0.0886026	0.096345	0.125233	0.104517	0.0903237	0.108989	0.104629	0.0834528	0.093629	0.118063	0.115633	0.114381	0.0867804	0.0960408	0.082067	0.108682	0.0979221	0.106392	0.0778477	0.0873391	0.0805932
-0.0114097	-0.0290193	0.0144426	0.0121788	-0.0197554	0.0124795	0.0210835	0.00537995	0.0166277	0.02173	0.0204487	0.0626343	0.12324	0.125449	0.141829	0.1551	0.167183	0.193146	0.204788	0.21832	0.188641	0.24677	0.214204	0.193921	0.228236	0.221141	0.331629	0.253408	0.230844	0.205485	0.189878	0.230596	0.208663	0.206669	0.209482	0.179452	0.140721	0.153632	0.194977	0.274125	0.181803	0.230832	0.159873	0.223042	0.204873	0.295295	0.291817	0.23473	0.232699	0.222228
-0.0100811	-0.00762933	-0.014924	0.0100172	0.0216679	-0.00757253	0.00852192	-0.0380056	0.0253401	0.0112381	0.0206473	0.0269035	-0.00309665	0.0466608	0.0392642	0.0204377	0.0157244	0.0427449	0.116148	0.0495722	0.042769	0.0530443	0.105908	0.029978	0.0801211	0.0660984	0.00965451	0.01996	0.0434194	0.0169709	0.0155947	0.0504009	0.00929463	0.0297456	0.0732173	0.054424	0.011125	0.0108161	0.0356292	0.00832148	0.0244094	0.0315866	0.00410013	0.0100905	-0.011516	0.016642	-0.0136646	-0.0252342	-0.00569924	-0.0229585
NaN	NaN	-0.0097143	0.00230716	0.0607136	-0.0252399	-0.0280665	-0.0237402	0.0291898	0.0393392	0.0678259	0.132579	0.192684	0.219924	0.142788	0.228909	0.229408	0.161073	0.194253	0.147882	0.18239	0.120375	0.113532	0.172913	0.147172	0.193736	0.17697	0.170797	0.135129	0.135596	0.0805387	0.0841627	0.091621	0.0857071	0.100373	0.0972965	0.0887018	0.113204	0.100538	0.131171	0.101961	0.117634	0.112906	0.11776	0.0839932	0.0813811	0.0990522	0.0638136	0.07064	0.125407
0.0176583	0.00821941	0.0183685	-0.00066334	-0.0203744	-0.00942465	-0.0137838	0.040346	0.0543673	0.0426636	0.0354105	0.0587189	0.054157	0.0550813	0.0732429	0.142755	0.134555	0.192236	0.203876	0.194182	0.12897	0.148509	0.162944	0.157108	0.172779	0.198708	0.237944	0.238909	0.204635	0.248152	0.202556	0.167205	0.194635	0.159477	0.154797	0.174364	0.193965	0.195372	0.190868	0.202205	0.174944	0.165738	0.157857	0.15455	0.152989	0.161287	0.135695	0.146573	0.14481	0.13741
0.00290553	0.00793276	-0.023135	-0.0036146	0.0127745	0.00319697	-6.01184e-05	0.0132482	0.0687731	0.0465373	0.0992175	0.230354	0.23844	0.240985	0.224677	0.281617	0.25593	0.279457	0.281728	0.235867	0.241268	0.153719	0.175068	0.166717	0.158819	0.146928	0.159013	0.137412	0.169537	0.146533	0.143555	0.167939	0.159922	0.162953	0.16236	0.174641	0.210803	0.188536	0.168599	0.171995	0.174997	0.182913	0.167409	0.170754	0.180717	0.153059	0.146975	0.149206	0.139033	0.178198
-0.00322348	-0.00437229	0.0296409	-0.00607115	-0.0303113	-0.0136958	0.0280331	0.0568973	0.0559521	0.0148731	0.0414326	0.0714113	0.104652	0.197494	0.174147	0.17333	0.199956	0.20625	0.147553	0.187004	0.159135	0.186683	0.153827	0.163962	0.20737	0.193791	0.218649	0.153592	0.165423	0.240464	0.215831	0.175151	0.24141	0.17644	0.206309	0.153821	0.182749	0.205244	0.245935	0.237564	0.167605	0.197575	0.205691	0.247777	0.164832	0.209681	0.212285	0.186643	0.135813	0.178279
0.0179946	0.0328674	-0.0166581	-0.0211738	0.00538157	0.00876614	-0.0271779	0.00340053	0.0271221	0.00671906	0.0375303	0.0416704	0.114928	0.102859	0.147388	0.15266	0.154612	0.131409	0.132644	0.125764	0.143958	0.13853	0.13486	0.166731	0.157204	0.20033	0.205139	0.242292	0.20504	0.21069	0.190547	0.193671	0.19315	0.232137	0.195467	0.214577	0.213112	0.215995	0.205055	0.218638	0.208558	0.223602	0.193725	0.160022	0.184912	0.147527	0.153813	0.173546	0.170987	0.153097
0.0202131	0.0016434	0.0126978	0.016425	-0.022899	-0.0315613	0.00348105	-0.0313837	-0.0719353	-0.0387176	-0.0717074	-0.0375356	0.0259045	0.127646	0.119475	0.121402	0.187257	0.129132	0.147127	0.153824	0.0771257	0.127729	0.073557	0.0774944	0.0903507	0.0997157	0.106103	0.0628967	0.107415	0.099062	0.12302	0.0735684	0.0987885	0.146055	0.14712	0.179548	0.205382	0.161886	0.182711	0.178914	0.21851	0.215643	0.239217	0.21464	0.233918	0.214415	0.187083	0.243817	0.196651	0.198736
-0.00663233	-0.0155732	-0.0477995	-0.0266508	-0.0319502	0.0444078	0.0841983	0.104858	0.0221169	0.00278271	-0.0116579	0.0180125	0.0463144	0.106867	0.129257	0.114042	0.0787595	0.0370886	0.0265576	0.0180975	0.0530621	0.0746935	0.0795616	0.0878659	0.0799647	0.077075	0.102366	0.125562	0.163131	0.144419	0.162132	0.179036	0.148434	0.137205	0.172846	0.188925	0.179747	0.162166	0.13841	0.151024	0.152068	0.148343	0.138858	0.14889	0.15643	0.138954	0.157494	0.168274	0.133681	0.189275
-0.0115559	0.00465802	0.00387634	0.00449184	-0.0124298	9.04111e-05	0.0108691	0.0549922	0.0524029	0.0362077	0.0361837	0.0741053	0.136737	0.20734	0.261832	0.213575	0.209757	0.217367	0.197342	0.191777	0.177358	0.176066	0.163513	0.180164	0.174715	0.19026	0.196775	0.20238	0.212302	0.20839	0.200574	0.184167	0.202535	0.175427	0.170811	0.198523	0.182453	0.189951	0.175795	0.200968	0.214736	0.189455	0.160296	0.176313	0.179056	0.204091	0.159588	0.165885	0.180034	0.170427
-0.00917789	-0.00391812	0.0144719	0.015979	-0.0138943	-0.0371997	0.0337391	0.0209336	0.00921744	0.0102358	0.0958282	0.0881143	0.160058	0.210737	0.232091	0.264915	0.243759	0.225116	0.209899	0.21796	0.226028	0.207909	0.205276	0.223059	0.182383	0.200364	0.193022	0.218852	0.21871	0.213278	0.220032	0.202063	0.240532	0.267599	0.301411	0.275076	0.339527	0.284409	0.248349	0.2199	0.232237	0.220643	0.229506	0.206694	0.238545	0.242497	0.239878	0.250484	0.269567	0.222838
0.0324636	0.0321513	0.0262092	-0.00288198	-0.0266257	-0.026609	-0.0347075	0.0132434	-0.00649512	0.013755	-0.00204498	0.0558172	0.0437097	0.0933179	0.165965	0.181565	0.2234	0.207237	0.135623	0.104112	0.0671145	0.0659757	0.0810932	0.0166795	0.016721	0.0794119	0.054246	0.0542899	0.0454282	0.0348113	0.0701131	0.110521	0.100265	0.102104	0.11148	0.117012	0.11346	0.11447	0.131512	0.123181	0.15381	0.0908205	0.0923784	0.0993755	0.0883698	0.0882619	0.109783	0.0921588	0.0635472	0.0891969
0.0272322	-0.0142848	0.039504	-0.00373077	-0.0119399	-0.0217254	-0.0150553	0.0111852	-0.0419934	-0.018973	-0.011604	-0.0228956	0.0224212	0.108614	0.0748356	0.164257	0.0398841	0.120282	0.141241	0.131889	0.0771199	0.103588	0.0953287	0.0812373	0.0704912	0.0842596	0.0643653	0.0586645	0.0708175	0.0846075	0.0745204	0.125288	0.0900455	0.0567142	0.0661131	0.0761392	0.0478286	0.101252	0.0627407	0.102774	0.100745	0.12039	0.0897825	0.12554	0.0944542	0.118328	0.104819	0.0853605	0.0473671	0.081169
0.0440233	0.0490939	-0.00101423	-0.0431451	0.0168517	-0.0469208	-0.0188888	0.0122499	-0.0195008	0.0118594	0.0699983	0.0601856	0.0273403	0.107012	0.108171	0.193202	0.187378	0.12402	0.156148	0.132532	0.181883	0.190585	0.239372	0.129894	0.110463	0.100911	0.0732596	0.11075	0.0775982	0.126325	0.151714	0.165988	0.133029	0.148446	0.155595	0.156483	0.112908	0.135756	0.0876691	0.20699	0.210054	0.230944	0.255444	0.212781	0.205483	0.230508	0.23347	0.210977	0.225177	0.183085
-0.0214748	-0.015143	0.00664894	-0.00171055	-0.0106171	0.0231894	0.0191071	0.0109411	0.00209123	-0.0105723	-0.0155209	0.030911	0.0837996	0.106982	0.162189	0.18542	0.190437	0.193158	0.188065	0.203086	0.206543	0.225554	0.232116	0.22277	0.207969	0.201437	0.244837	0.19824	0.221726	0.245286	0.234998	0.216921	0.216123	0.18774	0.186598	0.222175	0.22632	0.217297	0.263347	0.216457	0.22675	0.254502	0.216237	0.210851	0.233113	0.21977	0.230764	0.236456	0.233312	0.235472
-0.0055159	-0.00473347	-0.00948898	0.00673171	0.00375932	0.0176797	-0.00843236	-0.0012916	0.018377	0.0103143	0.0131942	0.015199	0.0825363	0.134232	0.152062	0.191986	0.203028	0.207919	0.201315	0.213582	0.219903	0.191518	0.18936	0.200843	0.187286	0.20848	0.19196	0.18644	0.185456	0.185941	0.194991	0.186343	0.176359	0.168596	0.158303	0.194395	0.181553	0.186212	0.199444	0.221371	0.200177	0.193038	0.170881	0.168721	0.163698	0.16714	0.19467	0.16368	0.180366	0.191518
0.0559922	0.0290461	0.0284247	0.0455942	-0.0496301	-0.0869429	-0.0224842	-0.04489	-0.0686525	-0.0485449	-0.0321671	-0.0247412	0.0212205	-0.013959	-5.79203e-05	0.0162867	0.00709367	0.0530656	-0.00332989	0.00698912	0.0112798	0.0893437	0.135093	0.145995	0.108973	0.109836	0.0986043	0.112393	0.150889	0.132416	0.125033	0.117626	0.144199	0.123161	0.148523	0.125396	0.105091	0.122767	0.118866	0.0882073	0.110165	0.114281	0.119801	0.0946268	0.0574146	0.0949553	0.103859	0.126808	0.0696285	0.143731
-0.00566746	0.0342029	-0.000405838	-0.0317303	0.0312383	-0.00469135	-0.0229463	-0.00647319	0.0118338	0.0383528	0.0318261	0.064545	0.0630148	0.0407551	0.105673	0.130393	0.156333	0.122173	0.134777	0.0722571	0.107226	0.096063	0.142578	0.157392	0.17193	0.118039	0.204705	0.168718	0.167508	0.289495	0.193952	0.252783	0.272568	0.246881	0.193335	0.216878	0.262584	0.274621	0.244913	0.27482	0.272839	0.240191	0.281507	0.244742	0.270616	0.248868	0.26185	0.251101	0.226377	0.273204
-0.0103474	-0.0104036	0.0135623	0.0302434	0.0136657	-0.000626411	-0.036094	-0.0231933	0.0333115	0.0754546	0.0509878	0.0587409	0.0961526	0.113007	0.17777	0.180289	0.210341	0.175118	0.174203	0.160879	0.214896	0.221155	0.185672	0.192828	0.2619	0.304322	0.257059	0.269218	0.301959	0.319307	0.313456	0.276387	0.251597	0.309728	0.304914	0.297268	0.290142	0.319915	0.283221	0.34827	0.2479	0.28856	0.231719	0.234512	0.244438	0.21672	0.249818	0.330524	0.361305	0.326993
-0.0271367	0.0230797	-0.00737261	0.00155451	0.0268299	0.0217057	-0.0386605	0.0633834	0.0545422	0.0235135	0.0042702	0.0320102	0.132175	0.178283	0.203567	0.198834	0.224346	0.182131	0.193771	0.176778	0.169276	0.173438	0.142679	0.157822	0.126433	0.11349	0.187099	0.109276	0.143936	0.120756	0.120456	0.121373	0.134528	0.133931	0.103572	0.0761434	0.059819	0.134138	0.10056	0.0658545	0.0923821	0.0762956	0.0511027	0.0619956	0.0409921	0.0669877	0.102283	0.0753507	0.0525712	0.0181652
0.0827555	0.0392621	-0.0512678	-0.0358032	-0.01312	-0.0195361	-0.00229041	-0.000972551	0.00338629	-0.00452129	0.0067968	0.051634	-0.00436376	0.0711372	0.0839218	0.089304	0.125378	0.146712	0.200165	0.175643	0.29722	0.249273	0.371849	NaN	0.490997	0.363713	0.398996	0.486759	0.382241	0.318199	0.334457	0.294413	0.350026	0.361365	0.366537	0.348349	0.350016	0.396501	0.32696	0.348528	0.428242	0.402272	0.3187	0.424058	0.370001	0.405107	0.458067	0.440513	0.32948	0.313983
0.0284172	0.00758803	0.0151839	-0.00175145	-0.0112335	0.00154232	-0.0397465	-0.00462753	0.00835181	-0.00392019	-0.00730627	0.0383137	0.0867084	0.140303	0.145503	0.153869	0.14869	0.122679	0.0911534	0.0908655	0.102043	0.11754	0.0890745	0.128219	0.152449	0.108141	0.126427	0.173715	0.169111	0.146197	0.203517	0.202358	0.191242	0.184008	0.203081	0.209978	0.201625	0.205752	0.190279	0.194515	0.192284	0.171699	0.177389	0.220949	0.178228	0.175022	0.216658	0.166399	0.152215	0.170957
-0.00387909	-0.0190563	-0.0322106	-0.0120035	-0.0230005	0.00039417	0.0897558	0.0723875	0.107301	0.0664385	0.0571246	0.0439982	0.166447	0.251951	0.323094	0.271218	0.281872	0.198415	0.173097	0.165517	0.245441	0.252891	0.263757	0.261337	0.205662	0.189477	0.187571	0.174393	0.115639	0.138045	0.110971	0.12385	0.0993792	0.0687173	0.0751759	0.0841899	0.0844208	0.136521	0.0744037	0.0587804	0.0728074	0.0510056	0.0529386	0.0313848	0.0471006	0.0413861	0.0381989	0.0629134	0.0496723	0.0315269
0.0843697	0.0207474	-0.0134151	-0.00413704	-0.0356781	-0.0250511	-0.0268358	-0.0188072	0.0322176	0.0309876	0.0176318	0.00667086	0.046258	0.0825535	0.0989926	0.0719453	0.0902714	0.0879418	0.0777515	0.072035	0.055045	0.0864132	0.0593723	0.0634998	0.0635509	0.085306	0.0875391	0.0625777	0.0973546	0.123278	0.0783626	0.0876919	0.0767344	0.0812293	0.10499	0.0890211	0.0685572	0.0777453	0.0777734	0.0766415	0.082447	0.0941711	0.0778498	0.080676	0.117588	0.0722374	0.115999	0.115434	0.0970809	0.102456
0.001982	0.0267083	0.00349835	0.00246129	-0.0223932	-0.0220556	0.00979887	-0.0142626	0.0181375	0.0178698	0.00308849	0.0108319	0.0378532	0.0240123	0.0821752	0.146037	0.212937	0.126097	0.166449	0.189187	0.206076	0.140672	0.155248	0.195403	0.204374	0.158692	0.17014	0.180862	0.123645	0.155212	0.152012	0.172832	0.154216	0.237544	0.257655	0.274821	0.161388	0.192996	0.207046	0.203493	0.195775	0.1434	0.154769	0.131305	0.158863	0.171372	0.136587	0.125776	0.147445	0.151035
-0.0125112	-0.0263591	-0.00316827	-0.00546979	-0.0326579	0.037588	0.0425783	0.0303475	0.0993627	0.041646	0.0237349	0.0604251	0.110126	0.179733	0.218469	0.227987	0.199766	0.176304	0.184013	0.237775	0.283113	0.26795	0.167533	0.150974	0.156726	0.249228	0.362439	0.355409	0.310779	0.28208	0.12628	0.248553	0.231083	0.325063	0.126672	0.227539	0.29478	0.249473	0.18425	0.212726	0.130092	0.144943	0.0226381	-0.00847481	0.0816821	-0.077438	-0.0821122	-0.0709748	-0.0165837	-0.101421
0.0180128	-0.00391939	0.0129323	-0.000271962	-0.00759127	0.0098019	-0.0289645	0.000259155	0.00627045	-0.0626957	-0.0200286	0.0160371	0.0472262	0.107844	0.121369	0.177603	0.175465	0.151084	0.103872	0.0980614	0.145322	0.111876	0.133527	0.108883	0.126148	0.102627	0.109449	0.131716	0.138721	0.154963	0.160035	0.151118	0.128408	0.116699	0.147512	0.130498	0.15732	0.154574	0.185366	0.126781	0.133792	0.109729	0.148649	0.111428	0.105862	0.138753	0.124218	0.120394	0.136426	0.118829
0.00870047	0.0027845	-0.0236556	0.00752293	-0.0100898	0.00486506	0.00987244	0.0245424	0.0164167	0.063014	0.0757241	0.0627006	0.151718	0.218214	0.234241	0.252176	0.232955	0.201691	0.20631	0.19736	0.185657	0.224553	0.186169	0.225912	0.215155	0.22235	0.207674	0.209115	0.184938	0.210242	0.218293	0.210274	0.224334	0.153749	0.174307	0.118929	0.149266	0.130399	0.16004	0.106699	0.124365	0.161874	0.112186	0.14616	0.134552	0.166615	0.113105	0.119716	0.0994479	0.115636
0.0131168	0.0298233	-0.0149653	0.0346835	0.010411	-0.0369053	-0.0361639	-0.0154503	0.0197499	0.0258056	-0.0116168	0.0118977	0.00535046	0.0541739	0.0560813	0.0574378	0.0692372	0.0452451	0.0787072	0.0830674	0.0552995	0.123109	0.0451716	0.0421983	0.0953526	0.125261	0.111376	0.0667018	0.0471208	0.0914284	0.047642	0.0443409	0.0661116	0.0357563	0.0181324	0.0259822	0.029553	0.0173546	0.0290385	0.0205397	0.044643	0.030443	-0.009347	-0.00329666	-0.0242598	0.000706641	0.0162638	-0.00184309	-0.0286904	-0.0241391
0.0271461	-0.0258812	-0.0190513	0.00850193	-0.0152475	-0.0228497	0.0473817	0.0269849	0.0427858	-0.0289463	-0.065551	-0.0184626	0.0057438	0.00545726	0.0438576	0.0696929	0.0603491	0.135454	0.10299	0.100985	0.0641569	0.189565	0.05015	0.100302	0.142385	0.113416	0.135435	0.135198	0.149289	0.152406	0.161484	0.119014	0.11126	0.286648	0.251108	0.260987	0.245401	0.308005	0.297788	0.278661	0.171546	0.154639	0.231862	0.255542	0.259606	0.186701	0.253749	0.16261	0.139964	0.119543
0.0393754	-0.0390941	0.00919617	0.0137733	0.0394739	-0.0409659	-0.0217587	-0.00148736	-0.00498505	-0.0344245	-0.0275529	-0.0566739	-0.0381464	-0.00567755	0.112292	0.126758	0.145882	0.0956623	0.0936677	0.0775026	0.110878	0.113032	0.0967959	0.120768	0.170774	0.217811	0.130986	0.152821	0.214807	0.100895	0.15221	0.188054	0.127536	0.141676	0.214868	0.194247	0.243571	0.168358	0.141733	0.172373	0.0760744	0.0932103	0.0863874	0.0995467	0.191298	0.151524	0.0793519	0.0675478	0.148479	0.123509
-0.0208187	-0.0248427	0.00479735	0.0265584	0.00303645	-0.00030778	0.0115769	0.0204128	0.0129009	-0.00284816	0.0263527	0.05311	0.156866	0.230518	0.226745	0.236056	0.214097	0.239368	0.229539	0.180192	0.175265	0.157292	0.159911	0.149788	0.196271	0.185565	0.197238	0.176385	0.149162	0.163534	0.147566	0.126602	0.10023	0.123494	0.15163	0.156522	0.129927	0.203105	0.145446	0.154997	0.150959	0.13514	0.138307	0.0811758	0.124552	0.124026	0.116188	0.185126	0.178992	0.151666
-0.0208421	-0.0210536	-0.0183305	-0.00160946	0.0189555	0.0146972	0.0281829	0.0252939	0.016641	0.0555086	0.0828235	0.15296	0.123683	0.147868	0.214787	0.180579	0.186587	0.180298	0.134239	0.194747	0.16719	0.195741	0.16351	0.146279	0.22504	0.165125	0.173217	0.178612	0.19491	0.175939	0.202185	0.188249	0.201865	0.256511	0.1564	0.201007	0.200862	0.22036	0.173737	0.162997	0.195273	0.201152	0.228814	0.243743	0.261325	0.199655	0.183637	0.176368	0.208208	0.15331
0.0478855	0.0272482	-0.0306891	0.0241973	-0.0524744	0.00493147	-0.0210991	0.00100627	0.0568349	0.0540675	0.0175204	0.0594549	0.0582097	0.0851179	0.116825	0.196724	0.168849	0.20901	0.180063	0.14314	0.16288	0.131365	0.143338	0.10649	0.118757	0.217451	0.194841	0.152144	0.124595	0.14963	0.145755	0.0739526	0.105432	0.117894	0.13954	0.14861	0.119165	0.122206	0.229867	0.0851617	0.138452	0.195792	0.222319	0.27934	0.185227	0.144251	0.0864857	0.116993	0.153211	0.149255
0.0527007	-0.0153072	-0.00373301	-0.00903161	-0.0248366	-0.0235998	0.0238076	-0.00422145	0.00591373	-0.0388995	0.0552434	0.0074031	0.0684304	0.0838183	0.0968025	0.0915243	0.141338	0.123466	0.196814	0.165562	0.109792	0.154038	0.183693	0.14554	0.14525	0.182386	0.197637	0.220201	0.239014	0.271511	0.271926	0.259414	0.267941	0.189439	0.230205	0.217478	0.195527	0.257379	0.268661	0.193357	0.179666	0.189141	0.221364	0.205068	0.202975	0.211996	0.215053	0.201	0.279751	0.330074
-0.0333954	-0.0185906	0.00928106	0.0761426	-0.00558563	0.0120926	-0.0399447	-0.0403244	0.00473465	-0.0158646	-0.00587982	0.0242323	-0.0242435	0.0247915	0.0573841	0.0655031	0.085028	0.0773314	0.10682	0.0947266	0.0717852	0.0834007	0.065589	0.0710466	0.0843893	0.0763678	0.0747032	0.0672055	0.0593286	0.139502	0.10112	0.0886694	0.0747817	0.0523821	0.0780565	0.0456908	0.0731534	0.0882236	0.0847004	0.0728305	0.085418	0.0912677	0.106076	0.0811381	0.0813568	0.0406219	0.076673	0.0404858	0.09294	0.0475414
0.0441022	0.0828361	-0.000973355	-0.00654079	-0.0345121	-0.0529048	-0.0320073	0.0612466	0.0522011	0.134261	-0.00618274	-0.01036	0.0104362	0.120776	0.112281	0.171043	0.201783	0.309067	0.205632	0.0938645	0.172079	0.122093	0.0896059	0.179758	0.258823	0.233675	0.114201	0.0701481	0.0853759	0.164099	0.0694041	0.0854014	0.157264	0.150441	0.219472	0.152888	0.167702	0.213168	0.15044	0.125668	0.123749	0.0987243	0.135915	0.139246	0.106135	0.119339	0.0554383	0.0950025	0.138503	0.124897
-0.0220601	-0.0134137	-0.0100475	-0.00905265	0.0140562	0.0296774	0.0108404	0.00127509	0.0199091	0.00871781	0.00948877	0.0451986	0.0438387	0.114942	0.140628	0.145127	0.128785	0.107853	0.215395	0.201386	0.133871	0.165933	0.18852	0.130173	0.156797	0.149629	0.21414	0.164487	0.179351	0.145282	0.168837	0.202123	0.219121	0.181959	0.227809	0.289787	0.156443	0.169431	0.190889	0.156963	0.179981	0.130784	0.145879	0.127915	0.141166	0.130323	0.183461	0.112052	0.133429	0.164502
-0.0188253	-0.0104435	-0.0267498	0.05848	0.0187409	-0.0138953	-0.007307	-0.057076	0.00616112	-0.0442379	-0.0294573	-0.0194922	0.132041	0.154932	0.117788	0.0930643	0.130476	0.112454	0.128363	0.123649	0.082341	0.0606512	0.0800902	0.0974005	0.06784	0.0494083	0.111708	0.0602026	0.0203637	0.0233805	0.0173867	0.0393814	0.0265004	0.0137586	0.0434974	0.0286688	0.0357923	-0.0130386	-0.0197102	0.0252862	0.068402	0.00746189	-0.00196313	-0.0426354	-0.0122182	-0.0547418	0.0178216	-0.0306287	0.00491228	-0.0263313
-0.006564	0.00854653	-0.00258918	-0.0202101	0.0207806	-0.000904753	0.000940846	0.0292206	0.0550187	0.107796	0.0646721	0.114806	0.268076	0.321936	0.377434	0.305859	0.243128	0.274581	0.271441	0.22255	0.217881	0.209153	0.230176	0.226155	0.200154	0.202478	0.194068	0.214476	0.213525	0.207883	0.205508	0.189686	0.205227	0.203517	0.20545	0.190826	0.17818	0.167656	0.153774	0.16413	0.152994	0.141713	0.144544	0.152864	0.145914	0.152205	0.125199	0.115783	0.12285	0.109334
-0.0186201	0.0126516	0.0184459	0.00427099	0.00396111	-0.00175844	-0.018951	0.0231051	0.0016954	0.029157	0.000298566	0.0485799	0.0775691	0.158967	0.206481	0.158407	0.127841	0.147503	0.146011	0.105972	0.136281	0.120708	0.0904088	0.0716594	0.0948666	0.111679	0.206431	0.138017	0.20612	0.151861	0.0916299	0.116765	0.165032	0.129692	0.11667	0.139206	0.117009	0.156018	0.201171	0.157177	0.173417	0.121035	0.150429	0.123856	0.133845	0.116517	0.149448	0.125591	0.10197	0.0942552
-0.00499778	-0.0141744	-0.0127953	-0.000730301	0.0239814	0.000174287	0.00854205	0.0171074	0.0237197	0.040852	0.0401702	0.122576	0.139055	0.232748	0.214735	0.226331	0.189843	0.230346	0.222544	0.212469	0.198254	0.178559	0.191128	0.190961	0.172628	0.194789	0.158058	0.16913	0.175674	0.166173	0.183476	0.156168	0.173586	0.223543	0.199662	0.231966	0.221808	0.20309	0.233879	0.217525	0.205879	0.209178	0.230766	0.218263	0.189665	0.199267	0.19635	0.206908	0.175734	0.176645
0.0696802	0.0581818	0.0393363	-0.0409229	-0.034236	-0.0857197	-0.00631977	-0.00159798	0.042921	0.0256045	0.0639646	0.148262	0.264064	0.297575	0.294586	0.28366	0.327879	0.253956	0.246651	0.180217	0.239593	0.201049	0.154065	0.145128	0.150272	0.165848	0.164199	0.179731	0.14032	0.157546	0.120434	0.184843	0.170368	0.193443	0.166099	0.174809	0.184626	0.249677	0.177344	0.19834	0.171966	0.175033	0.205314	0.168619	0.168416	0.16642	0.202926	0.190884	0.179434	0.169956
-0.0986533	-0.0811308	-0.0301656	0.0740793	-0.0362324	0.0526226	0.11948	0.0144469	0.0433962	0.0288491	-0.0435778	0.0919759	0.117832	0.0864025	0.0894242	0.0821626	0.0669817	0.0593997	0.0613945	0.0522569	0.051281	0.0471386	0.0774696	0.118448	0.109444	0.0744313	0.0755998	0.120289	0.0863209	0.153663	0.0960176	0.119603	0.0924092	0.125892	0.168859	0.173732	0.183104	0.119399	0.158605	0.15276	0.143719	0.155428	0.164805	0.146335	0.143017	0.140455	0.132392	0.0974172	0.0730083	0.0610241
-0.0333618	0.0478241	-0.00527069	-0.000329729	0.0515963	-0.00416745	-0.0562908	0.0422043	0.030735	-0.00478155	-0.0628128	-0.0544312	-0.0382187	0.0124576	0.0688111	0.168891	0.020779	0.0845269	0.0519194	0.126867	0.0960649	0.139124	0.120604	0.159292	0.157161	0.0687673	0.182733	0.177396	0.099472	0.120169	0.098692	0.0976237	0.169798	0.270115	0.153686	0.21271	0.221406	0.177824	0.146746	0.106028	0.0953809	0.12533	0.185388	0.146984	0.233832	0.087336	0.129954	0.109257	0.136442	0.0692438
0.0260265	-0.0116114	-0.0260126	-0.00876922	0.0258896	-0.00320883	-0.00231392	0.048777	0.0197636	0.0404822	0.00260156	0.00045526	-0.0113511	0.120191	0.138039	0.15485	0.163617	0.176505	0.150347	0.127563	0.105137	0.202713	0.226755	0.249899	0.271146	0.269162	0.250033	0.229184	0.207412	0.219352	0.247496	0.20995	0.220741	0.196445	0.179881	0.164763	0.215806	0.130381	0.211212	0.150353	0.165149	0.178739	0.120467	0.149709	0.197106	0.198461	0.135329	0.149262	0.164277	0.150389
-0.00514654	-0.00228298	-0.0120966	-0.00698695	0.022947	-0.00114495	0.00471105	0.0311805	0.0618967	0.00279832	0.041854	0.0327234	0.0373443	0.0756198	0.0651527	0.110185	0.0796234	0.114398	0.16934	0.154595	0.174959	0.164192	0.148057	0.152732	0.162438	0.0638932	0.101275	0.0652872	0.135786	0.0673	0.0851568	0.0888189	0.123113	0.122282	0.113426	0.0702937	0.0786013	0.0973232	0.112398	0.146392	0.137902	0.148689	0.141989	0.103372	0.153954	0.14065	0.122099	0.108161	0.0970483	0.0922373
-0.0118515	0.0270254	0.0785969	-0.0068826	-0.00749833	-0.0323686	-0.0470214	-0.0247757	-0.0281675	0.0298441	0.00418526	-0.0263294	-0.00301694	0.00597464	-0.0103478	0.00976856	0.0422239	0.0271422	0.0544661	0.0905116	0.153261	0.21721	0.195447	0.214638	0.182276	0.235745	0.234926	0.196472	0.202822	0.107218	0.182088	0.190201	0.117365	0.157283	0.186141	0.169557	0.196576	0.199153	0.22811	0.207334	0.209513	0.207522	0.205926	0.238619	0.170557	0.186707	0.193521	0.171056	0.1709	0.179211
-0.018487	0.0103792	-0.0132544	0.0259296	-0.00245329	-0.00974407	0.00762999	0.0218456	0.00752849	-0.0121471	0.0211954	0.0602099	0.0760686	0.0884667	0.159629	0.174363	0.204702	0.209592	0.173641	0.158187	0.159577	0.137517	0.137368	0.129331	0.149421	0.141309	0.13195	0.144136	0.128663	0.15022	0.151187	0.130723	0.153663	0.135916	0.153131	0.122438	0.11499	0.0936784	0.0980912	0.114506	0.146587	0.100386	0.139221	0.133063	0.143064	0.151378	0.124252	0.126387	0.13638	0.156633
0.0802269	0.0753065	0.0980768	-0.0949022	-0.0535491	-0.0620652	-0.0430937	-0.0156671	-0.0605825	-0.0432552	-0.0386309	-0.0493152	0.0100374	0.0476607	0.0780848	0.114481	0.119505	0.0978822	0.0956061	0.0933227	0.149409	0.163743	0.163826	0.117688	0.197314	0.208358	0.27643	0.288657	0.294865	0.273723	0.291251	0.296588	0.312732	0.273765	0.209426	0.172969	0.175837	0.193281	0.277991	0.210217	0.142753	0.20069	0.218025	0.192709	0.144274	0.145037	0.17224	0.162608	0.173385	0.156456
0.0333603	0.0027403	-0.00908252	0.0286687	-0.0325747	-0.0233785	0.000266435	-0.00364323	-0.0131233	0.00182671	-0.0209447	-0.0116055	-0.0292186	0.0304935	0.0650893	0.112202	0.143667	0.19158	0.150341	0.157988	0.139924	0.196351	0.171685	0.164327	0.175049	0.194475	0.17413	0.213112	0.237018	0.18165	0.255375	0.226818	0.263991	0.200828	0.192295	0.219432	0.221465	0.229471	0.251187	0.252099	0.185459	0.233759	0.215151	0.242361	0.283748	0.237065	0.18863	0.213746	0.279837	0.235008
0.0106566	0.00404995	0.0107718	-0.0148684	-0.0206439	0.0314626	-0.0214286	0.0229214	0.0702068	0.00969989	-0.00157327	-0.0287317	0.012354	0.0874718	0.0775121	0.0898856	0.12641	0.156518	0.143696	0.118062	0.107028	0.176851	0.173371	0.201328	0.17636	0.166931	0.152629	0.204757	0.172308	0.186566	0.222855	0.19702	0.2512	0.197205	0.256952	0.249246	0.349761	0.331942	0.300591	0.388927	0.363459	0.368165	0.356083	0.334022	0.297369	0.414022	0.34898	0.321061	0.317798	0.312997
-0.0367795	0.017052	0.000387396	0.0344069	-0.0147081	-0.00236511	0.00200638	0.0642978	0.0767631	-0.0112967	0.00425769	-0.00748452	0.0129279	0.0779615	0.186229	0.233558	0.154914	0.297457	0.157883	0.164982	0.2316	0.209242	0.187931	0.210201	0.219946	0.212127	0.168587	0.241095	0.197458	0.227214	0.204221	0.228265	0.246444	0.192254	0.172207	0.216435	0.13067	0.154421	0.195274	0.163224	0.185288	0.17363	0.199143	0.12894	0.169897	0.161669	0.17235	0.115494	0.115133	0.171097
0.0234288	-0.0109737	0.00315052	-0.00769656	0.000511201	0.00700813	-0.0154284	0.0239757	0.0195772	0.00399548	0.0308116	0.0308519	0.175392	0.232578	0.186689	0.154491	0.11672	0.0796153	0.136804	0.0762577	0.0922074	0.0779456	0.108029	0.0936702	0.0713197	0.0587637	0.0609094	0.0602173	0.0592569	0.0945007	0.0674237	0.0774008	0.129526	0.0722658	0.0426069	0.0623232	0.0571473	0.0901	0.0743206	0.0978558	0.0893932	0.0757412	0.038847	0.0643263	0.0678405	0.100279	0.0515391	0.0560605	0.0578618	0.0459989
0.0299997	0.0489794	0.0269888	0.0100234	-0.0420172	-0.0414292	-0.0325448	0.0155972	0.0206084	0.0229367	-0.00330509	-0.00892015	0.0136169	0.0448613	0.0868291	0.0781465	0.124144	0.136799	0.150956	0.179597	0.190709	0.201242	0.218701	0.135809	0.279249	0.220827	0.256391	0.225013	0.23504	0.223155	0.198391	0.271664	0.258104	0.230818	0.184252	0.174436	0.255405	0.217754	0.237509	0.17121	0.210992	0.201616	0.18821	0.200416	0.195889	0.198523	0.188383	0.181357	0.142729	0.116711
-0.07584	0.0305033	-0.0151277	0.0534199	0.0304298	0.0300712	-0.0534565	-0.0517625	-0.103044	-0.0928733	-0.0811091	-0.0467169	0.0364044	0.042472	0.0251026	0.0229596	0.0378989	0.0723177	0.0515831	0.0165635	0.0934493	0.100934	0.0454772	0.0776038	0.047774	0.0778747	0.0977194	0.105982	0.0965103	0.0694862	0.0716684	0.0324404	0.0396014	0.0885585	0.0331921	0.0638576	0.0418556	0.052392	0.0676943	0.0314342	0.0611303	0.0208505	0.0938882	0.0348583	0.0775939	0.0685109	0.0723945	0.0507374	0.0573674	0.0542069
-0.00768704	-0.0247208	-0.0194665	0.0114828	6.90722e-05	0.0110688	0.0292536	0.0443908	0.0408488	0.0321044	0.063682	0.0913985	0.0894221	0.155723	0.194883	0.156897	0.192707	0.15466	0.155001	0.150112	0.165176	0.15114	0.173666	0.19902	0.17749	0.221476	0.183705	0.191665	0.202215	0.223164	0.211308	0.181831	0.201667	0.194263	0.194762	0.250847	0.208327	0.211812	0.216922	0.239081	0.221808	0.200328	0.21319	0.193528	0.215802	0.167331	0.195791	0.179938	0.221244	0.198014
-0.0190783	-0.0138187	0.0122334	-0.0129464	0.0321139	-0.000146728	0.00164282	-0.0240657	-0.0435355	-0.0661577	-0.0788592	-0.053966	-0.0640745	-0.0416402	-0.0130348	-0.0158636	0.0300881	0.104536	0.0619096	0.120932	0.12623	0.101709	0.0571154	0.0636834	0.124733	0.0838748	0.0846529	0.057848	0.0645442	0.11708	0.160974	0.18158	0.101097	0.156415	0.201649	0.124728	0.193737	0.126427	0.152618	0.134402	0.169133	0.142048	0.129556	0.15237	0.166857	0.187822	0.180078	0.234315	0.196396	0.165558
-0.0310182	-0.0270501	0.0564027	-0.0138882	-0.0280329	0.0180029	0.0255838	0.0586771	0.0528159	0.0784523	0.0291245	0.0414446	0.0851328	0.186576	0.197732	0.278175	0.19314	0.203239	0.225038	0.153836	0.20601	0.193637	0.234301	0.270622	0.308182	0.280879	0.283628	0.172448	0.215864	0.209462	0.24311	0.287114	0.327402	0.31154	0.253453	0.19702	0.211477	0.175866	0.217789	0.2579	0.206896	0.165914	0.1588	0.142566	0.231175	0.171844	0.181805	0.165265	0.137471	0.180064
-0.00264766	-0.0214425	-0.0340204	0.0421242	0.0112416	0.003105	0.00163974	0.00824661	0.0496827	0.0200097	0.0161588	0.00513117	0.00402355	0.0423386	0.0603385	0.0938389	0.0857528	0.132282	0.0721779	0.0931369	0.101763	0.107805	0.106476	0.117113	0.11499	0.0570997	0.150144	0.11219	0.062747	0.130288	0.149372	0.12879	0.121292	0.109697	0.145046	0.12279	0.124767	0.130404	0.126388	0.116508	0.107757	0.104928	0.117234	0.11342	0.0830712	0.0840967	0.0832944	0.0497277	0.0865166	0.104443
-0.0170195	0.000545832	-0.0166302	0.0147232	-0.000828809	-0.00954964	0.0287591	-0.00779157	0.00246955	-0.0174539	-0.0245209	-0.0249023	0.0309229	0.0979458	0.214041	0.205369	0.152237	0.142512	0.0905001	0.112854	0.0921586	0.162984	0.216777	0.15123	0.143228	0.11527	0.118027	0.109667	0.105875	0.12408	0.149976	0.158855	0.144701	0.156579	0.188017	0.182575	0.23903	0.212136	0.224769	0.245359	0.278672	0.271756	0.229837	0.250404	0.264601	0.244814	0.279111	0.230284	0.246809	0.279217
-0.0112068	0.0118319	-0.0270356	0.000139026	0.0109654	-0.00834578	0.0236519	0.0420867	0.0427466	0.0580994	0.060057	0.101317	0.145044	0.124536	0.149004	0.157112	0.151632	0.113655	0.132824	0.123807	0.146217	0.165572	0.153718	0.157538	0.165416	0.146193	0.172488	0.140837	0.122195	0.165172	0.105051	0.199796	0.144952	0.159838	0.153548	0.168825	0.133637	0.1865	0.16938	0.200656	0.197245	0.209289	0.159916	0.188171	0.190607	0.200953	0.191915	0.175124	0.159171	0.157159
0.0243136	0.0303165	-0.0166947	-0.0097424	-0.0141249	0.00890109	-0.0229692	0.014229	0.0314061	0.0177077	-0.0226274	0.0335566	0.0822673	0.0561435	0.119384	0.16002	0.124953	0.227064	0.227805	0.172853	0.174784	0.136724	0.183159	0.230476	0.17561	0.199169	0.207022	0.271529	0.190805	0.131927	0.154507	0.147808	0.106439	0.11864	0.102375	0.127989	0.0653872	0.113932	0.138808	0.0566384	0.0757138	0.0815222	0.105427	0.0922294	0.0426584	0.125348	0.116502	0.114991	0.127276	0.136696
-0.00782174	-0.0432845	-0.00179265	0.00862268	0.0108383	0.0523546	-0.0189166	-0.0587402	-0.0428798	-0.037336	-0.126173	-0.0563132	-0.0976787	0.0874704	0.0712231	0.0722837	0.0679814	0.0256463	0.0570743	0.164088	0.230051	0.220309	0.223867	0.203962	0.192474	0.0382174	0.0431521	0.0547105	0.160403	0.136368	0.145279	0.123258	0.120523	0.124907	0.086631	0.154538	0.120368	0.064758	0.114893	0.148539	0.0684361	0.0799059	0.137463	0.10851	0.0731758	0.0857777	0.109313	0.0859308	0.100529	0.0748482
-0.0261673	0.0478723	0.0422353	-0.00273902	0.00468945	-0.0514784	-0.0144123	-0.0298055	-0.0172638	0.0464345	0.0221713	-0.0148321	-0.0178513	NaN	0.268399	-0.0322197	0.0113682	0.0555662	0.0633197	0.131884	0.160719	0.153712	0.13592	0.10752	0.173026	0.135953	0.142478	0.116926	0.122936	0.157332	0.157592	0.142213	0.167809	0.130946	0.119649	0.124464	0.141868	0.134484	0.180841	0.136355	0.153989	0.170173	0.15944	0.174152	0.164058	0.132688	0.144619	0.14016	0.162845	0.14198
-0.0315434	0.135878	0.178974	-0.109832	-0.0663471	-0.0619605	-0.0451692	-0.0450344	-0.122923	-0.117037	-0.12043	0.0825179	0.11513	0.278708	0.292919	0.319016	0.280936	0.281516	0.223828	0.23472	0.229885	0.211211	0.233804	0.187714	0.0671611	0.00183317	0.0143729	0.037312	0.198604	0.13095	0.134685	0.21854	0.239536	NaN	NaN	0.133333	0.182117	NaN	0.113894	0.103424	0.147173	0.261412	0.176776	0.182043	0.0536203	NaN	0.221132	-0.0621588	0.152773	0.111849
0.0053321	-0.0212618	-0.0130186	-0.0184248	-0.0238386	0.0302019	0.0410098	0.0679797	0.0695264	0.0284529	0.0540547	0.122019	0.126487	0.13008	0.101573	0.135146	0.112458	0.137699	0.15504	0.172028	0.164124	0.139655	0.116947	0.151696	0.170963	0.119404	0.139294	0.152698	0.184159	0.158616	0.191275	0.192829	0.18698	0.245268	0.278081	0.303143	0.33029	0.441472	0.412574	0.318931	0.216715	0.1657	0.152655	0.155705	0.186149	0.363258	0.334191	0.318258	0.296105	0.314116
-0.0467328	-0.00692451	-0.00110492	-0.0058925	0.0228406	0.016552	0.0212621	0.0144888	0.0176649	0.114076	0.0586811	0.0405422	0.156363	0.261872	0.288278	0.237434	0.210801	0.263028	0.226872	0.199228	0.226145	0.191886	0.21163	0.209654	0.227255	0.241493	0.259581	0.250919	0.259305	0.2853	0.29523	0.36414	0.268343	0.285439	0.27152	0.259795	0.246683	0.220258	0.218869	0.216466	0.216098	0.194627	0.208771	0.159294	0.181083	0.187667	0.242612	0.189921	0.195377	0.214816
-0.00690642	0.0234895	-0.00470831	-0.0126422	-0.0098458	0.0130389	-0.00242564	0.0363906	0.0246695	0.0516193	0.0387397	0.043625	0.116226	0.126829	0.13979	0.16409	0.158244	0.140163	0.154396	0.217148	0.164124	0.196632	0.196064	0.222039	0.215207	0.204564	0.203331	0.194829	0.200741	0.208477	0.17557	0.217586	0.201988	0.195633	0.225168	0.227446	0.192811	0.223051	0.214241	0.215734	0.24016	0.234857	0.212784	0.202076	0.212172	0.245591	0.231747	0.226814	0.223926	0.193178
0.0261291	-0.0369207	-0.015071	-0.0181826	0.0159428	0.00158664	0.0265159	0.0511572	0.0743542	0.0480479	0.0539365	0.0469459	0.0559452	0.104449	0.197885	0.179039	0.233136	0.235756	0.230247	0.196914	0.237286	0.17415	0.158363	0.183383	0.207994	0.1468	0.218116	0.206023	0.1851	0.160116	0.20741	0.203437	0.17904	0.22175	0.170365	0.17017	0.242999	0.208776	0.21905	0.256725	0.188689	0.228614	0.211819	0.225118	0.253985	0.266309	0.165086	0.256351	0.234475	0.213041
-0.0361682	-0.0227498	-0.0148084	0.0386746	-0.00130544	0.0155448	0.0208125	0.057431	0.0570507	0.0571997	0.052711	0.107377	0.174866	0.162583	0.190374	0.20437	0.214251	0.214657	0.214519	0.201662	0.203967	0.17637	0.164761	0.187918	0.28954	0.157279	0.242509	0.239354	0.209607	0.296245	0.196065	0.198027	0.193868	0.212443	0.206099	0.184628	0.175466	0.199378	0.189152	0.178271	0.172851	0.141143	0.134002	0.228062	0.212692	0.134829	0.174411	0.185868	0.146565	0.143937
0.0469548	0.0739481	0.0524359	-0.0424768	-0.0355549	-0.0549827	-0.0403244	-0.0111909	-0.0543753	-0.0227865	0.0314499	0.0195542	0.000812233	0.0239806	0.159203	0.173008	0.13286	0.156508	0.146894	0.127304	0.0790126	0.0546581	0.0687292	0.0894337	0.0814298	0.108702	0.0862564	0.0588803	0.0725643	0.118147	0.108012	0.109274	0.0984994	0.046347	0.0627252	0.118841	0.111721	0.0953716	0.0706257	0.0949846	0.0645968	0.0672081	0.115415	0.0662319	0.106351	0.0984227	0.00458878	-0.0217857	0.0288722	-0.0148186
-0.0266034	-0.0432354	-0.011223	-0.0953594	0.00421364	0.0649743	0.107233	0.0164134	-0.0309407	0.0253155	-0.0486684	-0.0290631	0.110793	0.186367	0.359911	0.14959	0.0987631	0.570465	0.220544	0.188512	0.513728	1.0675	0.175574	0.156023	0.0467322	0.102118	0.0946841	0.103311	0.0913441	-0.023605	0.0470074	-0.0486715	0.0756549	0.10151	0.0358922	0.12933	0.0227524	-0.0114684	0.0393545	0.0595771	-0.0832436	-0.0231417	0.0233654	0.00814674	0.0523142	0.0387374	-0.0344209	0.0285412	0.00273413	0.0279733
0.00646147	-0.0457169	-0.0353219	-0.0196564	-0.0551829	0.0513607	0.0980559	0.0635232	0.196709	0.0472664	0.0108497	0.0837265	0.0241739	0.118579	0.167131	0.375976	0.472481	0.455815	0.43238	0.404499	0.198301	0.287869	0.273209	0.102787	0.141191	0.165235	0.196103	0.114727	0.142044	0.170523	0.132411	0.147048	0.0979124	0.161269	0.303396	0.279703	0.247454	0.248168	0.332066	0.29955	0.515589	0.501103	0.347575	0.281571	0.312751	0.363289	0.351556	0.384621	0.400086	0.353743
0.0367386	0.0317581	0.0240861	0.0158274	-0.0207948	-0.0502476	-0.0373677	0.0823683	-0.00699299	-0.0170746	-0.0292385	-0.0256425	0.0490849	0.133221	0.137563	0.155666	0.152868	0.153542	0.112554	0.107411	0.0795282	0.0646728	0.0760051	0.0964766	0.0816017	0.140211	0.123538	0.121833	0.135812	0.163832	0.200262	0.181863	0.144961	0.16778	0.165888	0.211902	0.221474	0.190868	0.192267	0.187138	0.229844	0.26021	0.19534	0.195184	0.205079	0.168441	0.202538	0.185652	0.151814	0.14705
0.0186413	0.0127396	-0.00133388	0.00114896	-0.00727693	-0.0143976	-0.00952153	-0.0127029	-0.00827828	0.00662645	0.0425243	0.037514	0.0820915	0.0887576	0.0985358	0.104795	0.123982	0.120881	0.111248	0.0946572	0.0904588	0.103444	0.0732643	0.082459	0.111492	0.091535	0.10374	0.107971	0.120169	0.129513	0.0916885	0.104208	0.111992	0.10161	0.0945049	0.0962555	0.0805245	0.082526	0.078409	0.0909183	0.0901096	0.101879	0.0993321	0.120069	0.130948	0.171409	0.138885	0.124482	0.0902758	0.117367
0.0231118	-0.0451968	-0.0166438	-0.130879	0.0112285	0.0533346	0.105045	0.11272	-0.0664904	0.111067	0.0191255	0.0736462	0.0266461	-0.0137761	-0.0225271	0.0119641	-0.0579316	0.0333642	0.0165074	0.084181	0.0602181	0.0854114	0.053784	0.111345	0.049866	0.06018	0.0666866	0.0552318	0.0626857	0.138971	0.0810899	0.0661919	0.0931547	0.0763673	0.10739	0.129864	0.139129	0.150444	0.266064	0.118207	0.192175	0.181458	0.104118	0.0899214	0.11509	0.0946449	0.0777133	0.0383092	0.20564	0.094949
0.000196129	-0.00106026	-0.000305258	0.0245548	-0.0287347	0.0112594	-0.00591012	0.0450319	0.0444892	0.0600773	0.0417569	0.0682837	0.116651	0.107852	0.11352	0.144764	0.128857	0.137429	0.111405	0.131645	0.124518	0.149823	0.0961452	0.132916	0.138364	0.167544	0.183359	0.160771	0.207682	0.100444	0.131292	0.129834	0.0901412	0.130633	0.166365	0.117402	0.143087	0.181861	0.161637	0.154075	0.131809	0.173729	0.171196	0.161968	0.155789	0.17319	0.218823	0.207933	0.241522	0.17281
-0.048304	-0.0147907	-0.0528684	0.00421179	0.0513061	0.0637407	-0.00329548	0.0480464	0.035392	-0.0248555	0.0797802	0.0756125	0.119537	0.13031	0.150907	0.124413	0.121129	0.093135	0.0551968	0.129084	0.224479	0.26239	0.270689	0.288951	0.274446	0.322971	0.23728	0.271024	0.249404	0.184609	0.191849	0.198859	0.227157	0.21136	0.216041	0.257357	0.214223	0.218934	0.174789	0.209718	0.257867	0.228233	0.232664	0.270824	0.268314	0.226437	0.238856	0.203629	0.214951	0.221943
0.0424221	0.0779985	-0.076953	-0.0575133	-0.0670999	0.00747355	0.073672	0.140363	0.0916997	0.162854	0.214298	0.23404	0.159769	0.20859	0.182298	0.197546	0.240377	0.191014	0.164672	0.265196	0.318832	0.19581	0.207142	0.234935	0.21007	0.250685	0.26824	0.246124	0.251585	0.222582	0.232675	0.246206	0.253538	0.217069	0.248972	0.150272	0.178491	0.131093	0.123589	0.151304	0.189253	0.156819	0.158606	0.156067	0.156935	0.165347	0.151626	0.1374	0.150499	0.147507
0.0135574	0.0161194	0.00770251	-0.00112651	-0.00426974	-0.0226628	-0.00932025	-0.00987281	0.00968328	0.0616103	-0.00189692	0.0483304	0.130506	0.189203	0.127314	0.176559	0.102314	0.079541	0.085074	0.0859863	0.086895	0.0545055	0.0211664	0.0889047	0.140871	0.119765	0.193265	0.159348	0.146886	0.183803	0.159491	0.183786	0.170885	0.120152	0.0792168	0.0455726	0.0963935	0.0765241	0.0876197	0.106126	0.0620549	0.121113	0.115794	0.0872971	0.0718489	0.0742157	0.0735819	0.0370036	0.044673	0.0278583
0.0408572	0.0216874	-0.0376949	-0.0257374	-0.000708495	0.0301494	-0.0285532	0.00140277	0.0229438	-0.0420504	-0.0388449	-0.0136721	0.0544816	0.0796962	0.150396	0.192123	0.138956	0.0756359	0.129797	0.155948	0.187872	0.180042	0.145346	0.200145	0.176871	0.147967	0.158628	0.212273	0.264463	0.267006	0.218554	0.177121	0.22453	0.252921	0.215464	0.228649	0.190596	0.200123	0.24671	0.198256	0.134803	0.102128	0.13048	0.0766509	0.113384	0.0898986	0.0832288	0.127566	0.10501	0.114416
0.0225788	-0.0263689	-0.00717226	-0.00956242	-0.0079583	-0.00481066	0.0332937	0.0423209	0.0215184	0.0178125	0.0158399	0.0212586	0.0852252	0.114634	0.113722	0.110857	0.135169	0.128632	0.0958551	0.0962544	0.113354	0.143922	0.0771509	0.114701	0.0773685	0.075832	0.125831	0.0669536	0.0905364	0.108808	0.127794	0.0825905	0.112334	0.115318	0.0817803	0.073356	0.077197	0.0845015	0.041423	0.059978	0.0754006	0.0771788	0.0526385	0.0578608	0.0338104	0.0970568	0.0830627	0.0412331	0.0498295	0.0370402
0.0265056	0.0145365	0.0280854	-0.00864657	-0.0372214	-0.0105819	-0.0126777	-0.0242766	0.121095	0.0693076	0.0702514	0.060543	0.0577513	0.0480274	0.0901519	0.159236	0.177544	0.228373	0.158088	0.179586	0.0924755	0.116703	0.113058	0.147578	0.132071	0.0853317	0.0292112	0.246709	0.151924	0.150822	0.146795	0.165268	0.200665	0.134569	0.187988	0.179757	0.163713	0.187082	0.222935	0.201848	0.166167	0.226657	0.171222	0.14104	0.197369	0.173213	0.106157	0.0949052	0.111773	0.0731447
0.064034	0.00472451	-0.0569352	0.0272411	-0.0222587	0.0149092	-0.0317149	0.119022	-0.00175058	-0.0331093	-0.0334624	0.0768054	0.0538892	0.0849699	0.0634038	0.115571	0.0787424	0.0531331	0.0153446	0.0845973	0.070298	0.0875039	-0.00548498	0.0928482	0.0318385	0.0713639	-0.0039731	-0.0052225	0.010266	0.0129955	0.0514024	0.026153	0.0349918	0.0105247	0.0254165	-0.0123919	-0.0538807	-0.0339676	-0.0746622	-0.0628819	-0.0788048	-0.0465667	-0.0324841	-0.0585517	-0.0346069	-0.0682325	-0.035593	-0.0492311	-0.0514505	-0.0453064
-0.0181488	-0.0547365	-0.00214034	-0.0238093	-0.00866642	0.0175139	0.0899874	-0.0172128	-0.0571185	0.00354478	-0.0781302	-0.0465974	0.1128	0.212341	0.230893	0.223218	0.254505	0.18349	0.219446	0.178925	0.135702	0.147059	0.154333	0.14677	0.13831	0.138719	0.101458	0.160235	0.127961	0.110315	0.0706607	0.0769898	0.0733097	0.108076	0.136726	0.065871	0.0954291	0.0727288	0.0855967	0.101629	0.0578882	0.0931132	0.0851569	0.0828832	0.0649895	0.152106	0.0949984	0.0798637	0.116695	0.11658
-0.0306179	-0.0261967	0.078506	-0.0143482	0.00821034	-0.0081106	-0.00744291	0.0403755	0.0241205	0.02158	0.0366676	0.0378054	0.0675642	0.147731	0.169061	0.194127	0.196437	0.164809	0.179351	0.225912	0.161439	0.114735	0.158645	0.128666	0.158398	0.137435	0.147163	0.155329	0.140432	0.136246	0.138793	0.20516	0.179678	0.219154	0.194396	0.220905	0.197137	0.156644	0.163485	0.151302	0.122782	0.133166	0.130418	0.175548	0.167651	0.148442	0.149164	0.185842	0.14271	0.131137
-0.0362227	-0.0482248	0.0844719	0.00794605	0.00765215	-0.0238187	0.00819613	0.0302856	0.0680732	0.000999745	0.0210462	-0.0086981	0.0260221	0.128541	0.161974	0.157777	0.0660073	0.101659	0.0890768	0.105095	0.0509301	0.109693	0.107992	0.122057	0.0962172	0.208749	0.234619	0.200479	0.218419	0.193852	0.251811	0.200581	0.181596	0.225104	0.15644	0.137516	0.167907	0.119692	0.112385	0.163023	0.090188	0.119638	0.141958	0.228678	0.204364	0.122453	0.0328775	0.0128782	0.000173821	0.01007
-0.00259114	0.300268	-0.0519425	-0.0900961	-0.0823471	-0.0717731	-0.00151846	-0.0168047	-0.00195749	-0.0531727	-0.102645	-0.132905	-0.128536	-0.112018	-0.0452489	-0.0239811	-0.0490992	-0.0886277	-0.106372	-0.132396	-0.146948	-0.0990147	-0.121696	-0.131602	-0.140615	-0.157255	-0.133143	-0.15956	-0.116949	-0.11767	-0.179949	-0.147339	-0.152041	-0.175637	-0.197643	-0.158235	-0.177756	-0.169306	-0.213026	-0.175059	-0.197411	-0.173522	0.0223385	0.0883119	-0.144908	0.0460003	0.126737	0.106807	0.09741	0.157208
-0.00430858	0.048529	-0.0605711	-0.0521525	-0.0450919	0.0238611	0.0897341	0.084668	0.114395	0.150721	0.146361	0.155224	0.101192	0.208482	0.255594	0.257676	0.131472	0.115716	0.132744	0.16552	0.0975899	0.170646	0.18311	0.207189	0.132577	0.156753	0.16662	0.18657	0.181431	0.159802	0.117494	0.179219	0.21807	0.246189	0.232012	0.199954	0.204275	0.17956	0.158637	0.246389	0.128153	0.138751	0.0956687	0.128873	0.0982182	0.0824003	0.0987706	0.0928884	0.104739	0.146085
0.0786264	0.0657427	0.0116775	0.013496	-0.0751297	-0.0283462	-0.0660666	-0.0303909	-0.0151275	-0.00197632	-0.00602489	0.0196861	0.01723	0.016913	0.0751534	0.0745995	0.134799	0.112823	0.225278	0.183467	0.182328	0.107345	0.180125	0.152164	0.186812	0.187904	0.168872	0.230758	0.287922	0.218333	0.127154	0.187111	0.210194	0.254369	0.203941	0.211956	0.252793	0.243649	0.310136	0.306158	0.189398	0.25897	0.238845	0.217189	0.23636	0.194525	0.272962	0.142665	0.176458	0.230306
-0.00486008	-0.0912755	-0.0783747	0.00364672	0.117582	0.052178	0.00110411	0.0279819	0.0235246	0.0595712	0.0295816	0.0788097	0.114646	0.112871	0.169427	0.0948673	0.125536	0.11007	0.142562	0.12208	0.0637836	0.171837	0.215547	0.181552	0.147757	0.150129	0.0777354	0.082517	0.151204	0.179808	0.190557	0.186372	0.169282	0.196429	0.159609	0.118525	0.11367	0.110667	0.142629	0.119634	0.0943405	0.0687427	0.113015	0.10211	0.0453345	0.065752	0.0791544	0.011582	0.0171001	0.0374168
-0.009922	-0.0507455	0.00808494	-0.0276285	0.0658466	0.00554959	0.00881488	0.0450883	0.00584852	0.000918458	-0.00123172	-0.00018197	0.0569813	0.0849583	0.131175	0.11935	0.165543	0.238836	0.320471	0.134018	0.106175	0.165164	0.160325	0.188236	0.135668	0.118738	0.147845	0.12419	0.140309	0.128482	0.124943	0.150929	0.127938	0.13735	0.104852	0.082485	0.137742	0.237508	0.267924	0.315608	0.31227	0.300992	0.263487	0.15037	0.0980333	0.160868	0.107435	0.1092	0.127171	0.128115
-0.00824334	0.0118253	0.0106997	0.0110251	-0.0091257	-0.00593271	-0.0102483	-0.00332309	-0.0232863	-0.0213345	-0.0187779	-0.00409758	0.0280945	0.085928	0.161659	0.174766	0.18049	0.182251	0.147691	0.11907	0.11268	0.0924887	0.0991057	0.100995	0.114702	0.100085	0.119039	0.122347	0.123436	0.114988	0.12311	0.138615	0.108673	0.117999	0.127231	0.117777	0.123835	0.143438	0.153246	0.152989	0.161381	0.141341	0.119977	0.127744	0.141008	0.141364	0.141807	0.144094	0.146143	0.134018
-0.00262785	-0.0229496	-0.0160202	0.0172887	0.0205012	0.0122767	-0.00846895	0.00498516	-8.87569e-05	0.00944262	0.0183357	0.0406138	0.0775369	0.15875	0.223092	0.19379	0.157161	0.1393	0.0897614	0.0869876	0.0908071	0.105398	0.102365	0.104779	0.0996903	0.117763	0.147707	0.192726	0.167819	0.178556	0.186499	0.179009	0.184673	0.190065	0.188449	0.188154	0.145249	0.189048	0.206222	0.18246	0.183368	0.167692	0.239143	0.159557	0.203932	0.195678	0.192188	0.217758	0.171547	0.238583
-0.00821836	0.00362156	-0.00279585	-0.0242492	-0.0143713	0.0290946	0.0169185	0.0400399	0.0585473	0.0800877	0.0441566	0.0764879	0.119234	0.139639	0.137159	0.158228	0.127333	0.10556	0.0555803	0.1415	0.0988614	0.162856	0.143002	0.122916	0.0973847	0.0611575	0.0842957	0.0649791	0.108208	0.112066	0.120375	0.0793533	0.140496	0.159053	0.137901	0.104009	0.105966	0.111936	0.135948	0.0827604	0.082452	0.0945001	0.0557652	0.0831221	0.0867387	0.10777	0.0774705	0.0968514	0.176107	0.132641
0.000350593	-0.00593946	0.00196014	-0.020766	0.0149636	-0.00230899	0.01174	0.00103564	0.0274484	-0.0204353	0.0133379	0.0679043	0.0799409	0.140834	0.224716	0.224223	0.244258	0.219971	0.195163	0.21498	0.175997	0.209303	0.209085	0.215737	0.187495	0.223973	0.165055	0.223635	0.210469	0.216835	0.222817	0.203781	0.189332	0.194587	0.192013	0.168565	0.168634	0.135492	0.153233	0.181527	0.17734	0.169269	0.143616	0.164628	0.117428	0.140855	0.0949025	0.0971273	0.0823952	0.109315
0.0254277	-0.0115753	0.0519672	-0.000380468	-0.00763814	-0.0112089	-0.046592	-0.0212394	-0.0435246	-0.0494349	-0.0413087	-0.0432671	-0.0492481	0.0111628	0.0168497	0.118506	0.177063	0.183678	0.195896	0.168772	0.176139	0.143556	0.131625	0.130162	0.158934	0.152589	0.131363	0.114575	0.139026	0.101227	0.145396	0.162931	0.121433	0.16854	0.208488	0.191725	0.147398	0.164843	0.179282	0.194348	0.146091	0.140616	0.155157	0.154996	0.163478	0.133107	0.121079	0.101026	0.0424195	0.110365
-0.047837	-0.00234129	0.02236	0.0503673	0.0195122	-0.00868544	-0.0333759	0.0395695	0.0474759	-0.0164305	0.0037399	-0.0206745	-0.00751185	-0.0180004	0.0342623	0.101343	0.101834	0.140885	0.125562	0.0997055	0.0987452	0.172084	0.195681	0.217095	0.179417	0.164675	0.156955	0.201434	0.143757	0.183639	0.162496	0.18876	0.179122	0.162782	0.153606	0.201706	0.203261	0.223273	0.223257	0.255769	0.180631	0.211962	0.212985	0.23192	0.18879	0.271445	0.200165	0.258203	0.263879	0.219504
0.0342547	0.00424197	-0.00344867	-0.030238	-0.00357419	-0.0252262	0.0239903	0.0381413	0.010054	0.0431727	0.0480216	0.0393363	0.0894163	0.258953	0.285615	0.287624	0.207043	0.250248	0.241041	0.297748	0.279927	0.251579	0.241602	0.153388	0.170106	0.139271	0.135031	0.137157	0.149444	0.184581	0.139241	0.187097	0.199356	0.190556	0.17662	0.1807	0.23392	0.198675	0.224323	0.226439	0.150802	0.143822	0.135255	0.14769	0.164712	0.136967	0.17807	0.155466	0.155268	0.112274
0.00136298	0.0464815	-0.0668867	-0.0569922	-0.0941231	0.11532	0.0548377	0.0714417	0.0757746	0.169173	0.0758993	0.111049	0.13755	0.108923	0.176735	0.141602	0.192754	0.198982	0.225838	0.226524	0.237967	0.14299	0.208471	0.187887	0.188711	0.229109	0.240848	0.229169	0.194579	0.18635	0.242909	0.223413	0.23622	0.162926	0.245636	0.218938	0.209525	0.233743	0.227778	0.249008	0.22621	0.215216	0.233642	0.183851	0.246624	0.192736	0.166701	0.150336	0.148272	0.131113
-0.0127225	-0.00802526	0.0170771	0.0229741	-0.0192701	7.30773e-06	-4.0574e-05	0.00317049	0.0422422	0.00615448	0.0122569	0.0160603	0.0748015	0.126811	0.0966925	0.096455	0.121368	0.113789	0.11973	0.136142	0.113972	0.161558	0.164094	0.205554	0.171408	0.17015	0.209266	0.179338	0.223456	0.267947	0.297346	0.299153	0.230793	0.273952	0.273476	0.255364	0.267083	0.293484	0.220752	0.269831	0.27242	0.272594	0.268291	0.27102	0.30248	0.277212	0.248089	0.267695	0.227906	0.220851
0.0331352	-0.00991693	0.00790203	-0.0182398	-0.00545783	0.0123189	-0.0197416	-0.0171024	-0.0150809	-0.0201677	-0.0270391	-0.020637	-0.0048033	0.00396769	0.0516399	0.113145	0.125734	0.148582	0.153533	0.129812	0.156022	0.155336	0.154066	0.158487	0.149566	0.172058	0.166957	0.128	0.150613	0.165167	0.153235	0.134191	0.113653	0.130752	0.0839136	0.13011	0.109102	0.130332	0.0978599	0.0901801	0.109521	0.110237	0.0672923	0.0536141	0.130294	0.10224	0.0494237	0.0489666	0.0654309	0.0716275
-0.0421236	0.00256325	-0.00960058	-0.00775876	0.0392675	0.0558932	-0.0382409	0.0284204	0.0100573	0.0415181	0.0111408	0.0675417	0.123212	0.186614	0.24122	0.200637	0.179443	0.15366	0.184049	0.172261	0.153307	0.148974	0.142656	0.166726	0.140611	0.120266	0.165775	0.149933	0.0399644	0.127599	0.13088	0.118318	0.131478	0.0791388	0.155882	0.136042	0.170428	0.121474	0.211147	0.173552	0.121005	0.137538	0.213779	0.212467	0.154361	0.175982	0.174398	0.167966	0.157417	0.191058
0.00014728	-0.00165296	0.00100944	-0.0135204	0.0254275	0.0337729	-0.0451838	0.0202885	0.0212755	-0.0649588	-0.0267367	-0.0846414	-0.128244	-0.0955509	-0.0382232	0.00142899	0.0362868	0.143703	0.126335	0.114047	0.121455	0.0234478	0.0214091	0.108425	0.119235	0.0195729	0.0993631	0.116913	0.0490773	0.113029	0.141451	0.116901	0.122223	0.136021	0.164608	0.153382	0.12906	0.128888	0.118215	0.12881	0.153939	0.126414	0.160403	0.113861	0.12027	0.154473	0.16014	0.136783	0.145085	0.144108
0.0181991	-0.0259928	0.0225337	-0.0109235	0.023887	-0.00571556	-0.021988	-0.00688282	0.0269664	0.0321047	0.0355936	-0.00500409	0.0177127	-0.0207122	0.0631786	0.156325	0.134608	0.166105	0.184333	0.172966	0.209644	0.185783	0.1887	0.178709	0.224964	0.223024	0.20116	0.250729	0.245382	0.238731	0.242129	0.252748	0.231104	0.154042	0.162572	0.230642	0.194513	0.147498	0.163472	0.202929	0.169989	0.210287	0.23139	0.209701	0.220396	0.19586	0.197596	0.26778	0.266862	0.226691
0.0171337	-0.0133417	0.0434182	0.015984	-0.0142807	0.017266	-0.0661795	-0.00822754	0.0330582	0.0154414	-0.0195297	-0.020754	-0.0144152	0.00139071	0.0389958	0.0686255	0.0264165	0.048431	0.0334592	0.0418811	0.0581661	0.0915594	0.0659429	0.0729498	0.105646	0.0888332	0.115785	0.111645	0.113751	0.123013	0.116211	0.129941	0.126097	0.0925479	0.124453	0.125205	0.112401	0.110016	0.0973169	0.119182	0.141544	0.10751	0.113232	0.108496	0.106952	0.0943297	0.139537	0.0856696	0.082335	0.111648
-0.030886	-0.00658019	0.0210792	-0.0356969	0.0171346	0.0263088	0.00864039	0.00569345	0.0127428	-0.0117526	-0.0214821	-0.00333282	-0.00380398	0.0549676	0.0902356	0.0912572	0.0871256	0.0657528	0.0509241	0.0726045	0.125667	0.140535	0.128896	0.246272	0.163524	0.156031	0.185698	0.12361	0.1452	0.0927973	0.0571823	0.0451483	0.0337708	-0.00835267	0.0479484	0.0653585	0.0610786	0.050939	0.0901767	0.0876952	0.128217	0.0906428	0.0760847	0.128	0.102501	0.0712123	0.0849545	0.0786434	0.145131	0.0805892
0.0422693	0.0151253	-0.0129341	-0.0245251	0.0100337	-0.0320297	0.00206057	0.0425997	0.0054651	0.0110633	0.0352428	-0.00463772	0.0260402	0.0179346	0.0597492	0.0673674	0.124338	0.107777	0.129969	0.078687	0.0866127	0.114836	0.120749	0.117244	0.143955	0.12477	0.00314857	0.0938812	0.125242	0.14922	0.120751	0.102968	0.121319	0.0997427	0.0702627	0.0927371	0.111906	0.116417	0.142476	0.114662	0.130444	0.170676	0.1194	0.148751	0.118777	0.160761	0.124327	0.183578	0.0939103	0.161839
-0.018341	0.0144319	0.0399547	0.00474588	-0.00449817	-0.00902834	-0.0272649	-0.00090113	0.0110497	0.0238325	0.00128669	-0.0027487	-0.00509848	0.0689855	0.0256699	0.0451116	0.0770219	0.103746	0.163483	0.119367	0.127146	0.143473	0.177092	0.12603	0.134802	0.146397	0.122347	0.144575	0.187812	0.176657	0.173964	0.174249	0.151555	0.194651	0.224532	0.154807	0.185809	0.168325	0.161203	0.171457	0.148833	0.149666	0.147459	0.168631	0.165952	0.176681	0.222438	0.24037	0.214216	0.222899
-0.0217027	-0.00753401	-0.00777232	0.00486126	0.00625353	0.000556056	0.0253382	0.0151765	0.0324666	0.0421725	0.0457899	0.137351	0.185297	0.256293	0.260671	0.251997	0.2342	0.302932	0.209138	0.185611	0.177338	0.200957	0.203784	0.215656	0.234513	0.252298	0.233793	0.195584	0.164576	0.178281	0.172164	0.17618	0.179776	0.19368	0.207805	0.210464	0.206887	0.185548	0.240154	0.208003	0.214198	0.169697	0.184394	0.16588	0.175545	0.175375	0.156924	0.163327	0.153744	0.143259
-0.0248993	-0.0309038	-0.0179535	0.00926277	0.00365106	0.0506602	0.0101825	0.0322876	0.0187598	0.0215715	0.0369975	0.0449698	0.102243	0.160137	0.14463	0.160651	0.163158	0.14543	0.182067	0.109873	0.156268	0.117964	0.12383	0.108491	0.129316	0.18982	0.176094	0.176765	0.235094	0.22931	0.209865	0.244061	0.263291	0.231013	0.249418	0.246215	0.255057	0.313471	0.289788	0.282182	0.296265	0.260423	0.295415	0.271614	0.282911	0.221099	0.207475	0.173878	0.167401	0.161506
0.00587185	0.0138201	-0.0260979	-0.0154953	-0.00389476	0.077155	-0.0513591	0.0595113	0.651059	0.219558	0.334939	0.339258	0.129206	0.156344	0.156657	0.256503	0.251283	0.242862	0.23926	0.192168	0.254938	0.201761	0.182345	0.21459	0.204152	0.156954	0.160674	0.15751	0.177193	0.144285	0.160179	0.16409	0.184899	0.149305	0.148047	0.168629	0.159707	0.161216	0.139624	0.16657	0.138788	0.164227	0.146552	0.104427	0.140463	0.127105	0.122165	0.115576	0.137153	0.128602
-0.00333208	-0.00339114	-0.00640421	0.0214721	-0.00163585	0.00688644	-0.0135952	0.0135385	0.00596298	0.0386105	0.0730014	0.127855	0.134616	0.144664	0.140897	0.113056	0.120169	0.11851	0.0900628	0.129235	0.0790278	0.0983305	0.0981819	0.097818	0.0969751	0.0617837	0.0857297	0.0848486	0.0491973	0.0583212	0.0472011	0.0325521	0.0648255	0.0619787	0.031579	0.0483797	0.0600825	0.0327346	0.0650972	0.0427034	0.0842969	0.0483833	0.0478156	0.0670845	0.0462131	0.0641054	0.0508312	0.045563	0.064981	0.0643907
-0.0458751	-0.0540655	-0.013694	0.0321383	0.0261988	0.029068	0.0262296	0.0909263	0.0565948	0.0485175	0.0517326	0.103736	0.163787	0.222801	0.259576	0.264145	0.257727	0.289426	0.252016	0.247392	0.219658	0.202165	0.198882	0.176628	0.205559	0.294967	0.21041	0.243198	0.213787	0.203233	0.228708	0.2084	0.184307	0.155062	0.194933	0.155165	-0.0354586	-0.0539908	0.0670394	0.115779	0.126547	0.0852644	0.090795	0.0570556	0.11971	0.138046	0.15484	0.136826	0.112954	0.123722
-0.0212863	0.0144396	-0.0135376	-0.0145057	0.0503794	-0.000346028	-0.0151433	0.00122413	-0.0218592	0.0469928	0.0582878	-0.0132735	0.0392633	0.0531475	0.121529	0.244468	0.278673	0.313955	0.232939	0.207687	0.330848	0.242511	0.355576	0.346688	0.201672	0.324292	0.346269	0.297033	0.254406	0.303014	0.233874	0.295623	0.240787	0.253723	0.20992	0.25173	0.258602	0.24141	0.27528	0.195967	0.293821	0.301125	0.190301	0.303307	0.144959	0.104773	0.169055	0.180043	0.265974	0.200263
0.00863988	0.00869464	-0.00231052	-0.0230161	-0.00793871	0.0157871	0.000143726	0.010658	-0.0256502	0.00821085	-0.00887223	0.0228126	0.0878134	0.135672	0.0944041	0.133736	0.0783983	0.0909323	0.11732	0.104821	0.0510531	0.070518	0.0651325	0.0279327	0.0707299	0.0519714	0.0688928	0.048384	0.0840845	0.0645491	0.127601	0.0687301	0.106043	0.0723528	0.0338454	0.0680315	0.0114176	0.0430815	0.0185406	0.0561616	0.00407442	-0.0158123	0.000790662	-0.0322813	-0.0532914	-0.0379768	-0.022571	-0.0372528	-0.0331353	-0.0119195
0.00878463	0.00359917	0.00669251	0.0108829	0.0115818	-0.0277729	-0.0137682	-0.0126188	0.0183854	-0.000243357	0.00851624	-0.0435727	0.0388089	0.15115	0.219209	0.198972	0.185808	0.17408	0.183442	0.198476	0.200325	0.201003	0.174193	0.184577	0.145259	0.142111	0.143189	0.130134	0.11023	0.165251	0.192138	0.107176	0.111857	0.160369	0.158735	0.175579	0.167608	0.138909	0.155007	0.0507054	0.0713699	0.168703	0.148942	0.15267	0.147698	0.202635	0.205028	0.143883	0.0882395	0.0823318
-0.0335095	-0.0136105	-0.0195888	-0.0152123	0.0111571	0.0377894	0.0329746	0.035455	0.0338495	0.00856091	0.0290616	0.0305475	-0.0280838	0.078896	0.205213	0.285259	0.203701	0.221474	0.143415	0.126806	0.139497	0.158324	0.0779859	0.113494	0.125379	0.125535	0.166331	0.148277	0.194772	0.109513	0.149225	0.0795856	0.0821156	0.0812202	0.0977423	0.151325	0.173217	0.115921	0.0954759	0.0864409	0.123428	0.133996	0.124458	0.141	0.10949	0.0824513	0.12439	-0.00740688	0.0752137	0.0980894
0.0274055	-0.0113733	-0.0149669	0.0247489	-0.0358514	0.00159714	0.0084401	0.0286969	0.00798492	0.0164702	0.0546808	0.0332956	0.0337553	0.0623277	0.0268772	0.102297	0.103439	0.0992143	0.118635	0.165431	0.167963	0.167723	0.0858152	0.0997606	0.203572	0.193888	0.172978	0.211479	0.164163	0.231618	0.227904	0.196876	0.237329	0.234242	0.216612	0.234063	0.239968	0.293862	0.221638	0.262243	0.229332	0.240064	0.212246	0.199973	0.235833	0.238897	0.22805	0.233651	0.243739	0.233672
-0.0527737	-0.048101	-0.0234145	0.0275506	0.046363	0.0228742	0.0275014	0.0380335	0.0169284	-0.00807343	0.00431095	-0.0157254	0.0372339	0.099619	0.178917	0.166685	0.166559	0.174976	0.189722	0.232	0.162788	0.146522	0.11801	0.0954583	0.12411	0.113609	0.13265	0.12065	0.109233	0.105681	0.0927275	0.127415	0.0862796	0.138163	0.0731906	0.0714785	0.0697734	0.0103616	0.0653024	0.0592648	0.0731004	0.0834075	0.0707921	0.0868283	0.0480503	0.0782733	0.0872557	0.0675377	0.100889	0.0984044
0.0203386	-0.0157519	-0.00821779	0.00266329	0.00858732	-0.00568533	-0.00193424	-0.00437928	0.0196707	0.0264012	0.0210397	0.0388735	0.0938186	0.137412	0.171635	0.165728	0.251314	0.247449	0.124879	0.186557	0.139594	0.188657	0.233566	0.234657	0.24305	0.282531	0.271222	0.230615	0.303153	0.332774	0.333777	0.284988	0.307953	0.335975	0.330684	0.328895	0.284033	0.306175	0.270018	0.2723	0.28771	0.286906	0.301677	0.282144	0.283634	0.280018	0.289916	0.251438	0.241871	0.273572
-0.0506702	0.0273884	-0.0191018	0.0266792	0.019117	0.0130855	-0.0164981	0.0197981	-0.0246264	0.0235678	-0.0312388	-0.0460005	-0.0503677	-0.0304253	0.0481569	0.109388	0.127136	0.167549	0.246538	0.137906	0.140014	0.166861	0.116706	0.182742	0.165586	0.166253	0.168016	0.17456	0.151195	0.130105	0.175338	0.229234	0.0633685	0.102183	0.07563	0.0432129	0.0689851	0.0714402	0.0333138	0.0447618	0.064714	0.0560722	0.0488184	0.0569216	0.0956944	0.052886	0.0693885	0.0261821	0.0128083	0.0480509
-0.0110487	-0.00267095	0.00655376	-0.00981975	0.0105202	0.0145042	-0.00803875	0.00635001	0.0232496	0.0318505	0.0422506	0.0401867	0.0564183	0.0737773	0.0806227	0.0891246	0.0731146	0.0625181	0.0523764	0.0572446	0.0644428	0.0964132	0.0779492	0.0830976	0.0808595	0.116249	0.116714	0.112482	0.115398	0.104457	0.105607	0.0974522	0.0955857	0.10562	0.0946529	0.0983832	0.10324	0.113212	0.0787463	0.0744075	0.0669725	0.086975	0.135194	0.0841467	0.110724	0.0876815	0.112776	0.0952144	0.0532519	0.0536803
-0.0229462	0.0215666	-0.00929763	0.00409204	0.0147277	-0.0146327	0.00649025	0.0155791	0.00107748	-0.00184129	0.0106348	0.0192673	0.0154684	0.0245733	0.0864664	0.196918	0.326139	0.2798	0.261321	0.244188	0.27741	0.221434	0.245649	0.231247	0.27989	0.297738	0.253761	0.228155	0.26387	0.290232	0.337893	0.280045	0.359054	0.233532	0.290696	0.273086	0.257491	0.238411	0.244122	0.29531	0.28247	0.326591	0.337038	0.3304	0.280472	0.339185	0.270358	0.290707	0.148742	0.226726
-0.00829871	-0.0108746	-0.0272066	-0.010319	0.0300283	0.0236686	0.00300201	0.054454	0.0260993	0.0274493	-0.0167464	0.0780171	0.141743	0.18775	0.160532	0.136461	0.0920288	0.096995	0.0792829	0.0859743	0.0949382	0.0770039	0.0524453	0.064905	0.082143	0.0722525	0.117054	0.105363	0.113008	0.124866	0.114883	0.138921	0.120105	0.121394	0.0944254	0.0921276	0.119599	0.120209	0.122963	0.108258	0.137117	0.164056	0.151468	0.132635	0.108479	0.156816	0.119799	0.141585	0.150746	0.177254
-0.0176511	-0.0309816	0.00244811	-0.012307	0.0281376	0.0109274	0.0194267	0.044087	0.0765129	0.0456748	0.0603076	0.0706309	0.119813	0.239453	0.253594	0.286412	0.212417	0.243836	0.202138	0.241587	0.187451	0.190919	0.198285	0.227919	0.223007	0.230289	0.234674	0.175169	0.223201	0.223925	0.172264	0.213652	0.223878	0.20933	0.20781	0.164402	0.159388	0.185494	0.165019	0.168946	0.167949	0.156899	0.180388	0.165062	0.178513	0.21731	0.198963	0.222338	0.217469	0.155919
0.0111527	-0.0206284	-0.0213788	0.0311595	0.0446933	-0.0234519	-0.0215464	-0.00723399	0.00694728	0.00888074	0.00118493	0.0193281	-0.00676539	0.0536152	0.152493	0.201072	0.214989	0.14744	0.167003	0.164105	0.155186	0.154474	0.192572	0.177942	0.139499	0.170031	0.172558	0.163808	0.171609	0.183454	0.181125	0.169709	0.168915	0.148707	0.179317	0.173422	0.166099	0.203325	0.185311	0.192221	0.164225	0.196009	0.172229	0.181776	0.196719	0.188754	0.178123	0.16342	0.157765	0.168441
-0.0176576	0.0361315	-0.0115042	-0.00875411	-0.0107127	0.0132891	-0.000791936	0.0308984	0.0472851	0.0105513	0.00922236	0.0912507	0.0697603	0.060174	0.0665554	0.0466567	0.0546885	0.0536086	0.0866511	0.0947937	0.0949638	0.102015	0.0821536	0.0822551	0.0815119	0.101123	0.0962147	0.0971678	0.080196	0.101397	0.0949733	0.0818251	0.0936246	0.115946	0.0872254	0.0946719	0.0935737	0.0704696	0.0689285	0.0713629	0.085755	0.0877181	0.096066	0.0902978	0.0726309	0.0772203	0.0678866	0.177086	0.271301	0.241986
0.00369164	-0.000337424	-0.0129398	-0.00256714	-0.00817118	0.0135177	0.00680626	0.0273494	0.0501789	0.0348953	0.0487424	0.0713266	0.0176284	0.0286864	0.11447	0.132548	0.148715	0.125664	0.124992	0.0585688	0.0928122	0.0846071	0.0556816	0.0520774	0.0689227	0.0572204	0.130245	0.083273	0.0810742	0.125052	0.0997608	0.103065	0.158654	0.17046	0.136189	0.170337	0.144226	0.125908	0.128952	0.132649	0.135689	0.133355	0.12902	0.0917099	0.146117	0.147272	0.104453	0.0897777	0.151952	0.116001
0.133269	0.0768723	-0.0252551	-0.0978251	-0.106646	-0.0935347	0.113119	0.121845	0.142358	-0.0457768	-0.0102369	-0.00752276	-0.0286285	0.0321774	0.0640463	0.027885	0.0343667	0.0361309	0.0337177	0.113333	0.0620017	0.0567034	0.120161	0.102501	0.0723887	0.0948878	0.111379	0.0743484	0.105266	0.159359	0.261601	0.275654	0.271973	0.233071	0.222094	0.234704	0.299385	0.310518	0.150319	0.137491	0.0559529	0.0951442	0.040029	0.127357	0.117802	0.0963593	0.166342	0.13057	0.225092	0.188713
0.00453361	-0.0131684	-0.00456482	-0.00256453	-0.0110662	0.0228934	0.00393698	0.042155	0.0130738	0.000666802	0.0113336	-0.0147265	-0.0244224	-0.00266082	0.0136576	0.0567852	0.107968	0.161399	0.139487	0.15692	0.148991	0.130102	0.134346	0.1413	0.154677	0.13905	0.128468	0.143437	0.138474	0.132752	0.137481	0.134063	0.113892	0.130681	0.0934736	0.110325	0.0932919	0.0721957	0.0998943	0.0923078	0.104005	0.0705424	0.134073	0.121281	0.101313	0.0918575	0.0380235	0.0646447	0.039235	0.0376875
0.00201185	0.000307962	-0.00248551	0.00419243	0.00126107	0.0117051	-0.0169929	-0.013546	0.0124634	0.00698734	0.0178383	0.00922692	0.0184085	0.0754666	0.0804887	0.0738118	0.101253	0.0627333	0.0692272	0.0920246	0.0969716	0.090019	0.120039	0.115093	0.121574	0.145778	0.124404	0.170749	0.196418	0.18651	0.180596	0.158266	0.233239	0.159635	0.208582	0.169765	0.186146	0.215441	0.238196	0.195701	0.220075	0.179938	0.217477	0.185968	0.141237	0.132812	0.133103	0.156951	0.201113	0.11615
0.0292281	-0.0276483	0.0328323	0.00298234	-0.0333985	0.00293656	-0.00693248	0.0217682	0.0334438	0.0129614	0.00641631	0.0122801	-0.0277865	0.0959061	0.0800823	0.0772891	0.0756997	0.0976902	0.0499703	0.0630998	0.0319322	0.0772559	0.0609494	0.0608638	0.0850215	0.0855037	0.0543938	0.0634862	0.0627544	0.0776494	0.0890939	0.0727904	0.0824644	0.0875004	0.076662	0.0996248	0.087689	0.126904	0.124597	0.0809268	0.0968808	0.0203021	0.0743942	0.0408533	0.0425707	0.0302443	0.0160629	-0.00446666	-0.0049808	-0.00276472
0.0849059	0.00590298	-0.00362548	-0.00487256	-0.0120431	-0.0243373	-0.0459305	0.038465	0.0130373	-0.0628855	-0.0574982	0.0118315	0.0746434	0.130905	0.174722	0.210158	0.109513	0.0956671	0.0456002	0.328701	0.213643	0.0457163	0.0695922	0.0100422	0.0241516	0.0722811	0.224726	0.22769	0.223541	0.223303	0.277569	0.277398	0.254371	0.201086	0.189062	0.190983	0.187172	0.223277	0.172091	0.225579	0.199082	0.163384	0.209499	0.164275	0.230278	0.260482	0.229372	0.233383	0.233622	0.232912
0.265488	0.247676	-0.145678	-0.128617	-0.0978724	-0.116755	-0.0242424	0.0643235	-0.0795494	0.0312099	-0.0192635	-0.13611	0.332195	0.0892864	0.0876583	-0.0923974	-0.0923065	-0.107158	-0.101245	-0.0862182	-0.0667421	-0.00212164	0.00545346	-0.0569513	-0.0361818	-0.0423374	-0.0167351	-0.0244483	-0.0170035	-0.017571	-0.0327516	-0.022853	-0.043098	-0.0352122	-0.057208	-0.0550927	-0.0472968	-0.0527069	-0.0804956	-0.101481	-0.0764458	-0.0615449	-0.0771826	-0.0715634	-0.0747184	-0.0956403	-0.0792119	-0.119289	-0.0992403	-0.107136
-0.0283233	-0.0440936	-0.0579408	-0.0249215	0.0147009	0.0397612	0.100817	0.0239451	-0.0137744	-0.0240835	0.0040394	0.00779487	0.108566	0.193463	0.16004	0.226625	0.219145	0.2679	0.238119	0.16341	0.12506	0.170365	0.162411	0.236916	0.276122	0.217772	0.156831	0.181165	0.195381	0.181291	0.24995	0.165344	0.190477	0.228008	0.223704	0.300361	0.247225	0.281018	0.306338	0.287232	0.251202	0.314816	0.259758	0.17572	0.206241	0.21855	0.220485	0.212439	0.256958	0.23499
-0.0247177	0.0111628	-0.0422614	-0.00578565	0.0141118	0.0315819	0.0159082	0.0248171	0.0545716	0.0280694	0.0684216	0.0318215	0.0603477	0.150154	0.195205	0.231705	0.151419	0.193634	0.178017	0.100995	0.233645	0.231677	0.186993	0.132111	0.167634	0.207918	0.176886	0.190311	0.257472	0.19218	0.208426	0.257848	0.233497	0.233969	0.302778	0.273934	0.202186	0.161517	0.205037	0.168624	0.168629	0.155258	0.193626	0.17116	0.244677	0.163241	0.193654	0.223705	0.232848	0.2171
-0.0177933	-0.0209716	-0.000532639	-0.0156918	0.0193399	0.0217838	0.0138657	0.0943815	0.0458306	0.0168796	0.0462549	0.0199626	0.017467	0.0918309	0.126764	0.157051	0.191825	0.183719	0.191858	0.225583	0.225573	0.233564	0.235288	0.196505	0.22163	0.208888	0.242282	0.219372	0.270599	0.183414	0.226225	0.18754	0.182895	0.203054	0.159089	0.189355	0.163692	0.186773	0.207332	0.184415	0.15382	0.15543	0.19579	0.142337	0.172208	0.15338	0.197994	0.158562	0.160535	0.161305
-0.0385749	-0.0269674	-0.000245529	-0.00606852	0.0113463	0.0321075	0.0284025	0.0221746	0.0549421	0.00365932	0.0105926	0.0251939	0.040136	0.0455996	0.0718327	0.0949045	0.0338557	0.0443908	0.0735688	0.083097	0.116363	0.120868	0.115423	0.0612922	0.0590441	0.0654771	0.0455451	0.0358988	0.0159374	0.00187722	0.0160898	-0.0406026	-0.0248886	0.000361828	-0.00504391	0.052963	0.0573281	0.0157084	0.000291028	0.0364493	0.0200552	0.0613592	-0.0204246	0.0280932	0.0203567	0.01862	0.00188331	0.01497	0.0449347	0.0215566
0.00117183	-0.000697434	0.014204	-0.00557996	0.00531986	-0.00616337	-0.00825496	0.0203375	-0.00273125	-0.0179992	-0.00484495	-0.00552458	0.0271708	0.126368	0.137251	0.166351	0.149906	0.12877	0.113171	0.130462	0.128117	0.10399	0.114313	0.0971268	0.0967369	0.0847977	0.075765	0.0693745	0.0688018	0.0649862	0.067604	0.0789944	0.0659994	0.0608765	0.0317821	0.0403339	0.0426853	0.0503881	0.0428595	0.0229614	0.0539949	0.0494639	0.0451623	0.0437201	0.0307547	0.0411895	0.0595522	0.0478259	0.0312931	0.038435
-0.0274646	0.000499992	0.00540606	-0.0207483	0.0165519	0.0178145	0.00794042	-0.0409161	-0.0662412	-0.0994341	-0.0461789	-0.0192386	-0.0548287	0.0298533	0.0743823	0.130393	0.179061	0.175336	0.112167	0.122683	0.104196	0.151839	0.0810793	0.102733	0.102713	0.142763	0.186625	0.166597	0.173445	0.17362	0.192329	0.179452	0.136521	0.18786	0.19215	0.230564	0.0940681	0.13309	0.170617	0.167952	0.235023	0.172383	0.264666	0.205834	0.238581	0.224655	0.166796	0.183873	0.151875	0.13383
0.0882408	0.0371063	-0.0655155	-0.0980687	-0.0359367	-0.0116323	0.085806	0.139951	0.108332	0.1158	0.11848	0.16783	0.154663	0.0318832	0.054497	0.041004	0.0290932	-0.0104848	0.00310349	0.0685278	0.143118	0.0534758	0.154715	0.00821773	0.0308601	0.00397177	0.0165334	0.0152962	0.0432195	0.0203486	0.0619824	0.0417579	0.00844066	0.0315095	0.0876584	0.0830697	0.0126264	-0.00707165	0.0281642	0.0131949	0.0381133	0.00580899	0.0218513	-0.00116761	-0.00569426	-0.00836734	0.0247313	0.0594756	-0.0116756	0.0205301
0.0637146	0.0116614	-0.000769984	-0.00607961	-0.0393073	-0.0160166	-0.0132026	0.0254343	0.039009	0.0130819	-0.000648055	0.0236848	0.0203129	0.037561	0.0668203	0.103261	0.065904	0.0518487	0.115339	0.163397	0.169355	0.0639621	0.061772	0.0712646	0.114567	0.121638	0.147588	0.127339	0.1396	0.112794	0.0637033	0.0998161	0.132676	0.0792682	0.0534078	0.132194	0.122193	0.0711674	0.0886012	0.130204	0.078817	0.100838	0.144815	0.0747128	0.0942599	0.0454796	0.0691879	0.0878688	0.0980861	0.0425466
0.0200368	-0.040131	-0.0503393	0.0225576	-0.0393309	0.0483815	0.0388253	0.0846871	0.139729	0.114482	0.107419	0.148175	0.131744	0.167268	0.165805	0.225958	0.236571	0.246247	0.232957	0.208062	0.191741	0.208708	0.203978	0.17067	0.202395	0.179729	0.191453	0.173141	0.181725	0.244052	0.195808	0.194922	0.113431	0.16136	0.154861	0.171248	0.128016	0.122584	0.23067	0.166596	0.16961	0.142394	0.190642	0.144126	0.179609	0.163897	0.204097	0.188254	0.256121	0.222852
-0.0383835	-0.0390318	0.0394366	0.0336074	0.0465062	-0.0396032	-0.00253179	-0.0323563	-0.0183805	-0.032738	-0.030563	-0.0231491	0.0105001	0.021348	0.076755	0.0693331	0.108318	0.0535714	0.0820814	0.0485683	0.107154	0.149537	0.121292	0.158555	0.168838	0.171752	0.159782	0.181655	0.175979	0.211924	0.169588	0.135854	0.164227	0.158289	0.182732	0.169708	0.139819	0.112318	0.119473	0.112329	0.104988	0.119749	0.107619	0.100857	0.101956	0.111154	0.0821463	0.0958743	0.0906378	0.0903972
0.00904508	-0.0329711	0.00173381	0.000906819	0.0300889	0.0205144	-0.029318	0.0371349	-0.0328843	-0.0132842	0.0136256	0.0447207	0.125916	0.137986	0.121382	0.125282	0.147708	0.187995	0.101593	0.110356	0.0933566	0.0717308	0.112278	0.0687156	0.0763778	0.1394	0.130405	0.100757	0.0878934	0.0850405	0.134765	0.116276	0.140028	0.178114	0.104651	0.104389	0.0673287	0.120462	0.154414	0.113917	0.104307	0.111273	0.0668416	0.0772084	0.115023	0.0772655	0.0769118	0.101734	0.124806	0.0921975
-0.0321155	-0.0349473	-0.0321823	-0.00656018	0.0394624	0.0220303	0.0443125	0.0087233	0.0765833	0.037207	0.0728784	0.0816236	0.0789876	0.177482	0.180877	0.178781	0.215494	0.208286	0.150837	0.207567	0.232085	0.299936	0.224164	0.202575	0.232194	0.191081	0.220446	0.215562	0.196358	0.163164	0.171268	0.134938	0.164994	0.196778	0.125791	0.139827	0.155519	0.149439	0.102312	0.15566	0.13229	0.104548	0.129172	0.114873	0.139176	0.147016	0.129121	0.171873	0.19838	0.140338
-0.0247502	-0.0479179	0.0135158	0.0470449	-0.0446048	-0.00187587	0.0585881	0.0491242	0.0756811	0.0409104	0.0419129	0.102151	0.0270126	0.112307	0.0702115	0.0649544	0.131012	0.117591	0.207894	0.147303	0.105604	0.123839	0.0164918	0.124095	0.137661	0.0516348	0.0456561	0.0360305	0.130418	0.109723	0.00997002	0.131711	-0.0482396	0.017313	-0.0370844	-0.0607962	0.115326	-0.0424684	0.0581447	0.0750738	-0.0495751	0.00672876	-0.0138268	-0.0378177	-0.0310657	-0.0485354	0.0234254	0.0069211	-0.0568229	0.01141
-0.0167187	0.00154022	-0.0323492	0.0234384	0.0173806	0.00728641	-0.000577782	0.0172884	-0.0152717	0.0273662	-0.000412826	-0.0215958	-0.051567	-0.0228085	0.00869408	0.033034	0.0289427	0.0244815	0.0169778	-0.00349866	-0.0011938	0.0082145	0.031357	0.0229588	0.0341296	0.0289932	0.0398927	0.0251265	0.0437033	0.00505082	0.0303327	0.00648861	0.0492845	0.0466444	0.014449	0.005679	0.0346873	0.0507054	0.0412854	0.0907286	0.0509817	0.0672337	0.0505519	0.0477716	0.0558572	0.0577952	0.0576866	0.0582898	0.0412339	0.0442044
0.0117242	0.00506816	-0.0223371	0.0104251	-0.00167733	-0.0132211	0.0100181	0.0309244	-0.0161269	-0.00837858	0.00130993	-0.00666579	-0.0117486	0.0166919	0.0326741	0.135348	0.145736	0.159953	0.154928	0.159865	0.175023	0.174091	0.187797	0.18093	0.186789	0.18861	0.190721	0.234009	0.202683	0.177676	0.188984	0.208776	0.244314	0.174647	0.192192	0.184354	0.196382	0.165714	0.200074	0.187998	0.164443	0.208599	0.21169	0.192193	0.204178	0.182799	0.184799	0.199851	0.19252	0.167303
0.021433	0.00496018	0.00754695	0.0154234	-0.0191186	-0.0311882	0.000943188	0.0575107	0.0478183	0.0139742	0.0463103	0.0252866	0.0954003	0.122538	0.148952	0.148592	0.151311	0.189237	0.193948	0.196117	0.177681	0.227011	0.259727	0.225757	0.208829	0.130868	0.168344	0.123637	0.128399	0.116725	0.135199	0.153138	0.175579	0.142091	0.136349	0.13946	0.182777	0.104688	0.185549	0.121728	0.167069	0.197381	0.236397	0.206637	0.179398	0.19649	0.181261	0.195387	0.191108	0.186086
0.0108318	-0.0192243	-0.0104063	0.029886	0.0207891	-0.0161996	-0.0156767	0.0202743	0.00519031	0.0437752	0.0072706	0.0660182	0.127242	0.174325	0.172161	0.161321	0.157978	0.132367	0.13705	0.160181	0.181426	0.17341	0.23581	0.202101	0.259539	0.221269	0.217634	0.20131	0.194074	0.188115	0.159303	0.21925	0.180517	0.230951	0.218867	0.209553	0.228417	0.215451	0.180338	0.212853	0.148728	0.169664	0.201475	0.163158	0.125944	0.160269	0.154773	0.141824	0.183178	0.180248
0.000291537	-0.0265339	-0.0276665	0.0189881	0.0162063	-0.0110064	0.0297209	0.0863563	0.099139	0.0816597	0.0988585	0.0510453	0.16497	0.181602	0.197336	0.258873	0.154145	0.181581	0.163011	0.163499	0.188522	0.119186	0.187016	0.21314	0.209119	0.201258	0.193523	0.238229	0.191482	0.189442	0.208002	0.198416	0.155764	0.167803	0.184821	0.154401	0.190231	0.169386	0.189469	0.177634	0.141351	0.185346	0.174326	0.153453	0.147088	0.165954	0.14966	0.165309	0.119443	0.127936
0.0177635	-0.00463507	0.0458217	0.00783526	-0.0122449	-0.0160304	-0.0385101	0.0195413	-0.035799	-0.0251156	0.00928792	-0.0117445	0.0212145	0.151334	0.161208	0.137884	0.176873	0.175329	0.132713	0.0860735	0.102874	0.121299	0.111735	0.134047	0.111691	0.142248	0.181858	0.138778	0.135299	0.129047	0.131439	0.0991853	0.136797	0.0917294	0.111877	0.1516	0.136877	0.126124	0.155422	0.2046	0.133179	0.0934826	0.104807	0.12965	0.136809	0.136052	0.0879293	0.0994449	0.114735	0.114029
-0.033169	-0.0220532	-0.0199969	0.00192371	0.0124074	0.0104224	0.0504656	0.0355967	0.0356029	0.0156827	0.0230218	0.102391	0.14424	0.174128	0.196795	0.197568	0.273277	0.152538	0.146828	0.201242	0.191956	0.174767	0.182608	0.16616	0.122432	0.140783	0.147419	0.199682	0.186265	0.198296	0.178881	0.147129	0.167144	0.1519	0.163917	0.166098	0.157851	0.178838	0.169544	0.176023	0.148882	0.126047	0.163951	0.140931	0.191173	0.125519	0.127532	0.108754	0.114461	0.129264
0.00912977	0.0208155	-0.0149673	-0.0122357	0.0148007	-0.0154367	-0.00210629	0.0445724	0.0154643	-0.00203278	0.0634874	0.0683272	0.0566996	0.142714	0.222228	0.242952	0.17998	0.169218	0.196361	0.227177	0.207296	0.208012	0.304821	0.21163	0.202465	0.20768	0.173232	0.140266	0.173226	0.126338	0.157524	0.160709	0.180367	0.178744	0.147407	0.220509	0.196544	0.113962	0.190165	0.187438	0.128736	0.186739	0.115673	0.184144	0.1351	0.142764	0.169086	0.146893	0.203066	0.115924
0.0424814	0.0208362	-0.0144469	-0.0284436	-0.0132818	-0.00990966	0.00276442	0.0392902	0.0453411	-0.0112551	0.016632	0.0106157	0.0169453	0.0814302	0.129	0.152167	0.249442	0.195917	0.143732	0.126826	0.195808	0.181763	0.163962	0.167016	0.17488	0.241382	0.203302	0.22688	0.184976	0.194636	0.200098	0.200607	0.17783	0.214225	0.201987	0.190215	0.191065	0.217664	0.198712	0.190736	0.216307	0.211785	0.273684	0.258779	0.239931	0.256973	0.224095	0.231759	0.25621	0.222086
-0.00808667	-0.0118174	-0.0256496	0.0144247	0.0337119	0.0107024	-0.0132853	-0.00270479	0.0254823	-0.0275514	0.00387645	0.0130742	0.14548	0.21071	0.222896	0.230127	0.135769	0.156793	0.140572	0.129183	0.130562	0.126505	0.133676	0.139169	0.115446	0.104045	0.148156	0.144959	0.145424	0.154765	0.126863	0.133818	0.200881	0.164901	0.174792	0.164669	0.174985	0.120965	0.119838	0.102573	0.112546	0.107393	0.12403	0.126351	0.103835	0.113095	0.12181	0.150236	0.134331	0.139735
-0.0270365	-0.00248976	-0.000816225	-0.00784972	-0.00107485	0.011526	0.027741	0.0274351	0.00112473	-0.00611276	-0.00107038	-0.00284348	0.0855295	0.137135	0.129289	0.145279	0.171837	0.173238	0.156162	0.189201	0.173055	0.185336	0.192495	0.223417	0.201402	0.218059	0.209283	0.216559	0.21494	0.20761	0.204478	0.202698	0.225697	0.224468	0.226663	0.147437	0.143418	0.154695	0.175341	0.198287	0.205765	0.158171	0.230729	0.240151	0.230408	0.198538	0.225534	0.213529	0.188139	0.168201
0.0454736	-0.04637	-0.0261042	0.00937205	0.0179083	-0.00104809	0.000768315	-0.0265092	0.0901087	0.0113674	-0.0505217	-0.00422401	-0.0678656	-0.0164696	0.0952709	0.0913442	0.117005	0.0664989	0.124339	0.0589744	0.0452978	0.0570996	0.0759591	0.105769	0.103673	0.125473	0.0403823	0.0690889	0.0404551	0.0965897	0.0965486	0.0402343	0.0780426	0.0441942	0.0695736	0.0495071	0.0774533	0.069572	0.0990811	0.0892749	0.0521534	0.157343	0.0543379	0.0395474	0.0383798	0.0371499	0.00587587	0.0412774	0.0651643	0.00460524
-0.023435	0.0282819	-0.033803	-0.0138564	0.0306473	0.00814138	0.00402378	0.0638125	0.0220711	0.00692465	0.0209386	0.0285605	0.0190794	0.0276895	0.0651628	0.0730475	0.100512	0.195857	0.166328	0.156199	0.162963	0.121776	0.15807	0.129139	0.192879	0.176794	0.179119	0.151082	0.159299	0.187767	0.165317	0.16799	0.169768	0.132562	0.144108	0.172736	0.176316	0.192222	0.185851	0.184985	0.240993	0.216999	0.157954	0.14643	0.155629	0.176781	0.166652	0.207652	0.203551	0.270311
0.0257456	-0.0467138	0.0380511	0.0513796	-0.0142126	-0.060246	0.0059962	0.0408336	0.0407909	0.0264376	0.000437927	0.0362656	-0.011519	0.0692383	0.149087	0.12358	0.150233	0.13692	0.107919	0.102546	0.117558	0.0933035	0.0736771	0.0910349	0.0988744	0.106631	0.169695	0.109616	0.177343	0.132301	0.134627	0.113468	0.143791	0.174808	0.107589	0.0797674	0.100956	0.0765294	0.0771825	0.103729	0.0993484	0.112188	0.0966583	0.0473017	0.140582	0.198946	0.12744	0.162547	0.0712077	0.0585568
0.00759513	0.0382379	-0.0476279	-0.0544832	0.0125526	-0.0251349	0.0688603	0.00946956	0.0419102	0.0711251	0.0701484	0.0606727	0.0411788	0.129535	0.0431819	0.147546	0.151506	0.1596	0.171731	0.172872	0.127922	0.0836609	0.101233	0.0760152	0.0736336	0.0513044	0.0612883	0.0830289	0.0603049	0.0747423	0.102653	0.0991553	0.12078	0.122635	0.102893	0.0864617	0.128236	0.119019	0.184544	0.147093	0.123364	0.125418	0.194793	0.143511	0.142105	0.113591	0.0855388	0.194112	0.109701	0.144808
-0.0348908	0.0475407	0.0245109	-0.0104024	-0.0175223	-0.00128794	-0.00794811	0.0443674	0.0584501	0.0890914	0.058297	0.127186	0.211046	0.150963	0.215977	0.195681	0.247124	0.349502	0.391422	0.266698	0.291575	0.275908	0.200832	0.354387	0.271809	0.260785	0.196471	0.260954	0.33868	0.180598	0.358985	0.246258	0.347252	0.34106	0.366123	0.353344	0.272446	0.28208	0.309766	0.213845	0.260514	0.264966	0.23493	0.265524	0.216237	0.269672	0.324494	0.218292	0.255255	0.333445
0.0312328	0.0299264	-0.029954	-0.0370875	0.000672016	-0.00789853	0.0131088	0.0423221	-0.0130757	-0.0442181	0.017313	0.00551843	0.0548822	0.0761674	0.0638813	0.0537475	0.0618158	0.0398122	0.058147	0.0658804	0.140744	0.141775	0.0908612	0.115808	0.114433	0.0804108	0.0858012	0.0621774	0.0602378	0.0506369	0.0551944	0.0719031	0.0754521	0.0791666	0.09797	0.0471087	0.111172	0.0430165	0.0552374	0.0558933	0.0715288	0.0491369	0.0688947	0.0636862	0.0557816	0.0478432	0.0153022	0.058979	-0.00611303	0.0553106
0.0429703	-0.0200396	0.00510224	-0.060595	-0.0554843	0.0188819	0.0691644	0.00483587	0.0113723	-0.0175005	0.0402859	0.0221632	0.0214971	0.0823716	0.126567	0.105926	0.122822	0.211825	0.1576	0.145093	0.147638	0.20213	0.173795	0.147582	0.112338	0.17469	0.141945	0.189316	0.20382	0.174594	0.185715	0.144496	0.145939	0.136216	0.118878	0.162177	0.185556	0.177126	0.199071	0.132694	0.132428	0.163631	0.194656	0.177761	0.13234	0.188917	0.159947	0.182871	0.178033	0.164604
0.049568	0.0896659	0.0116696	-0.0386177	-0.0512286	-0.0276566	-0.0334006	0.0462053	0.120248	0.134738	0.0971932	0.182943	0.159858	0.228065	0.214366	0.280658	0.336329	0.26041	0.277013	0.318195	0.309999	0.289161	0.200816	0.225716	0.0689095	0.0880421	0.211984	0.3238	0.348157	0.402695	0.344465	0.251156	0.307663	0.288528	0.182497	0.320828	0.0605893	0.116781	0.237662	0.237573	0.253795	0.177657	0.0609672	0.166232	0.233284	0.107214	0.141122	0.223751	0.159044	0.149013
-0.0313433	-0.0376338	-0.000468806	-0.0366127	0.0257392	0.0108599	0.0694595	0.0790467	0.0271499	0.0234422	0.0963161	0.0300882	0.077778	0.127953	0.173612	0.213348	0.215903	0.2413	0.262922	0.184046	0.186806	0.135715	0.187275	0.187166	0.183112	0.245172	0.162659	0.200768	0.168389	0.169297	0.186556	0.189188	0.191391	0.192034	0.275504	0.287561	0.254937	0.251837	0.17656	0.162226	0.142989	0.158014	0.144969	0.20251	0.171093	0.194529	0.219171	0.22979	0.201532	0.187664
-0.0452553	-0.00470108	-0.00991453	0.0176645	0.00636093	-0.00974133	0.0455868	0.065477	0.0799104	0.0377099	0.056699	0.0638332	0.0796228	0.209846	0.178695	0.201826	0.181674	0.172311	0.14719	0.0847861	0.0776568	0.0540586	0.106633	0.122952	0.145016	0.155886	0.167385	0.13664	0.1585	0.218294	0.196964	0.146382	0.229596	0.229726	0.227796	0.187986	0.155498	0.108247	0.15729	0.147599	0.16939	0.13887	0.141978	0.145509	0.163408	0.181498	0.139817	0.143173	0.152186	0.141757
0.00998491	0.0763561	0.0424987	-0.035065	-0.0162527	-0.022701	-0.054821	-0.0852053	-0.0268665	-0.0478525	-0.034999	-0.000420772	0.0090376	0.0347783	0.0822438	0.0511504	0.0448733	0.0558423	0.0686806	-0.0159967	-0.0179138	0.004119	0.0972915	-0.036016	-0.0265253	-0.00493899	0.00127043	0.00372058	0.0320909	-0.00119758	0.0264759	0.0373262	0.0503186	0.00256963	0.0154826	0.0200331	0.0545712	0.058323	0.0588113	0.081301	0.115821	0.0120869	0.0527552	0.0279003	0.0706539	0.0992723	0.108096	0.0647724	0.0893171	0.0540775
0.0131173	-0.00434244	-0.0426025	0.013057	0.032362	-0.0168772	0.00528586	0.0152114	0.016893	-0.00293123	-0.0498724	-0.0425262	-0.0206954	0.0415051	-0.0544838	-0.023974	-0.0944496	-0.0751969	-0.072425	0.0134464	-0.0254777	0.0217539	-0.101981	-0.0730766	0.0261273	-0.0609956	-0.0144393	-0.0253055	-0.0724122	-0.0229276	-0.0735285	-0.0888727	-0.0673343	-0.0191622	0.00985601	-0.0460021	-0.0931721	-0.0357137	-0.103949	-0.0845678	-0.0971273	-0.0702874	-0.0568187	-0.0925271	-0.107219	-0.0644684	-0.0513739	-0.00855283	0.00814844	-0.0823735
-0.00179451	0.0184145	0.0615516	0.0233418	-0.0478095	-0.0201868	-0.0335171	0.062096	0.0736786	0.0545484	0.0224241	0.00958037	0.0304664	0.0466053	-0.00428872	0.0436653	0.0928562	0.145327	0.138106	0.0915578	0.0849319	0.0766571	0.0712333	-0.00676799	0.0429421	-0.00789529	0.0261379	0.0516552	0.0345583	0.0303676	0.00414704	0.0370496	0.00626634	0.0185922	-0.0284045	0.0106253	-0.00694594	0.024551	0.0343496	-0.00684813	0.00607804	0.0222048	-0.0493988	0.0106859	-0.0272121	0.0102876	-0.00393878	-0.0178755	-0.0365101	-0.00759478
-0.00930693	-0.0425961	0.0239425	0.0031341	0.03134	0.00574054	-0.0122542	-0.0333373	-0.0730449	-0.00648506	-0.0205261	0.0309501	0.0503661	0.166208	0.223715	0.193279	0.185121	0.0862877	0.0948965	0.0545411	0.146612	0.142036	0.13229	0.355088	0.211467	0.264907	0.196743	0.254733	0.27073	0.228139	0.251472	0.195288	0.232068	0.201415	0.199097	0.252429	0.212667	0.212972	0.272736	0.154267	0.189518	0.216626	0.158169	0.177034	0.214873	0.182041	0.129627	0.132943	0.18805	0.156778
0.0249176	0.00661573	0.00437859	0.00937984	-0.0311576	0.00614206	-0.0202762	0.000644427	-0.0159104	0.0280379	0.0304357	0.0519669	0.120477	0.13549	0.217086	0.210641	0.193288	0.200667	0.204252	0.177558	0.201019	0.209498	0.192211	0.143325	0.156571	0.158027	0.14489	0.117035	0.178555	0.166079	0.125258	0.125602	0.164088	0.00472132	0.0196793	0.0284415	0.0983846	0.106919	0.0778287	0.051747	0.0631121	0.0621611	0.085001	0.0569241	0.0789918	0.126865	0.0463527	0.0316541	0.140921	0.143635
-0.0299212	-0.0350545	-0.0256054	0.0264635	0.0511856	0.00352341	0.00940859	0.0200958	0.0192972	0.0316659	0.0243819	0.0578423	0.0573907	0.15842	0.0338041	0.175961	0.132528	0.152576	0.0973105	0.0986543	0.132679	0.107297	0.103703	0.147091	0.0546983	0.119799	0.127373	0.0662133	0.125403	0.119699	0.0928191	0.113257	0.213197	0.0897285	0.0988665	0.0641352	0.0466371	0.167325	0.198766	0.0488549	0.093805	0.204759	0.114629	0.0616939	0.0957309	0.0920828	0.0522671	0.0836986	0.0860972	0.253345
0.0111939	-0.0429225	-0.0175221	-0.00712238	0.0270954	-0.00937129	0.038649	0.000545863	0.00356135	0.0182628	0.0388269	0.0641994	0.0824382	0.153815	0.179857	0.190684	0.186988	0.212659	0.176341	0.217334	0.147535	0.134184	0.16804	0.151799	0.150543	0.132763	0.172314	0.166025	0.156978	0.222745	0.186332	0.160778	0.199531	0.169238	0.185272	0.161676	0.191875	0.185591	0.16788	0.188014	0.162763	0.193753	0.174959	0.182502	0.162542	0.173806	0.169088	0.148716	0.17283	0.169042
-0.0175405	-0.0297967	-0.00199351	0.00847975	-0.00796301	0.0146567	0.0341573	0.0199499	0.0186899	0.0078499	0.0207199	0.0228782	0.113727	0.188348	0.159643	0.19655	0.208395	0.26127	0.223641	0.253041	0.210184	0.217709	0.20221	0.253182	0.226969	0.270472	0.251605	0.231549	0.235867	0.259804	0.238958	0.243328	0.269468	0.2144	0.248304	0.220019	0.244317	0.249452	0.266844	0.251061	0.19105	0.18575	0.192748	0.254737	0.260236	0.227749	0.167627	0.149938	0.187401	0.174587
-0.00263301	0.0039626	-0.00949396	-0.0300317	0.00550818	0.00695434	0.0257336	0.053695	0.0627017	0.0536142	0.0794185	0.0586161	0.141789	0.183136	0.25194	0.292332	0.23398	0.241519	0.226295	0.246906	0.27416	0.273207	0.283366	0.252244	0.243891	0.280319	0.264189	0.270267	0.364519	0.243448	0.228254	0.265728	0.220054	0.308785	0.248809	0.212987	0.221657	0.239457	0.208503	0.239845	0.268261	0.245431	0.269385	0.211432	0.206075	0.244406	0.239011	0.240739	0.253514	0.205971
-0.000509391	-0.0182001	0.0292948	-0.00713142	-0.00677013	0.00748793	-0.00417164	0.00464728	0.00573557	0.00551689	0.0142177	0.0298189	0.0879956	0.135798	0.11738	0.132377	0.13068	0.135881	0.127409	0.109216	0.102999	0.0793172	0.149271	0.0991164	0.0868347	0.0755822	0.0822221	0.0980799	0.0795627	0.110027	0.0403863	0.0556006	0.049871	0.0910243	0.0460613	0.0655987	0.11173	0.0291837	0.0829213	0.0278872	0.0195545	0.0388783	0.0741757	0.0897924	0.0788188	0.137597	0.0424353	0.0472472	0.0971263	0.0645508
-0.0232233	0.0264632	-0.0187353	-0.0260012	0.0154258	-0.00870798	0.0347787	0.0255796	-0.0348201	0.00968601	0.0407283	0.00631567	0.0117264	0.0690943	0.0193238	0.0255972	0.0078503	0.0817517	0.0440585	0.0403274	0.0659831	0.0333424	0.0732678	0.0591159	0.0641392	0.0794577	0.0425291	0.0666362	0.0713946	0.0400509	0.0508555	0.0598823	0.0471901	0.0311698	0.10199	0.0556173	0.0748137	0.129303	0.139521	0.130437	0.10296	0.0969845	0.119758	0.114973	0.088239	0.13868	0.0980575	0.0944855	0.10028	0.0885604
-0.044186	-0.0037974	0.0114336	-0.0079619	-0.0217146	0.0320468	0.0341796	0.0826404	0.0301244	0.0413508	0.0522651	0.0778702	0.131936	0.181284	0.238713	0.230818	0.240601	0.200762	0.18954	0.167555	0.187834	0.158656	0.183571	0.149773	0.167161	0.168454	0.184586	0.166503	0.198762	0.175308	0.148755	0.157978	0.136279	0.143532	0.158211	0.148161	0.152273	0.127092	0.164168	0.144951	0.168654	0.155307	0.137919	0.144115	0.14451	0.162454	0.189012	0.141315	0.12285	0.175478
-0.0130763	-0.0107522	-0.012321	0.00141217	0.0092866	0.0109452	0.0145056	0.00894983	0.0162839	0.0348951	0.0395783	0.0773975	0.186928	0.227598	0.238559	0.19537	0.202234	0.162424	0.168196	0.180482	0.118845	0.169434	0.172763	0.174685	0.180755	0.166556	0.165413	0.151665	0.130902	0.140714	0.16111	0.160989	0.188871	0.170139	0.196393	0.168505	0.173949	0.162636	0.168161	0.174231	0.171122	0.16833	0.177385	0.173026	0.188901	0.19639	0.175823	0.195386	0.165104	0.195278
-0.0178063	-0.0487031	0.0143894	0.0187003	0.0208262	0.0114981	0.00109541	-0.116523	0.0193109	0.0107904	0.117659	0.0753229	0.286545	0.102204	0.0913769	0.15321	0.0705565	0.161711	0.10405	0.13789	0.0562628	0.131795	0.101346	0.0416556	0.170618	0.0540858	0.0542331	0.126354	0.056577	0.00470501	0.188948	0.0847693	0.147469	0.154344	0.0141645	0.0798653	0.143482	0.147473	0.105971	0.0791402	0.127309	0.109221	0.148849	0.0651194	0.118587	0.110517	0.0846734	0.208792	0.228651	0.113655
0.0016798	0.0353733	-0.0136236	0.00393462	-0.0452882	-0.0136857	0.0316097	0.0527587	0.10128	0.0893952	0.088282	0.114987	0.119439	0.145808	0.139621	0.0896484	0.135745	0.126132	0.16433	0.0872587	0.099163	0.120088	0.155634	0.174447	0.136683	0.19136	0.201868	0.179762	0.171126	0.206003	0.194556	0.157046	0.179633	0.243334	0.189321	0.203413	0.165512	0.128176	0.145553	0.211326	0.114523	0.18285	0.206508	0.143498	0.106163	0.158097	0.127182	0.184013	0.113313	0.141175
0.0220228	0.013698	0.00147981	-0.036695	0.00891373	0.00555045	-0.0149698	-0.00233903	-0.0218349	-0.029488	0.0115153	-0.0272251	-0.0100722	0.0316414	0.0972223	0.157446	0.138567	0.150409	0.146825	0.127762	0.159519	0.137515	0.128148	0.158357	0.140439	0.150027	0.161272	0.164546	0.143629	0.133628	0.155769	0.1582	0.18172	0.196329	0.140684	0.160852	0.0846039	0.148434	0.107165	0.129496	0.124925	0.134941	0.143679	0.103867	0.124664	0.0735836	0.129575	0.0705562	0.10136	0.086311
-0.038171	0.0274988	-0.0155148	0.0300998	-0.0153005	0.00254024	0.00884751	0.0318273	0.0650048	0.0339833	0.00156227	0.0296417	-0.00705566	-0.0080879	0.149488	0.176692	0.203371	0.183154	0.197341	0.219907	0.0963653	0.187337	0.171939	0.143142	0.177704	0.171681	0.206008	0.11667	0.0247108	0.111388	0.100872	0.0790542	0.0638897	0.00646973	-9.76131e-05	0.0156548	0.0295333	0.03785	0.0597188	0.0510921	0.102532	0.0710399	0.0283236	0.0461623	0.0138752	0.0250847	0.0550989	0.0231148	0.0799029	0.0496846
-0.0195084	-0.029627	0.0340119	0.0025462	-0.00435571	0.0369607	-0.0200277	0.0356552	0.0432507	0.0566309	-0.0536899	-0.0265849	-0.0275778	-0.0492292	-0.037332	-0.00578243	0.0412483	0.0223283	0.0369715	-0.0262317	0.00778042	-0.0156734	0.00726021	-0.0100146	-0.0279939	0.0116522	-0.0112524	0.0118912	0.00441962	-0.0291853	0.032057	-0.0267536	0.0367923	0.0195055	0.00965229	0.038781	0.0623764	0.0860727	-0.00170197	0.0124681	-0.00398001	-0.00104785	0.00522241	-0.0267903	0.0381067	0.00350974	0.00494291	-0.00269974	0.00137559	-0.0245947
-0.0541262	-0.0516462	0.0111515	0.0362091	0.0333138	0.0181838	0.00691422	0.0527269	0.0294496	-0.0670884	-0.0538131	-0.0781652	-0.0680469	-0.0215573	0.0231649	0.102071	0.166584	0.0846218	0.0624674	0.0579803	0.0899572	0.0189535	0.0472768	0.0648625	0.0203654	-0.00054022	0.0148955	0.0105682	0.181699	0.152989	0.120332	0.154641	0.0851451	0.137803	0.166956	0.169899	0.142461	0.106725	0.11548	0.133593	NaN	0.49128	0.387071	0.351699	0.363562	0.318283	0.1071	0.136939	0.144022	0.117031
0.0360949	0.0177566	-0.0197793	-0.0212328	-0.0151085	-0.0280744	0.0303434	0.0081277	0.0329331	0.00980117	-0.0168938	0.0591206	0.0285551	0.0362634	0.0735083	0.106949	0.132176	0.119268	0.0783987	0.0936295	0.0629664	0.0552517	0.149861	0.0781454	0.140728	0.0875118	0.103731	0.123334	0.11371	0.0678109	0.111831	0.0955848	0.12309	0.124529	0.161775	0.139919	0.227351	0.179081	0.221901	0.227503	0.202083	0.178674	0.151905	0.120968	0.111135	0.0864231	0.0626297	0.079908	0.124444	0.0970887
-0.0262136	-0.0168092	0.0168298	0.0183218	0.0122142	-0.0144412	0.010098	0.00379247	-0.0122373	-0.0146291	0.00849294	-0.0358978	0.0488109	0.121789	0.12334	0.152371	0.187818	0.130249	0.198457	0.190993	0.191074	0.208767	0.205944	0.168752	0.144626	0.12633	0.126897	0.170221	0.169793	0.23755	0.190552	0.172938	0.211131	0.124792	0.155865	0.120764	0.11519	0.140789	0.124285	0.141373	0.107056	0.111154	0.132793	0.108578	0.138871	0.12379	0.107623	0.0791428	0.0964736	0.103253
0.00810233	-0.0115512	0.0272878	-0.0301257	0.0129917	-0.0121067	0.00540176	0.0441513	-0.0329563	0.000604063	0.00949983	0.0211631	0.0807363	0.212537	0.234508	0.186294	0.293116	0.300529	0.195029	0.211925	0.265534	0.211347	0.325203	0.290891	0.25944	0.358309	0.197474	0.371825	0.318855	0.292383	0.289564	0.296321	0.254311	0.316913	0.207573	0.222505	0.141084	0.14506	0.151216	0.149507	0.156962	0.15685	0.191351	0.27648	0.281092	0.363669	0.310737	0.286396	0.247755	0.249454
-0.00631531	0.00120457	0.0189211	-0.00490207	-0.00982012	-0.0207706	0.0216824	0.00346443	0.00582902	-0.012568	-0.0032992	-0.00447453	0.0498363	0.147755	0.136762	0.11513	0.125178	0.109409	0.132094	0.106471	0.113476	0.0937369	0.101286	0.123509	0.117547	0.130396	0.117715	0.14532	0.157008	0.146298	0.16071	0.161696	0.141747	0.150209	0.142902	0.183577	0.161512	0.176598	0.16605	0.160939	0.140649	0.136289	0.139535	0.110295	0.131552	0.12459	0.134124	0.187349	0.181383	0.176197
0.0207302	0.00106501	0.000720961	0.0016209	-0.0249555	-0.0187876	0.019606	0.00709532	-0.0189521	0.0408463	0.0574207	0.145571	0.201707	0.303578	0.17862	0.194822	0.214439	0.170896	0.0967012	0.0801313	0.0747834	0.0706682	0.0762307	0.116537	0.0666907	0.0879563	0.10083	0.0935882	0.116352	0.0731007	0.0885786	0.0449275	0.00994505	0.0148187	0.0257208	0.046682	0.101854	0.0841643	0.0673339	0.0472686	-0.00464308	0.0675682	0.00613323	0.00519233	-0.0530936	0.0026608	-0.0258968	0.00345758	-0.050832	-0.000835925
-0.0013457	-0.0411994	-0.0240224	-0.0253567	0.0262016	0.0266599	0.0390627	0.0557502	0.0511272	0.0518417	0.0722122	0.0786696	0.104355	0.126178	0.170736	0.190084	0.216199	0.218074	0.141487	0.146206	0.14986	0.15637	0.174572	0.144105	0.147839	0.192231	0.217852	0.183124	0.177769	0.195459	0.170354	0.212866	0.2206	0.158405	0.196083	0.188315	0.207628	0.25613	0.247409	0.214559	0.184409	0.190908	0.166787	0.176491	0.181985	0.179876	0.192171	0.184387	0.149672	0.123908
-0.083926	-0.017574	-0.0229456	-0.00232616	0.0164379	0.0792708	0.0310631	0.120482	0.111117	0.0890975	0.12236	0.0677827	0.0930012	0.221317	0.286536	0.246933	0.255441	0.200395	0.205067	0.169506	0.198311	0.243076	0.214037	0.225626	0.232486	0.21624	0.19218	0.194658	0.223784	0.220084	0.195191	0.2042	0.190497	0.247331	0.175498	0.211582	0.19685	0.185339	0.182317	0.160477	0.154479	0.133183	0.10097	0.130959	0.133899	0.105571	0.116459	0.089419	0.0927869	0.0930454
-0.0738892	0.144104	0.119501	-0.0427794	0.00647142	-0.0613397	-0.0920689	-0.131463	-0.0231159	-0.0676511	-0.0181443	-0.120395	-0.011831	-0.106529	0.0223058	0.0276698	0.0978268	0.0957071	0.194549	0.222478	0.18267	0.100669	-0.0663238	-0.0389128	-0.00175305	0.458327	0.489038	0.384906	0.154244	0.0970212	0.167395	0.145579	0.139723	NaN	0.340258	0.361963	0.359923	0.320738	0.193914	0.0711344	0.0852139	0.123277	0.245689	-0.081022	0.155327	0.229077	0.130691	0.189291	0.197876	0.266111
0.0740164	-0.00352314	-0.0201118	0.0573998	-0.0293987	-0.039527	-0.0388556	-0.096716	-0.0387073	-0.0531979	0.315681	0.253153	0.257513	0.197312	0.108982	0.160197	0.174259	0.32433	0.105981	0.087403	-0.00575586	0.0806917	0.0587259	0.124453	0.0699451	0.0430925	0.0437242	-0.0180141	0.0723756	0.0596375	0.0582484	0.0116515	0.0132165	-0.00481714	0.0324445	0.0170773	0.000685955	-0.0200134	0.0196386	0.0418522	0.0300733	-0.0625468	0.17423	NaN	0.0920408	0.098433	0.0216173	0.0164646	0.00826174	-0.0268209
0.00326345	-0.0368837	-0.00319467	0.00567575	0.0271672	0.0152522	-0.0112802	-0.0389966	-0.0224419	-0.0193861	-0.0179538	0.00984472	0.0526261	0.0331262	0.0294238	0.0745197	0.124258	0.197797	0.213656	0.141772	0.17415	0.15588	0.182324	0.126074	0.0752226	0.0938055	0.171281	0.154305	0.298098	0.303111	0.22208	0.257508	0.302258	0.165053	0.113147	0.240354	0.220937	0.235739	0.267606	0.301618	0.276878	0.212197	0.221485	0.266102	0.282314	0.294909	0.252088	0.288858	0.228907	0.23751
-0.0157604	-0.0119147	0.0150367	0.0316307	0.00368383	-0.000786319	-0.0218898	-0.0227079	0.0169426	-0.0132686	-0.0129598	-0.0100935	0.0258021	0.0266842	0.0939795	0.132942	0.139392	0.138945	0.111919	0.0720442	0.0725827	0.0511695	0.0757332	0.0337474	0.060284	0.036644	0.0916895	0.07765	0.0115978	0.0348723	0.065235	0.0683544	0.0767599	0.0772881	0.0669465	0.0254085	0.0581596	0.0648861	0.0846864	0.0468325	0.0181639	0.0644228	0.0856963	0.0922252	0.076695	0.082739	0.0721472	0.105728	0.114685	0.065708
-0.00581886	0.0158649	-0.000558868	0.00305479	-0.00557805	-0.0115178	0.00455384	0.011501	0.034202	0.0233334	0.0548896	0.047428	0.11642	0.175671	0.147985	0.166052	0.151338	0.12885	0.124362	0.130858	0.105661	0.088092	0.130594	0.108223	0.136785	0.109579	0.0863371	0.0808353	0.110244	0.107526	0.0844853	0.0858823	0.0824525	0.0914763	0.09507	0.119526	0.100683	0.0732804	0.0993429	0.125832	0.086912	0.0830157	0.0936037	0.0816223	0.071161	0.0944027	0.0655203	0.0952201	0.0860704	0.110564
0.00836623	0.0856299	-0.0848731	0.00644169	-0.102717	0.0256317	0.0615205	0.0162641	0.00895769	-0.00291078	0.0306518	0.0476017	0.13791	0.181785	0.163198	0.258916	0.218545	0.185384	0.219734	0.185917	0.210952	0.146077	0.172324	0.193836	0.135363	0.125068	0.0984012	0.0735205	0.0137548	0.0441239	0.0234712	0.0483494	0.0337955	0.0343215	0.0161564	0.0490458	0.00562024	0.0161906	0.00924397	0.00749662	0.0112499	0.0613082	0.0386479	0.0397514	0.0843109	0.0733448	0.0578158	0.0503715	0.0608218	0.0947308
-0.0238004	0.0285333	-0.0278195	-0.0238005	0.00426556	0.0277528	0.0148688	0.0506767	0.041151	0.0317495	0.0829297	0.0718915	0.128113	0.18779	0.194505	0.222973	0.316489	0.280972	0.277392	0.268362	0.304258	0.271191	0.171041	0.195968	0.205374	0.222938	0.222879	0.229688	0.192711	0.328856	0.309726	0.265392	0.267686	0.29047	0.205384	0.270735	0.197959	0.223871	0.169451	0.140511	0.177991	0.15097	0.130427	0.163075	0.127651	0.143497	0.211288	0.173101	0.138535	0.123523
NaN	0.0134406	-0.0435406	-0.0524292	-0.00328243	-0.00220871	0.0880203	0.170145	0.0471796	0.16752	0.14195	0.127229	0.10242	0.0582322	0.122988	0.138118	0.181809	0.207049	0.168701	0.170549	0.190932	0.19384	0.178469	0.185043	0.187589	0.194452	0.204038	0.179412	0.17751	0.218302	0.206028	0.188855	0.202035	0.193563	0.260798	0.216263	0.232382	0.1803	0.152426	0.168326	0.204508	0.161896	0.213493	0.176186	0.239413	0.236366	0.193622	0.228524	0.190931	0.245621
NaN	0.0105254	0.0266528	0.00337963	-0.0266048	-0.0177614	0.00380834	0.0246797	0.004041	0.0293977	-0.00032896	0.0184718	0.0955547	0.184964	0.244047	0.292991	0.322962	0.287189	0.251443	0.335783	0.348557	0.275499	0.251281	0.347848	0.342499	0.38827	0.38795	0.445819	0.359109	0.286912	0.272114	0.278928	0.351596	0.259417	0.261701	0.219556	0.209759	0.233728	0.208675	0.29701	0.32449	0.284794	0.275931	0.275637	0.229406	0.256186	0.317128	0.281962	0.273888	0.218011
NaN	NaN	0.000604156	0.0209526	-0.0212015	-0.0111889	0.0108338	0.136066	0.183774	0.171121	0.119596	0.0677719	0.218443	0.55137	0.513983	0.564564	0.640994	0.264163	0.156734	0.149701	0.343569	NaN	0.542532	0.653607	0.521551	0.68142	0.554824	0.64532	0.607839	0.659003	0.597946	0.575423	0.694298	0.826403	1.04453	0.856669	0.358493	0.388577	0.332753	0.398229	0.473713	0.438988	0.369335	0.351356	0.373004	0.402342	0.479333	0.479777	0.451056	0.418038
-0.038707	-0.0148756	-0.0382397	0.0524802	0.0320429	-0.0220044	0.0293035	0.000574296	0.0316636	-0.0228772	0.00870618	-0.0386526	-0.102946	0.0605758	0.155165	0.199439	0.210933	0.254593	0.241992	0.190786	0.172524	0.117447	0.0638096	0.0649554	0.138753	0.0417247	-0.0581112	0.0641536	0.0332368	0.0412256	0.0293005	0.010784	-0.0281525	0.0385233	0.053918	0.0528126	0.046467	0.126862	0.0911263	0.0749471	0.0872959	0.068492	0.0449079	0.04266	0.0678415	-0.0412207	0.104158	0.125321	-0.0450487	0.113421
0.0922724	0.471733	-0.155429	-0.102271	-0.109455	-0.0973149	-0.0995367	-0.0150309	-0.0026996	0.0564004	0.0534072	0.051556	0.102495	0.215629	0.18186	0.236126	0.228184	0.191868	0.149581	0.219618	0.207216	0.195684	0.350645	0.283691	0.287187	0.310957	0.260947	0.252717	0.240225	0.306991	0.206807	0.18752	0.180735	0.172687	0.241237	0.253226	0.186979	0.174379	-0.207978	-0.235056	-0.22369	-0.233529	-0.228348	-0.259088	-0.218851	-0.10627	0.256847	0.0647225	-0.0685028	-0.14228
-0.0047966	0.00539195	-0.0316504	-0.0116006	0.0177939	0.0182003	0.00666149	0.00321275	0.0107251	0.0438387	0.0394818	-0.0107762	0.00740231	0.0719343	0.205105	0.165763	0.118943	0.19386	0.194066	0.187294	0.243528	0.283466	0.237465	0.270403	0.198212	0.0933412	0.123456	0.121709	0.150358	0.148543	0.127335	0.145757	0.226942	0.107409	0.160448	0.122824	0.173306	0.141075	0.175786	0.164748	0.172678	0.0976197	0.129859	0.121626	0.166116	0.15818	0.0833444	0.115046	0.0935067	0.0863201
0.00203951	0.0311607	0.0185807	0.0146332	-0.0310106	-0.0199301	-0.0154733	0.0214818	0.0153192	0.0699617	0.0884179	0.277598	0.355057	0.238023	0.192729	0.184511	0.195368	0.191812	0.155214	0.272477	0.199205	0.154728	0.165923	0.173893	0.206433	0.103351	0.529568	0.468052	0.494859	0.457861	0.405307	0.403669	0.338408	0.268442	0.313638	0.376557	0.365303	0.272147	0.246591	0.236134	0.245623	0.292741	0.258354	0.187979	0.245003	0.281614	0.206074	0.164821	0.151348	0.158645
-0.00746413	-0.0159355	-0.00468381	0.00688189	0.00896153	0.00365516	0.00858489	0.042028	0.0597752	0.0459483	0.077784	0.0894147	0.147443	0.204365	0.192572	0.182066	0.190463	0.204673	0.263951	0.251238	0.237151	0.212672	0.251301	0.186429	0.208733	0.242471	0.231101	0.193069	0.206619	0.18285	0.234212	0.197245	0.208982	0.218664	0.211578	0.208629	0.221097	0.218774	0.228623	0.227882	0.206498	0.233793	0.186534	0.213241	0.208489	0.254074	0.224308	0.217879	0.265452	0.203071
0.000757425	0.0165001	-0.0242006	0.00317167	0.00196157	0.0129882	-0.0111784	0.04268	0.0158605	0.00270689	0.0346625	0.0493579	0.0478102	0.0736767	0.110753	0.129781	0.122266	0.159475	0.0746411	0.0963363	0.129859	0.106369	0.0694316	0.0965113	0.097669	0.078072	0.118813	0.104201	0.0786751	0.097846	0.110146	0.10649	0.119461	0.0920552	0.108447	0.0923315	0.108329	0.112239	0.10991	0.0987315	0.10878	0.108665	0.0687309	0.127555	0.0988011	0.0803927	0.0990975	0.102561	0.110385	0.117943
0.0022412	0.00607694	0.0142888	-0.00811397	-0.0276079	0.00543989	0.00767511	0.0444305	0.0326321	0.0298708	0.0136387	0.022143	0.00641942	0.0623879	0.12834	0.113815	0.15909	0.143569	0.1422	0.136546	0.120869	0.166319	0.110357	0.143273	0.132455	0.0940747	0.116752	0.133308	0.123457	0.145549	0.14806	0.147143	0.167261	0.134656	0.147051	0.159122	0.147989	0.16727	0.155687	0.195455	0.169766	0.158029	0.144183	0.110331	0.0975205	0.117529	0.10804	0.106484	0.103805	0.089005
0.0278312	-0.0261392	0.0128173	0.00933977	0.0126582	0.00243885	-0.038946	-0.0101891	-0.0102712	0.00385319	-0.0260926	-0.0370676	-0.0240693	-0.0305626	-0.025747	0.0237294	0.0505612	0.0597674	0.0442423	0.137021	0.128653	0.0815148	0.0954194	0.0673134	0.072748	0.0602467	0.0812355	0.103216	0.138799	0.109925	0.132692	0.110307	0.0967515	0.103478	0.075468	0.0705832	0.0833664	0.0620985	0.105286	0.0306841	0.103381	0.108198	0.111695	0.0893942	0.0892435	0.0424798	0.0782966	0.0642945	0.0714403	0.0795643
-0.0187707	-0.0269136	-0.037517	-0.00722603	0.0443034	0.0367316	0.0093924	-0.0112084	-0.0413393	-0.0427982	-0.00885915	-0.0148566	-0.00835243	0.0296916	0.00140794	0.0127952	0.0417871	0.0344775	0.0928242	0.084739	0.118981	0.0515362	0.0479517	0.039352	0.0107575	0.0444275	0.0676918	0.0415771	0.054849	0.0984227	0.0729864	0.0592878	0.0901734	0.0762987	0.0698724	0.0292694	0.0273253	0.0331643	0.0563683	0.0284338	0.0177667	0.000533701	0.0230287	0.015645	-0.0200281	0.0051859	0.0165818	-0.0151844	0.0188686	0.0412665
0.0437996	-0.0128646	-0.0255361	-0.00919749	0.017653	0.0233804	-0.0372348	0.0358962	0.048923	0.0343152	0.0839613	0.0632547	0.262929	0.30771	0.3156	0.34288	0.33276	0.312933	0.268499	0.215721	0.288467	0.26294	0.225503	0.272687	0.208858	0.229959	0.268227	0.248417	0.273825	0.22964	0.205887	0.265532	0.26052	0.227193	0.262604	0.238208	0.256799	0.249869	0.226071	0.225728	0.241404	0.198776	0.190348	0.207698	0.203685	0.231454	0.222204	0.234301	0.20564	0.22637
-0.0241783	0.00935743	0.000707133	0.0177175	-0.0113714	-0.00102206	0.0087896	0.0379308	0.0101609	0.0578871	0.055594	0.0449263	0.152193	0.198372	0.208332	0.210246	0.215966	0.202467	0.23557	0.24521	0.231772	0.246158	0.228664	0.263188	0.245248	0.258894	0.265335	0.243579	0.257065	0.253492	0.230852	0.238185	0.253889	0.263578	0.280552	0.28939	0.278225	0.245728	0.269246	0.262425	0.230945	0.252155	0.217264	0.221317	0.20037	0.245065	0.222639	0.20916	0.20525	0.216138
-0.0216364	-0.0116278	-0.0079105	0.0154553	0.00160914	0.00962435	0.0144859	0.0189564	0.060575	0.0221641	0.0795249	0.0611884	0.185169	0.176801	0.176128	0.199572	0.237727	0.252282	0.18462	0.197519	0.192098	0.227659	0.226295	0.190678	0.228367	0.205251	0.171331	0.173207	0.144658	0.144306	0.170836	0.162679	0.152856	0.192694	0.166988	0.166035	0.165144	0.150188	0.145866	0.14314	0.165613	0.13008	0.12938	0.125196	0.110327	0.119086	0.136776	0.0988619	0.079501	0.09831
-0.0146988	-0.00393138	0.00701779	0.0125107	0.0115879	0.0310254	-0.0435115	-0.00379989	-0.00225251	0.0122198	0.00893804	-0.0491013	-0.0030786	0.156151	0.0347342	0.0714447	0.0718608	0.0475767	0.0448323	0.091142	0.0848266	0.0759465	0.0769412	0.10701	0.157188	0.116115	0.108987	0.139773	0.105171	0.0841044	0.079476	0.0972121	0.0535142	0.0598062	0.0789159	0.047831	0.0693035	0.0933745	0.0911281	0.0685771	0.0718687	0.056956	0.0823312	0.0493722	0.0347853	0.0336295	0.0509994	0.0606382	0.0563271	0.0534023
0.00461657	-0.0170988	-0.00348219	0.00313007	-0.0200598	0.0518794	-0.0189852	-0.0142702	-0.00243636	0.0277458	0.0324662	0.0218698	-0.011097	0.028801	0.0796631	0.133477	0.187359	0.149019	0.207677	0.212772	0.21588	0.231817	0.23374	0.218369	0.234925	0.21867	0.226424	0.132428	0.206088	0.193394	0.192642	0.17053	0.154675	0.157147	0.231688	0.214983	0.231755	0.224162	0.228176	0.257426	0.225554	0.179492	0.272935	0.258088	0.226909	0.246213	0.205615	0.230661	0.249653	0.190939
0.0363593	-0.000120194	-0.0351323	-0.0032474	0.00668544	-0.0202772	0.0157325	0.00599609	0.0210334	0.0191015	0.0393435	0.0627331	0.131893	0.212937	0.258821	0.252972	0.186421	0.192131	0.120031	0.1224	0.186341	0.175854	0.170426	0.209181	0.208484	0.197116	0.120355	0.117646	0.11887	0.135225	0.102732	0.109623	0.122442	0.124254	0.152255	0.199675	0.144126	0.159476	0.190531	0.197355	0.152785	0.170601	0.152272	0.140011	0.127002	0.166442	0.151658	0.204709	0.215092	0.169996
-0.0250231	0.00132773	-0.00661281	-0.0270839	0.0195918	0.038198	-0.000397762	-0.00779399	-0.00437129	0.000195422	0.0248204	0.0173046	0.110395	0.223926	0.237048	0.271718	0.312379	0.3366	0.252516	0.278767	0.234278	0.247349	0.211181	0.205685	0.214679	0.267955	0.230075	0.207688	0.203286	0.176029	0.159625	0.162935	0.157782	0.148842	0.179461	0.0890752	0.193526	0.165814	0.148447	0.142498	0.133924	0.112952	0.123524	0.133653	0.184596	0.227614	0.219216	0.116347	0.144277	0.11226
-0.00325093	-0.019272	-0.0054026	-0.00522761	0.00454059	0.00748741	0.0211251	0.0200169	0.0109507	0.00731805	0.0506915	0.0689748	0.0991298	0.179142	0.174997	0.139051	0.171072	0.14167	0.163837	0.179502	0.226386	0.183901	0.190889	0.134006	0.229875	0.245079	0.223567	0.249013	0.267458	0.226249	0.174813	0.171484	0.231433	0.213753	0.203255	0.22991	0.228374	0.218449	0.219413	0.17144	0.190994	0.182237	0.201412	0.249376	0.235135	0.213222	0.24213	0.170829	0.192895	0.175425
-0.0161889	-0.00116848	-0.0246324	-0.0429614	0.0348647	0.0340408	0.0160457	0.00473993	-0.00553051	0.0439946	0.00577749	0.0449316	0.104265	0.110373	0.159215	0.273547	0.298428	0.251974	0.209319	0.22035	0.201406	0.172123	0.203126	0.221422	0.244081	0.241488	0.194687	0.254032	0.223166	0.286245	0.26357	0.236823	0.250651	0.274346	0.29821	0.302817	0.291013	0.282556	0.293654	0.305798	0.292775	0.321517	0.2666	0.287683	0.264419	0.29846	0.23691	0.325203	0.240181	0.247895
0.0375828	0.0195	0.0261133	0.0324005	-0.0787705	-0.0770508	0.0402246	0.0160446	0.0218809	0.0169525	0.0947898	0.0190225	-0.0345986	-0.0146336	0.117039	0.145215	0.150169	0.180622	-0.0198545	-0.0144876	0.25562	0.320021	0.242382	0.107946	0.151063	0.19183	0.128762	0.20822	0.213675	0.298442	0.0673387	0.0551923	0.00882571	0.110099	0.218042	0.169005	0.238341	0.211917	0.20129	0.20267	0.166373	0.152208	0.10952	0.0478511	0.11642	0.107497	0.0515278	0.0336558	0.0444875	0.0550276
-0.0251877	0.0226281	-0.0171024	0.0511013	-0.0334887	-0.0262276	0.028277	0.0377799	-0.00189258	-0.0328432	-0.0314753	-0.00483867	0.0567052	0.0435167	0.0509699	0.106888	0.120639	0.144572	0.21515	0.200095	0.212459	0.198657	0.107282	0.0976223	0.165305	0.145	0.134242	0.129211	0.175536	0.195805	0.141478	0.068633	0.159791	0.109491	0.0990822	0.109933	0.0351182	0.0223108	-0.0415114	-0.0461554	-0.193729	0.0862162	0.048396	0.10456	0.0993542	0.0554549	0.0671162	0.132887	0.0742812	0.0968514
0.0601216	0.029812	-0.0264977	-0.00289689	0.00255388	0.00152184	-0.0646148	-0.00549707	-0.0306355	-0.01798	-0.058981	-0.0350062	-0.0139879	0.0398118	0.162824	0.208269	0.150713	0.113372	0.0773039	0.132491	0.155831	0.169129	0.0985063	0.164457	0.17083	0.154558	0.266317	0.212009	0.19571	0.232731	0.201301	0.204963	0.176412	0.145629	0.189769	0.14539	0.159863	0.121061	0.117228	0.113486	0.101338	0.101127	0.0885139	0.0772492	0.0629645	0.134778	0.0938667	0.053579	0.12306	0.133803
-0.0158835	0.0083438	0.00362529	-0.015863	-0.00705041	0.011482	0.0153458	0.0562713	0.0455428	0.04718	0.0663441	0.0719989	0.101194	0.155836	0.223476	0.23575	0.292158	0.231472	0.177201	0.257806	0.180723	0.224841	0.214504	0.199586	0.210153	0.228298	0.231318	0.228745	0.263718	0.301702	0.268679	0.284687	0.275411	0.279395	0.265461	0.288491	0.335923	0.333659	0.35653	0.314268	0.277524	0.270786	0.286223	0.246792	0.292914	0.275314	0.211268	0.204689	0.198157	0.242665
-0.0146583	-0.00944655	0.00882953	-0.0341784	-0.00917466	0.0268877	0.0317407	0.0134201	0.0691623	0.109318	0.0847876	0.0829659	0.0850513	0.103185	0.120032	0.180359	0.285599	0.25996	0.18719	0.244544	0.197603	0.233837	0.236717	0.266032	0.225097	0.185199	0.156283	0.257873	0.250668	0.202757	0.275365	0.261342	0.208206	0.211486	0.222021	0.248228	0.22779	0.211797	0.214291	0.250801	0.128348	0.234699	0.201048	0.194605	0.223337	0.202307	0.183432	0.178954	0.160895	0.161854
0.0152572	0.00555322	-0.0146304	-0.00594506	-0.00621576	-0.00441451	0.0103953	0.0419798	0.0518655	0.0518131	0.0988235	0.145317	0.219086	0.220467	0.252938	0.281782	0.244397	0.232297	0.252371	0.272708	0.234514	0.257133	0.328914	0.28886	0.343684	0.336723	0.397641	0.417104	0.314291	0.372455	0.313922	0.322487	0.354953	0.318947	0.278461	0.299955	0.333052	0.335405	0.367149	0.343968	0.347217	0.355207	0.348908	0.357467	0.374283	0.390761	0.406755	0.356025	0.305101	0.335172
0.0217814	0.00668707	0.0205871	-0.0247751	-0.00289837	-0.0153491	-0.00603309	0.160806	0.181892	0.104684	0.0794326	-0.00710878	0.0908237	0.0307822	0.0477208	0.0975199	0.174306	0.217042	0.265052	0.204727	0.20503	0.220521	0.30608	0.188115	0.115828	0.202637	0.219662	0.209117	0.182803	0.258495	0.215425	0.124143	0.140699	0.209204	0.12777	0.122333	0.0940388	0.136342	0.0966196	0.145988	0.141199	0.127126	0.116013	0.145495	0.112027	0.0955134	0.0905509	0.0915332	0.0888861	0.0859936
-0.0179937	-0.0289554	0.0174193	0.010269	0.0108408	-0.00704568	0.0154657	0.039558	0.0330936	-0.00152964	-0.00274213	0.0126615	-0.00119519	0.0369784	0.0918985	0.179265	0.167381	0.151525	0.174841	0.173687	0.185457	0.206325	0.185936	0.185168	0.22227	0.217165	0.195166	0.173217	0.164735	0.168489	0.179946	0.201552	0.208078	0.215702	0.218629	0.209266	0.181635	0.185952	0.173749	0.160509	0.235132	0.240218	0.239284	0.209908	0.204442	0.225368	0.165556	0.178155	0.156038	0.176201
0.00380698	-0.0274676	-0.0140165	-0.0157836	0.0260598	0.0193131	0.00808785	0.0249331	0.0150149	0.0227939	0.0935024	0.166989	0.131494	0.116002	0.1661	0.161119	0.187879	0.181634	0.286601	0.310803	0.258591	0.158932	0.190934	0.217182	0.215193	0.215993	0.176424	0.176258	0.215608	0.183776	0.202205	0.213164	0.193005	0.201954	0.219043	0.205645	0.228689	0.278088	0.298995	0.255424	0.2538	0.216747	0.17051	0.161633	0.163509	0.177489	0.152462	0.181325	0.149302	0.169264
-0.0220872	0.0128248	0.0350008	0.0163415	-0.0126093	-0.0166377	-0.0128329	-0.0195608	-0.0269505	-0.0151835	-0.00118381	-0.0308894	-0.0236732	-0.0190717	0.0240118	0.0298026	0.0644121	0.0876105	0.0785259	0.142162	0.113867	0.114549	0.126527	0.101215	0.122642	0.132955	0.170571	0.127354	0.133541	0.145028	0.155106	0.144023	0.166691	0.162695	0.193349	0.165576	0.181916	0.221441	0.171796	0.200959	0.227261	0.198274	0.176045	0.210487	0.116918	0.176547	0.148922	0.160678	0.110886	0.139747
0.00524809	-0.00706217	-0.0130112	-0.0161695	0.0238731	0.0175977	-0.0104761	0.048188	0.0115511	-0.00272004	0.00845652	0.00917807	0.0913105	0.0996661	0.134879	0.109457	0.149845	0.120325	0.117001	0.0784825	0.108596	0.0851915	0.102583	0.067625	0.0633734	0.0599201	0.0912635	0.0557561	0.0409609	0.0356526	0.0821407	0.0614584	0.0076528	0.0293171	0.063892	0.0236224	0.0693451	0.0869939	0.024918	0.0168098	0.0279229	-0.00805038	0.0408429	-0.00491313	0.025719	-0.00209783	0.0194396	0.0472881	0.0478573	0.0582362
0.0583694	0.0221137	-0.00610509	0.0100495	-0.0106068	-0.0417743	-0.0320464	0.0116987	0.00769726	0.0205347	0.0323448	0.0812402	0.116513	0.168692	0.208237	0.221615	0.201993	0.177692	0.188731	0.216183	0.226238	0.195238	0.255681	0.234734	0.216422	0.233067	0.193457	0.216757	0.209795	0.207174	0.212737	0.216916	0.173386	0.18925	0.181003	0.172059	0.184659	0.179222	0.184833	0.203903	0.172623	0.200016	0.231631	0.269896	0.216633	0.230325	0.18989	0.160237	0.190372	0.232761
0.0627944	0.021945	-0.0142682	-0.0129604	-0.0347559	-0.0203508	-0.00240402	0.000230336	0.00453549	0.0222491	0.0192312	0.0684828	0.108209	0.157553	0.165576	0.185099	0.167163	0.122233	0.139273	0.186034	0.172365	0.186163	0.142967	0.168831	0.156012	0.159634	0.161007	0.146011	0.185504	0.192474	0.183736	0.161103	0.158686	0.177189	0.215211	0.226205	0.166377	0.173931	0.182494	0.1459	0.135028	0.155713	0.153452	0.127223	0.125795	0.135092	0.117812	0.120208	0.134799	0.182782
-0.0349994	-0.0400368	-0.0221367	0.00780533	0.0676586	-0.0379409	0.0596499	-0.0106285	-0.0622694	-0.0700985	-0.013281	0.0462577	0.0744648	0.131706	0.143708	0.137742	0.219047	0.137838	0.130141	0.159477	0.198091	0.289455	0.16244	0.237007	0.238512	0.213429	0.242514	0.219399	0.172819	0.176191	0.209841	0.196128	0.208345	0.243587	0.183295	0.133937	0.166083	0.213511	0.135284	0.145356	0.159742	0.142276	0.130788	0.139692	0.16012	0.134654	0.122069	0.139558	0.171438	0.219214
-0.0220925	-0.0179977	0.00781599	0.00260797	0.0117932	0.0114975	0.00637551	0.00657327	0.0190477	0.0183653	0.0148719	0.0729943	0.099904	0.177852	0.202366	0.223077	0.21706	0.180244	0.232222	0.209491	0.24187	0.283291	0.25166	0.277553	0.289677	0.301228	0.296748	0.291707	0.273028	0.267054	0.249029	0.244576	0.256849	0.258135	0.215549	0.242975	0.25161	0.220152	0.244442	0.250326	0.191442	0.235792	0.226044	0.193573	0.182457	0.148812	0.198192	0.249815	0.238827	0.219664
-0.0297633	-0.022252	0.0185271	0.00716042	0.0401593	0.00149131	-0.0153228	-0.0104472	-0.0241369	-0.0369458	-0.0111192	0.00984804	0.0327376	0.0718076	0.211739	0.15027	0.17527	0.183682	0.140424	0.161427	0.188104	0.121038	0.179972	0.242681	0.234571	0.226191	0.198506	0.240313	0.182746	0.188163	0.199383	0.12598	0.106699	0.141997	0.118099	0.110035	0.161588	0.179332	0.149048	0.139924	0.274373	0.160534	0.183609	0.174457	0.130293	0.187615	0.17896	0.17624	0.168399	0.150188
0.00912253	-1.25593e-05	-0.00999658	0.0191691	-0.0106728	0.0173626	-0.0249722	0.0299615	-0.0250163	-0.0390509	-0.0033157	-0.0371567	-0.0141561	0.0223061	0.113058	0.103966	0.107536	0.153052	0.171036	0.128507	0.0846379	0.0831078	0.0729272	0.0963432	0.154555	0.115552	0.100619	0.149045	0.126567	0.163658	0.161673	0.16445	0.13818	0.144745	0.172445	0.178599	0.171588	0.180224	0.182454	0.202675	0.176121	0.142434	0.174729	0.158089	0.194434	0.168813	0.182185	0.206162	0.169876	0.156732
0.018654	-0.0374695	-0.0176832	-0.0214769	-0.0212676	0.0311841	0.048059	0.0712291	0.0393245	0.0522139	0.0640009	-0.0032623	0.0891587	0.169004	0.173079	0.239325	0.24361	0.279572	0.244967	0.272225	0.257948	0.249466	0.303799	0.221206	0.208766	0.254681	0.275764	0.242687	0.227913	0.233468	0.246616	0.233721	0.243162	0.23495	0.227302	0.238099	0.245417	0.232874	0.16245	0.151237	0.195133	0.17767	0.180536	0.19689	0.184092	0.166954	0.169051	0.164796	0.151424	0.194114
0.00074526	-0.0141185	0.00217221	-0.00521357	0.0279166	-0.0113915	-0.000110444	-0.0195789	0.0076361	0.00221641	0.0164043	-0.00300456	0.0579555	0.15399	0.195179	0.18191	0.159439	0.149748	0.139118	0.152609	0.131129	0.136684	0.138882	0.164959	0.153161	0.170044	0.163231	0.17382	0.185715	0.190423	0.208446	0.227424	0.235746	0.266414	0.215218	0.21222	0.211729	0.247555	0.226829	0.223123	0.219349	0.205517	0.235106	0.196058	0.193818	0.193171	0.188585	0.186627	0.159112	0.17552
-0.0270195	-0.0178258	0.00315776	0.000804688	0.015306	0.0118541	0.0137227	0.0458522	0.0813023	0.0591501	0.0922747	0.135318	0.195682	0.179869	0.191546	0.214926	0.204925	0.242266	0.219189	0.230506	0.159062	0.209984	0.162993	0.230137	0.254859	0.230082	0.204632	0.214483	0.260147	0.215918	0.196122	0.194416	0.214549	0.217498	0.200285	0.194297	0.196111	0.221943	0.245705	0.197028	0.223234	0.22994	0.21266	0.231402	0.251082	0.233467	0.28501	0.205365	0.241891	0.199586
0.0858489	0.00535358	-0.037244	0.0527674	-0.0516392	-0.0510202	-0.00406639	-0.0108471	0.00488779	0.0125761	0.00963485	0.0480125	0.0667868	0.188837	0.223054	0.0598086	0.108892	0.145624	0.108189	0.00747992	0.0398156	0.0356422	0.0890811	0.186589	0.0969914	0.241017	0.21897	0.121186	0.0941436	0.155162	0.0782094	0.108545	0.179434	0.148533	0.131	0.0952586	0.0676433	0.0969046	0.0619661	0.111787	0.0817739	0.103474	0.0819432	0.0778007	0.106564	0.0662942	0.121509	0.13935	0.149725	0.0948365
0.0106331	-0.017971	-0.0481249	-0.0124482	0.0188404	0.0126746	0.0363959	0.0771047	0.0610935	0.0579787	0.0554495	0.041384	0.0506523	0.110081	0.156477	0.141542	0.153827	0.148184	0.160327	0.108592	0.139612	0.12566	0.148247	0.15499	0.101649	0.184984	0.212484	0.234178	0.269126	0.291411	0.246079	0.21632	0.20912	0.160211	0.152431	0.113687	0.118218	0.144274	0.15809	0.174215	0.168342	0.22023	0.244772	0.236974	0.131914	0.15807	0.130426	0.109802	0.119391	0.141302
0.0355442	0.0134338	-0.00679895	-0.0183651	-0.0188977	-0.00584696	0.000930677	0.00935217	0.0119352	0.0656641	0.0980022	0.109367	0.0852565	0.0375173	0.0396449	0.0479545	0.0471818	0.0527861	0.00608119	0.0364265	0.00617344	0.0378027	0.0500855	0.0749267	0.105341	0.136269	0.120251	0.123621	0.157165	0.171474	0.176684	0.15703	0.178846	0.123466	0.148301	0.183958	0.128038	0.182244	0.120197	0.0948883	0.137312	0.0897069	0.132433	0.131687	0.135207	0.108885	0.152551	0.184768	0.125841	0.15206
-0.00792462	-0.0305204	-0.00252327	0.00954708	-0.00626127	0.0168754	0.0208071	0.0562045	0.0240483	0.0791727	0.0359613	0.00248942	0.0577341	0.0587447	0.0668297	0.0424079	0.110634	0.116474	0.0744946	0.091528	0.0754243	0.0822239	0.0778853	0.0516486	0.0405703	0.0561169	0.0885893	0.0888313	0.0754244	0.0886905	0.135997	0.0817349	0.125095	0.220654	0.148336	0.149543	0.139472	0.167272	0.182955	0.132482	0.183524	0.245472	0.237662	0.165704	0.144311	0.175518	0.103597	0.120164	0.155021	0.182219
0.0202555	0.0807715	0.0109161	0.0268504	-0.0251488	-0.0693542	-0.0442905	-0.0107806	0.0257826	0.0327224	-0.0307721	-0.0185469	0.0184189	0.00124133	0.120624	0.11914	0.133958	0.104151	0.148953	0.224679	0.164008	0.231807	0.23974	0.207588	0.236704	0.231589	0.227023	0.247048	0.245298	0.281994	0.248443	0.209081	0.243585	0.285011	0.216667	0.260267	0.220021	0.268148	0.303331	0.253505	0.236618	0.237374	0.24456	0.172932	0.234727	0.265043	0.229179	0.244545	0.273041	0.28304
-0.00542074	-0.0186816	-0.00719929	0.0331738	-0.0189924	0.0220922	-0.00497191	0.0305889	-0.00379008	0.0546516	0.025293	-0.0271021	0.00210975	0.0401327	0.041948	0.0950818	0.139558	0.145944	0.119159	0.149926	0.156194	0.172555	0.147803	0.131542	0.139096	0.179394	0.172211	0.163082	0.15835	0.142487	0.141897	0.153402	0.130634	0.128553	0.165033	0.182657	0.162469	0.196747	0.184762	0.245161	0.236123	0.281798	0.262479	0.245081	0.207451	0.236108	0.216963	0.218912	0.194469	0.177815
-0.0381365	0.0156764	0.0198626	0.0038901	0.00646797	0.00891424	-0.0166748	0.0269248	0.0419102	0.0835365	0.0245112	0.12006	0.105471	0.0764861	0.12238	0.0429767	0.128374	0.137169	0.0455431	0.153903	0.161473	0.173823	0.17468	0.165413	0.172026	0.201571	0.251401	0.272075	0.256866	0.267049	0.281795	0.210495	0.235124	0.184583	0.208781	0.194256	0.177189	0.26223	0.24526	0.218197	0.245499	0.21102	0.18643	0.22022	0.262388	0.228621	0.273019	0.220193	0.184268	0.230103
-0.0682829	-0.00307986	0.0284774	0.0307767	0.0284109	-0.0107211	-0.00558108	-0.0234874	-0.000814376	0.0276086	0.0463676	0.168228	0.1554	0.152408	0.155271	0.134185	0.13118	0.120383	0.154125	0.164958	0.10677	0.127463	0.125752	0.106303	0.113783	0.0940481	0.103792	0.0657717	0.081411	0.145042	0.129027	0.105972	0.141527	0.186294	0.158059	0.149631	0.120003	0.115941	0.0989717	0.0981299	0.109536	0.140296	0.11126	0.130382	0.0814953	0.130021	0.090935	0.120347	0.0804713	0.0782745
0.015224	0.0412282	-0.0202165	0.0174679	-0.0464739	-0.0202806	0.0130508	0.0266091	-0.0189306	-0.0634634	0.0480894	0.0222036	0.0471235	0.421034	0.463115	0.554839	NaN	0.523322	NaN	0.0659287	0.326792	0.317179	0.241603	0.262043	0.183592	0.224416	0.220657	0.207722	0.214747	0.255416	0.184982	0.175573	0.206515	0.222724	0.251302	0.304371	0.287817	0.300371	0.317455	0.367483	0.276761	0.250496	0.212071	0.222508	0.153608	0.122982	0.132425	0.116415	0.192239	0.161438
-0.014278	-0.0265171	0.0194113	0.023257	-0.00708193	0.0181209	-0.0129122	0.00661505	0.0290561	0.0359089	0.043711	0.0655713	0.100313	0.214512	0.219212	0.21061	0.209209	0.148556	0.186298	0.185733	0.187244	0.239199	0.247458	0.266817	0.236597	0.293456	0.275694	0.259859	0.268525	0.246435	0.282329	0.267896	0.255632	0.221237	0.266408	0.25519	0.212408	0.182908	0.196683	0.250669	0.22465	0.198442	0.274755	0.251255	0.252693	0.275862	0.287259	0.294018	0.253491	0.243723
-0.00538487	0.0256415	0.0636662	-0.0222213	-0.00478822	-0.0411666	-0.0157467	0.0447158	0.0334897	-0.00746863	0.0407556	0.0279758	0.0790881	0.187512	0.266378	0.270852	0.21105	0.249154	0.195238	0.219288	0.222057	0.189088	0.141156	0.179598	0.0756225	0.225462	0.190523	0.205532	0.308966	0.280421	0.281301	0.326817	0.328667	0.328567	0.312504	0.331716	0.287268	0.253949	0.298531	0.265517	0.24826	0.24557	0.190753	0.214183	0.211593	0.195055	0.229931	0.167326	0.210796	0.183562
0.010235	0.0137403	-0.0190427	-0.000272985	-0.0091178	-0.0210439	0.0255021	0.0111382	-0.0124202	0.0030636	-0.0221086	-0.0136756	0.05712	0.103251	0.151417	0.14797	0.138378	0.10335	0.100181	0.1229	0.165926	0.17987	0.168838	0.159659	0.115077	0.12912	0.165066	0.172513	0.128065	0.156831	0.18311	0.168155	0.140723	0.144906	0.146521	0.144673	0.118243	0.196118	0.182368	0.166213	0.159859	0.112297	0.165348	0.111542	0.135732	0.109196	0.120983	0.114745	0.144454	0.127613
-0.0140642	0.00168531	-0.00338897	-0.0227329	-0.0184045	0.00962393	0.0472814	0.0242691	0.0195305	0.0183567	0.0811787	0.0872389	0.166787	0.252085	0.271463	0.200204	0.204315	0.202416	0.159829	0.1638	0.162146	0.198662	0.169079	0.195252	0.219925	0.231509	0.200022	0.212097	0.281684	0.284111	0.268987	0.285958	0.262986	0.244639	0.267585	0.276021	0.226336	0.231375	0.198446	0.213896	0.257866	0.27831	0.245338	0.235141	0.221954	0.263613	0.260476	0.22337	0.225615	0.257849
0.0473034	0.0221413	-0.00925046	-0.014087	-0.00697111	-0.0266376	-0.0124985	0.00822507	-0.00942407	-0.0233251	0.0051883	-0.0112553	0.047419	0.0983611	0.149869	0.180155	0.0909692	0.134258	0.159707	0.127634	0.175021	0.173798	0.151883	0.156736	0.172056	0.158289	0.162869	0.246805	0.216856	0.29089	0.318713	0.246165	0.309581	0.269356	0.27484	0.279356	0.317596	0.249493	0.299118	0.212888	0.257229	0.277833	0.18932	0.175627	0.227183	0.204564	0.203701	0.236974	0.261104	0.323973
0.014691	0.00404868	-0.0168005	-0.0297011	-0.00590344	-0.0363176	0.069983	0.100706	0.098909	0.0333774	0.112096	0.157007	0.0879471	0.176423	0.282626	0.32585	0.299345	0.279315	0.247174	0.298131	0.299948	0.296448	0.255255	0.275908	0.276485	0.285364	0.307973	0.25183	0.268011	0.231615	0.0854593	0.0872224	0.215682	0.223704	0.260993	0.271344	0.185799	0.232264	0.247826	0.256672	0.241217	0.214304	0.242517	0.195564	0.226851	0.23168	0.21392	0.149236	0.193832	0.20519
-0.108151	-0.0590507	-0.0767848	0.0471906	0.0922678	0.0605166	0.0440111	0.115816	0.0573658	0.106924	0.046979	0.0289086	0.0920713	0.132401	0.0334677	0.149183	0.151422	0.0982907	0.186001	0.166961	0.103086	0.0576965	0.053313	0.000749035	0.114204	-0.0158243	-0.00779989	-0.000948453	0.00210098	0.00426015	0.0286266	0.04384	0.016565	-0.00911629	-0.0355206	-0.031207	-0.0356268	-0.0243208	-0.0069325	-0.00118897	-0.0245298	-0.0357881	-0.0385575	-0.00515702	-0.0270425	-0.0139172	-0.0033117	0.00699484	0.00393556	0.0162103
0.00822317	0.0386527	0.0414238	-0.0085957	-0.0233122	-0.0246071	-0.0317847	-0.0471185	-0.0482455	-0.061303	-0.0319718	-0.0478428	-0.0449244	-0.0476438	-0.0161329	0.00640822	0.0190746	0.0596455	0.023694	0.0562805	0.042027	0.0122926	0.000634762	0.0226213	0.0153702	0.0760393	0.104729	0.0946268	0.0406736	0.106343	0.114714	0.133432	0.0861621	0.10472	0.128518	0.0935363	0.0639417	0.107088	0.145247	0.0574716	0.0362668	0.0376053	0.0659091	0.0528406	0.0616537	0.0221315	0.141948	0.111358	0.1386	0.0666875
0.00864894	0.0137426	-0.00223203	0.0222208	0.0156712	-0.0300924	-0.0279592	0.0596744	0.0288303	0.0564542	0.111547	0.125556	0.169592	0.154034	0.155783	0.0844809	0.13815	0.0608569	0.153433	0.121567	0.159714	0.216791	0.208077	0.201957	0.237643	0.250478	0.196423	0.174922	0.271452	0.256924	0.263265	0.239326	0.22373	0.23526	0.302368	0.268838	0.257219	0.335808	0.211862	0.2641	0.267773	0.267687	0.211894	0.193853	0.229633	0.188335	0.208445	0.231356	0.244132	0.220164
-0.104112	-0.0469742	-0.0298085	-0.00500224	0.034611	0.0119089	0.139377	0.0603162	-0.0167336	-0.0257233	0.0393338	0.0166078	0.0269532	-0.0329137	0.018329	-0.0267297	0.0404654	0.0923214	-0.032289	-0.00161159	-0.0104498	0.148293	0.0724078	0.0557098	0.154599	0.150721	0.287529	0.204448	0.126712	0.140393	0.181236	0.146267	0.173828	0.170747	0.245636	0.238367	0.293977	0.271	0.222829	0.322598	0.27651	0.317349	0.211727	0.225854	0.300491	0.34068	0.144627	0.190713	0.230058	0.305632
-0.0178025	-0.045907	0.00989829	0.0124054	0.00545199	0.0113556	0.0245982	0.0237205	0.0263178	0.0970468	0.0683269	0.0917568	0.146172	0.0884763	0.13447	0.22886	0.172362	0.154622	0.136016	0.0653437	0.143981	0.0906987	0.0861683	0.0298783	0.0521887	0.0540742	0.0700943	0.0178135	0.0397348	0.0825647	0.0784518	0.0678878	0.0784358	0.094404	-0.00150751	0.0531757	0.0871883	-0.0408937	-0.0205504	-0.0450811	-0.0921336	-0.0284009	-0.0620436	-0.0305174	-0.0394566	-0.034143	0.0373798	0.00420776	-0.0522233	-0.0172412
-0.0286823	-0.0153686	0.0100658	-0.00380711	0.0316249	-0.00683431	0.0130016	0.0457887	0.00278775	0.0920604	0.0358531	0.192157	0.350301	0.169592	0.255528	0.290523	0.274705	0.318862	0.290426	0.219018	0.285912	0.259207	0.205961	0.192142	0.23772	0.276055	0.185136	0.141606	0.150809	0.167177	0.149734	0.184163	0.132842	0.219613	0.202438	0.22737	0.211984	0.198949	0.177022	0.152692	0.188791	0.17214	0.165843	0.170865	0.129744	0.160593	0.15808	0.116551	0.0793913	0.0942405
-0.0335938	-0.0205897	-0.00754335	0.0103785	-0.00205011	0.027796	0.0256026	0.0307071	0.0309478	0.0274779	0.0676592	0.127041	0.176486	0.23595	0.282012	0.266786	0.232072	0.265636	0.245061	0.252697	0.308771	0.27105	0.218771	0.25635	0.250523	0.197844	0.22839	0.267909	0.277481	0.292202	0.269254	0.28729	0.302757	0.337515	0.333445	0.336307	0.32386	0.293831	0.305219	0.295086	0.288384	0.310498	0.237116	0.307568	0.283933	0.279852	0.294872	0.313357	0.33662	0.300512
0.0242353	-0.0228708	0.0083611	-0.00678716	-0.0114697	0.00512286	0.00340839	0.0244923	0.0713717	0.0581183	0.0660072	0.0928364	0.10603	0.117736	0.178506	0.186038	0.167203	0.184969	0.203894	0.123918	0.159715	0.1876	0.256866	0.216286	0.148127	0.166408	0.159207	0.155622	0.162946	0.13071	0.192898	0.168328	0.143974	0.15187	0.147031	0.151856	0.0892585	0.117737	0.123536	0.107617	0.0956037	0.139898	0.126715	0.115618	0.0936413	0.121223	0.123003	0.116422	0.125205	0.151935
0.0120428	-0.0416763	-0.0285073	-0.0339337	0.0489507	0.079927	-0.0368033	0.0459287	0.0138215	-0.0218949	0.0184166	0.0485123	0.0963468	0.153923	0.044935	0.151282	0.165858	0.158959	0.148484	0.166775	0.0403866	-0.0185106	-0.00922282	0.0630684	0.0643853	0.0160442	0.0834219	0.0656643	0.0803021	0.0459082	0.0476991	0.151299	0.0830342	0.0887307	0.0841139	0.159371	0.16004	0.123684	0.184325	0.114932	0.130232	0.147135	0.158078	0.144391	0.151137	0.108412	0.155944	0.09486	0.071143	0.0969084
-0.0033457	0.00943691	-0.0672398	0.0263788	0.00978398	0.00750835	0.0174775	-0.0815145	-0.0136021	-0.0512085	0.136674	0.00400018	0.0108033	0.0725562	0.152354	0.123522	0.214799	0.15032	0.150022	0.125622	0.153318	0.122032	0.190237	0.170481	0.107998	0.0717825	0.195982	0.177113	0.213892	0.223768	0.110194	0.131083	0.137599	0.150726	0.152678	0.145764	0.105538	0.0968318	0.13148	0.11396	0.0511985	0.0970358	0.053702	0.0845041	0.122604	0.068475	0.0728353	0.0701094	0.0709298	0.0145831
-0.0200133	0.00249781	0.00554373	0.0291041	-0.0185742	-0.00145236	0.00289415	0.0157034	0.00713513	0.0264696	0.109423	0.190975	0.208562	0.226131	0.269206	0.194257	0.248986	0.258975	0.323989	0.268357	0.25289	0.305254	0.266963	0.338075	0.249248	0.296959	0.259334	0.289541	0.305603	0.295327	0.332407	0.287244	0.254947	0.290821	0.264344	0.269788	0.302287	0.336048	0.293532	0.289988	0.280154	0.313524	0.305063	0.307	0.304883	0.284325	0.256855	0.266053	0.263469	0.245558
-0.0125408	-0.0136696	0.00740447	0.036349	-0.0162433	-0.0258673	0.0245674	0.0471783	0.027484	0.0557544	0.0689429	0.0553754	0.111821	0.171033	0.140205	0.160041	0.181032	0.141686	0.18217	0.144079	0.158214	0.204057	0.193102	0.238466	0.243782	0.238225	0.252865	0.222017	0.207899	0.217328	0.184136	0.141223	0.131868	0.159053	0.145962	0.154911	0.16738	0.206317	0.216476	0.127698	0.187041	0.260433	0.210152	0.255968	0.176924	0.233827	0.220657	0.218471	0.254832	0.275488
0.0141132	0.00133568	-0.00117808	-0.00161774	0.00235614	0.0103721	-0.0253813	0.0152236	0.0157275	-0.0583017	0.0154719	-0.0091041	0.0146239	-0.0482402	0.014798	0.053157	0.0766587	0.0838115	0.109535	0.160791	0.141062	0.182581	0.1615	0.129404	0.121924	0.134711	0.130999	0.0942881	0.130995	0.105248	0.16572	0.145331	0.131877	0.137385	0.114733	0.115057	0.109717	0.0895687	0.152111	0.116405	0.138734	0.167761	0.130925	0.154353	0.154403	0.157791	0.113529	0.174684	0.116045	0.129798
-0.0019618	-0.0185598	0.000644747	-0.0306913	0.0101216	0.0203302	0.0201163	0.0342751	0.016703	0.0608994	0.0389146	0.0652285	0.116557	0.0529577	0.117218	0.107373	0.223552	0.204759	0.203456	0.101152	0.147931	0.189659	0.149364	0.164033	0.17228	0.154052	0.141791	0.193049	0.138338	0.116534	0.115236	0.111867	0.147948	0.155823	0.166197	0.122262	0.147858	0.175778	0.152631	0.196743	0.152779	0.154753	0.149068	0.130882	0.130485	0.166527	0.143058	0.146744	0.245619	0.251324
-0.00549461	0.00333603	-0.0135672	-0.0227332	0.0110744	0.0122231	0.0151615	0.0484551	0.0281486	0.0330291	0.0898778	0.0561544	0.0529889	0.10195	0.114688	0.178691	0.259353	0.254886	0.239043	0.234511	0.196753	0.21887	0.225998	0.178474	0.180812	0.16869	0.17267	0.23385	0.231896	0.217572	0.183001	0.186162	0.178948	0.221502	0.211813	0.240516	0.205356	0.222843	0.25113	0.223765	0.2218	0.198794	0.207258	0.251056	0.249383	0.230403	0.199265	0.182938	0.197366	0.17234
0.0231032	-0.00344304	0.00859858	-0.00307119	-0.0276474	-0.0143503	0.0168102	0.0387316	0.0400267	0.0504886	0.0537085	0.0113898	0.0426191	0.129506	0.147095	0.109725	0.166263	0.173242	0.161916	0.195578	0.211819	0.173737	0.16535	0.159627	0.150772	0.183411	0.205167	0.152102	0.149733	0.154228	0.208304	0.236255	0.215473	0.235852	0.205401	0.2049	0.235234	0.210197	0.203406	0.226245	0.173946	0.232226	0.176181	0.178825	0.139094	0.138698	0.115457	0.167201	0.144422	0.143942
0.0545629	0.0243721	0.0594613	-0.00383998	-0.0318961	-0.0716265	-0.0310338	0.083867	0.0824368	0.0845012	0.139712	0.172944	0.232119	0.250021	0.203464	0.189599	0.234393	0.198013	0.266263	0.195214	0.218969	0.27366	0.295082	0.21761	0.211072	0.231652	0.265685	0.225766	0.24408	0.191942	0.188759	0.19843	0.130955	0.143513	0.130755	0.17202	0.150381	0.169455	0.224306	0.218627	0.221794	0.180947	0.189856	0.211262	0.196453	0.152291	0.116831	0.152239	0.155788	0.186637
-0.0403962	0.0295895	-0.00902299	0.00317108	-0.0188293	0.0431579	-0.00766997	0.0385556	0.00583916	0.0471651	0.0143719	0.0849052	0.063748	0.0778396	0.131567	0.17228	0.121212	0.212954	0.175519	0.164394	0.137004	0.253278	0.138042	0.156617	0.25205	0.181063	0.152823	0.210736	1.05427	0.318953	0.260568	0.152957	0.177298	0.151161	0.232558	0.17092	0.204256	0.184367	0.208847	0.177534	0.139302	0.197401	0.175624	0.247492	0.267834	0.169789	0.148835	0.134189	0.1497	0.213383
-0.00124458	-0.0042265	-0.0128362	-0.0422602	-0.0155637	0.0701151	0.00601611	0.0481197	0.0667259	0.0505811	0.0992635	0.0727558	0.0824712	0.0627627	0.0972537	0.0889135	0.1651	0.18072	0.197721	0.198951	0.200769	0.238452	0.226706	0.29023	0.252512	0.234507	0.2038	0.196835	0.214619	0.159079	0.160049	0.184555	0.178024	0.201404	0.213565	0.169473	0.21158	0.191385	0.146799	0.176523	0.141391	0.186442	0.115085	0.152937	0.146387	0.154333	0.168553	0.180295	0.16869	0.168184
-0.00821873	0.00126727	-0.0142898	0.00156907	0.00147485	-0.00136826	0.0195656	0.0520291	0.381003	0.179134	0.188583	0.0370226	0.306391	0.424274	0.389523	0.389998	0.350789	0.371139	0.293713	0.152849	0.174623	0.195517	0.266268	0.297569	0.247365	0.248213	0.255252	0.273877	0.19165	0.140554	0.149917	0.151144	0.171164	0.180431	0.157996	0.167856	0.154144	0.199454	0.167185	0.179066	0.203362	0.197159	0.200843	0.198621	0.271589	0.261957	0.269516	0.220192	0.230288	0.270238
-0.0133623	0.00731075	-0.00141176	-0.0236352	0.0309759	-0.00499048	0.00511314	0.0138958	0.0225988	0.0216591	0.0560764	0.0921588	0.0855503	0.130016	0.141235	0.224791	0.166999	0.138192	0.12934	0.167244	0.192793	0.147918	0.155578	0.153971	0.205772	0.176512	0.210548	0.235313	0.230139	0.190742	0.150018	0.159042	0.181028	0.23651	0.173337	0.208098	0.206272	0.245191	0.222594	0.216594	0.185412	0.208083	0.215529	0.239445	0.223216	0.241692	0.253978	0.258561	0.236443	0.224547
-0.0251441	-0.0292061	-0.0425961	-0.0134831	0.0180341	0.0336183	0.058777	0.292231	0.31827	0.423671	0.24875	0.330494	0.297961	0.46478	0.482967	0.47459	0.548559	0.470777	0.47201	0.442991	0.54329	0.4838	0.504034	0.522066	0.521944	0.548994	0.550541	0.601357	0.507147	0.661277	0.601207	0.573857	0.597907	0.510928	0.528258	0.437893	0.455608	0.510438	0.461575	0.471142	0.504456	0.449521	0.476107	0.509345	0.270281	0.170924	0.431815	0.32148	0.523083	0.118324
-0.0323987	0.00304225	0.00775419	0.0238354	0.0123662	-0.0169414	0.002342	-0.0463645	-0.0261158	-0.0448134	-0.0251444	-0.0481229	-0.0814243	-0.0131372	0.0341946	0.0364394	0.0724261	0.111186	0.0787092	0.0970745	0.102641	0.0904555	0.0624303	0.0600166	0.0640887	0.090632	0.0662604	0.0788404	0.0378024	0.0812438	0.0636003	0.0516813	0.0464425	0.0855445	0.0136288	0.00945836	0.0789466	0.106551	0.0661702	0.0901061	0.0671842	0.101686	0.0858789	0.0667297	0.0734435	0.08583	0.0627364	0.0627011	0.0815772	0.0885274
0.0562078	0.0446491	-0.0133912	-0.00814027	-0.0271639	-0.0159747	-0.0361868	-0.00766007	-0.0257476	0.0132165	-0.0290304	0.0457049	0.065779	0.0751717	0.0897179	0.122037	0.13648	0.086093	0.164807	0.138787	0.115513	0.124183	0.102296	0.113567	0.158798	0.187633	0.196245	0.225385	0.274511	0.278822	0.278892	0.263561	0.255445	0.25168	0.267854	0.240796	0.257273	0.25522	0.323163	-0.0687349	-0.0242576	0.260361	0.179711	0.143185	0.258799	0.429511	0.226969	0.388959	0.251711	0.362937
0.0167477	0.0252635	0.0195986	0.00870978	-0.00910286	-0.0165243	-0.0446924	0.0360128	0.0443798	0.0382922	0.0706128	0.167037	0.205711	0.183053	0.178463	0.182865	0.163175	0.133585	0.125858	0.09745	0.0921797	0.111204	0.115782	0.117846	0.0979353	0.113091	0.124469	0.120346	0.140539	0.13456	0.121975	0.136378	0.175301	0.133206	0.116693	0.151165	0.136355	0.144764	0.145105	0.119958	0.161489	0.132252	0.134747	0.121404	0.12663	0.126846	0.139484	0.11687	0.0940742	0.0963632
-0.0190049	-0.0122864	0.0401634	0.0148295	-0.0060102	-0.0203219	0.00263047	0.0607033	0.0232386	0.0179331	0.0235318	0.0619973	0.0421821	0.111227	0.127609	0.14844	0.144295	0.12094	0.149565	0.102601	0.105419	0.0596086	0.0857864	0.0335853	0.0259468	0.0505935	0.0245284	-0.0153193	0.0399031	0.0392541	0.0481724	0.0696424	0.0389458	0.0701547	0.0457082	0.0847773	0.0768757	0.0988398	0.0949082	0.0576839	0.0638736	0.0843138	0.0640084	0.0609606	0.0627011	0.0322315	0.0633859	0.0500408	0.0478806	0.0304816
-0.0170038	-0.00421992	0.0165161	0.012031	0.0131679	-0.00574781	-0.0147436	0.0442831	0.0345727	0.0104308	0.0332711	0.0504343	0.0519583	0.131428	0.161431	0.19095	0.152524	0.168469	0.165881	0.199828	0.142586	0.131707	0.13036	0.169403	0.144947	0.149211	0.13286	0.123351	0.144378	0.136793	0.159232	0.151369	0.132937	0.134161	0.164718	0.121113	0.141018	0.130427	0.138528	0.147535	0.141657	0.139819	0.126257	0.156975	0.124322	0.131437	0.12056	0.106386	0.144113	0.145798
-0.030565	-0.00641153	0.00513373	0.00702752	0.0255372	0.00710082	-0.00782279	0.0177466	0.0252626	0.0102256	0.0520389	0.094798	0.143581	0.11427	0.173171	0.174846	0.165392	0.136071	0.14725	0.184557	0.161946	0.160496	0.192015	0.184728	0.183831	0.2035	0.186466	0.231968	0.202499	0.230851	0.191296	0.249869	0.228915	0.244669	0.264036	0.224391	0.236137	0.235207	0.237803	0.193631	0.194069	0.210829	0.235122	0.232406	0.212343	0.214694	0.192623	0.206822	0.192132	0.199505
0.0891856	-0.031175	-0.0366869	-0.0444351	-0.0529477	0.0172961	0.058763	0.128917	0.0816156	0.0495966	0.0272698	0.103026	0.200944	0.2697	0.182371	0.496633	NaN	0.166467	NaN	0.543447	0.586264	0.477668	0.0739407	0.218749	0.259343	0.224599	0.227774	0.203936	0.154551	0.188828	0.268374	0.232675	0.174223	0.149156	0.176872	0.143822	0.124772	0.113307	0.126859	0.16906	0.145984	0.176157	0.131968	0.138208	0.125955	0.13417	0.137588	0.125169	0.157021	0.136553
0.004573	0.0105395	0.00274988	0.0157311	0.000340721	-0.0348946	0.000960331	-0.0173705	-0.00215848	0.0111724	0.0121929	0.0273167	0.0380386	0.163825	0.289258	0.283855	0.167355	0.211372	0.214978	0.171399	0.200708	0.152844	0.0868009	0.150297	0.110904	0.168284	0.218116	0.23174	0.182554	0.159186	0.155534	0.187794	0.187855	0.147148	0.140748	0.202051	0.215731	0.160615	0.204204	0.224406	0.165825	0.141923	0.153618	0.163076	0.122519	0.128202	0.0722528	0.0807924	0.115746	0.0939499
0.0137322	0.0117448	-0.0445247	0.0168713	-0.0185929	0.00514097	0.0156283	0.0857977	0.0187685	0.0750999	0.0728221	0.0968499	0.0905198	0.0338818	0.14649	0.191508	0.113923	0.114898	0.229895	0.22749	0.153776	0.105363	0.198945	0.135662	0.171385	0.201754	0.16655	0.173365	0.184196	0.180794	0.171316	0.139686	0.132075	0.139393	0.116254	0.037957	0.10903	0.149169	0.127613	0.0837892	0.122956	0.137415	0.105793	0.0632505	0.122054	0.100051	0.0388477	0.133307	0.144924	0.0842729
[truncated: 145 more rows]
[truncated: 53 more columns]

## Sheet: p38i_LPS
1	2	3	4	5	6	7	8	9	10	11	12	13	14	15	16	17	18	19	20	21	22	23	24	25	26	27	28	29	30	31	32	33	34	35	36	37	38	39	40	41	42	43	44	45	46	47	48	49	50
[truncated: 428 more rows]
[truncated: 53 more columns]
