# Supplementary material for: Dynamical and combinatorial coding by MAPK p38 and NFκB in the inflammatory response of macrophages
Source: Mol Syst Biol. 2024 Jun 13;20(8):898–932. doi: 10.1038/s44320-024-00047-4 (PMC11297158; doi:10.1038/s44320-024-00047-4)
Supplement: Supplementary file 9 — Source data Fig. 4B [file 44320_2024_47_MOESM9_ESM.zip]

Archive with 6 entries (5 files):
- Source Data for Fig 4B/
- __MACOSX/._Source Data for Fig 4B
- Source Data for Fig 4B/.DS_Store
- __MACOSX/Source Data for Fig 4B/._.DS_Store
- Source Data for Fig 4B/Fraction_p38Responders_NFkBresponders_Microscopy.xlsx
- __MACOSX/Source Data for Fig 4B/._Fraction_p38Responders_NFkBresponders_Microscopy.xlsx
