# Supplementary material for: Dynamical and combinatorial coding by MAPK p38 and NFκB in the inflammatory response of macrophages
Source: Mol Syst Biol. 2024 Jun 13;20(8):898–932. doi: 10.1038/s44320-024-00047-4 (PMC11297158; doi:10.1038/s44320-024-00047-4)
Supplement: Supplementary file 9 — Source data Fig. 4B [file 44320_2024_47_MOESM9_ESM.zip › Source Data for Fig 4B/Fraction_p38Responders_NFkBresponders_Microscopy.xlsx]

## Sheet: Fraction_KTR_responders
Dose	P3C4	CpG	LPS	TNF
1/6 (mock)	0.23608	0.210433	0.210379	0.202918
2/6	0.154676	0.178182	0.213675	0.199
3/6	0.449819	0.134146	0.207273	0.273603
4/6	0.750953	0.661111	0.727907	0.459938
5/6	0.880463	0.81811	0.901408	0.706404
6/6	0.934995	0.862511	0.903093	0.660664

## Sheet: Fraction_NFkB_responders
Dose	P3C4	CpG	LPS	TNF
1/6 (mock)	0.187082	0.169761	0.15568	0.15252
2/6	0.244604	0.170909	0.245421	0.165
3/6	0.888755	0.186253	0.579394	0.677264
4/6	0.946633	0.955556	0.975581	0.887617
5/6	0.976864	0.969817	0.973005	0.951724
6/6	0.967497	0.977797	0.969072	0.962085
