# Supplementary material for: Dynamical and combinatorial coding by MAPK p38 and NFκB in the inflammatory response of macrophages
Source: Mol Syst Biol. 2024 Jun 13;20(8):898–932. doi: 10.1038/s44320-024-00047-4 (PMC11297158; doi:10.1038/s44320-024-00047-4)
Supplement: Supplementary file 10 — Source data Fig. 6 [file 44320_2024_47_MOESM10_ESM.zip]

Archive with 4 entries (3 files):
- Source Data for Figure 6B_6C/
- __MACOSX/._Source Data for Figure 6B_6C
- Source Data for Figure 6B_6C/SimulatedRepCell_p38_NFkB_MKK4_MKK6_ExpRepCell_p38_NFkB.xlsx
- __MACOSX/Source Data for Figure 6B_6C/._SimulatedRepCell_p38_NFkB_MKK4_MKK6_ExpRepCell_p38_NFkB.xlsx
