# Supplementary material for: Dynamical and combinatorial coding by MAPK p38 and NFκB in the inflammatory response of macrophages
Source: Mol Syst Biol. 2024 Jun 13;20(8):898–932. doi: 10.1038/s44320-024-00047-4 (PMC11297158; doi:10.1038/s44320-024-00047-4)
Supplement: Supplementary file 10 — Source data Fig. 6 [file 44320_2024_47_MOESM10_ESM.zip › Source Data for Figure 6B_6C/SimulatedRepCell_p38_NFkB_MKK4_MKK6_ExpRepCell_p38_NFkB.xlsx]

## Sheet: P3C4
	Simulated activities upon stimulation in a 'representative cell'	Simulated activities upon stimulation in a 'representative cell'	Simulated activities upon stimulation in a 'representative cell'	Simulated activities upon stimulation in a 'representative cell'	Experimentally determined activities upon stimulation in a 'representative cell'	Experimentally determined activities upon stimulation in a 'representative cell'
TimePointsInMin	p38	NFκB	MKK4	MKK6	p38	NFκB
0	2.92698e-18	0.0222971	-9.03954e-41	1.92625e-10	-0.0214289	0.18909
5	6.01138e-14	0.0223231	2.16708e-07	5.75297e-08	-0.0271673	0.17641
10	1.49874e-05	0.0352387	3.56199e-05	0.00151992	-0.0283952	0.301079
15	0.00485928	0.134283	0.000220988	0.0155578	0.0173497	1.29367
20	0.0182983	0.221764	0.000589034	0.0269283	0.123553	2.93471
25	0.0253629	0.248758	0.00111352	0.0313844	0.245632	4.60144
30	0.0278371	0.247071	0.00175887	0.0327382	0.316826	5.56903
35	0.0287018	0.233686	0.00249233	0.032914	0.318598	5.38204
40	0.0290161	0.216173	0.00328654	0.0326391	0.319024	5.1139
45	0.0291385	0.198283	0.00411922	0.0322021	0.313397	4.96026
50	0.029203	0.181933	0.00497237	0.031725	0.325113	4.86879
55	0.0292607	0.168102	0.00583157	0.0312577	0.297667	5.02521
60	0.0293278	0.157317	0.00668555	0.0308176	0.257969	4.92101
65	0.0294051	0.149743	0.00752539	0.0304056	0.217006	4.71298
70	0.0294852	0.145291	0.00834395	0.0300144	0.176832	4.31087
75	0.0295571	0.143564	0.00913576	0.0296319	0.161009	3.8352
80	0.0296082	0.143897	0.00989687	0.0292443	0.158842	3.9452
85	0.0296266	0.145473	0.0106243	0.0288385	0.147669	3.82703
90	0.0296019	0.14745	0.011316	0.0284035	0.142932	3.72581
95	0.0295264	0.149097	0.0119705	0.0279313	0.141874	3.74371
100	0.029395	0.1499	0.012587	0.0274173	0.138993	3.79253
105	0.029205	0.149593	0.013165	0.02686	0.120039	3.85048
110	0.028956	0.148139	0.0137042	0.0262601	0.105088	3.84842
115	0.0286503	0.14569	0.0142053	0.0256213	0.114415	3.59053
120	0.0282914	0.142496	0.0146692	0.0249479	0.118766	3.18973
125	0.0278806	0.13882	0.0150957	0.0242431	0.122812	3.11673
130	0.0274212	0.134947	0.0154855	0.0235109	0.0937053	3.15004
135	0.0269167	0.131117	0.0158404	0.0227549	0.0839406	3.36538
140	0.0263689	0.127508	0.0161611	0.0219776	0.0825226	3.61684
145	0.0257792	0.124238	0.0164487	0.0211807	0.0749493	3.73998
150	0.0251486	0.121358	0.0167043	0.0203657	0.0489227	3.80956
155	0.0244781	0.11886	0.0169288	0.0195339	0.0245737	3.88677
160	0.0237689	0.116685	0.0171234	0.0186869	0.0238192	4.00774
165	0.023022	0.114739	0.0172888	0.0178264	0.0366415	4.08592
170	0.02224	0.112902	0.0174265	0.0169552	0.0490104	3.86899
175	0.021426	0.111058	0.0175377	0.0160762	0.0540549	3.63856
180	0.0205837	0.109105	0.0176232	0.0151934	0.0537309	3.67733
185	0.019718	0.106975	0.0176844	0.0143109	0.0612031	3.76828
190	0.0188346	0.104634	0.0177224	0.0134334	0.061277	3.95367
195	0.0179394	0.102088	0.0177384	0.0125654	0.0659592	4.12436
200	0.0170388	0.0993624	0.0177325	0.0117123	0.063928	3.86701
205	0.0161396	0.096526	0.0177064	0.0108782	0.0671971	3.63017
210	0.0152484	0.0936531	0.0176611	0.0100675	0.0709196	3.36226
215	0.014372	0.0908262	0.0175969	0.00928487	0.0697664	3.30108
220	0.0135163	0.08812	0.0175151	0.00853297	0.06937	3.36314
225	0.0126864	0.0855938	0.0174168	0.00781459	0.0710586	3.17498
230	0.011887	0.0832864	0.0173026	0.00713198	0.07398	3.03388
235	0.0111217	0.0812123	0.0171736	0.00648668	0.0864636	2.85741
240	0.0103936	0.0793629	0.0170305	0.0058798	0.0832721	2.68207
245	0.00970488	0.0777088	0.0168742	0.00531197	0.0764644	2.61502
250	0.00905652	0.0762037	0.0167054	0.0047831	0.0623934	2.35433
255	0.00845053	0.0747946	0.0165247	0.00429418	0.0644354	2.26471
260	0.0078863	0.0734188	0.016333	0.00384403	0.0787127	2.21461
265	0.00736193	0.0720236	0.0161313	0.00343054	0.0797398	2.28476
270	0.00687581	0.0705703	0.0159204	0.0030521	0.0789606	2.54126
275	0.00642982	0.0690233	0.0157002	0.00271036	0.060285	2.65364
280	0.006018	0.0673828	0.0154722	0.00239994	0.0470422	2.66705
285	0.00563896	0.0656543	0.0152371	0.00211967	0.0451167	2.7195
290	0.00529256	0.063856	0.0149948	0.00186963	0.039056	2.62489
295	0.0049728	0.0620264	0.0147468	0.0016444	0.0334266	2.46379
300	0.00468035	0.0602016	0.0144932	0.00144481	0.0299512	2.21624
305	0.00441088	0.0584219	0.0142348	0.00126696	0.0295802	2.0101
310	0.00416228	0.0567196	0.0139723	0.00110898	0.0332105	1.83794
315	0.00393373	0.0551323	0.0137059	0.000970213	0.0443428	1.81332
320	0.00372111	0.0536642	0.0134366	0.000846773	0.042126	1.92879
325	0.00352507	0.0523448	0.0131646	0.000739327	0.0339582	1.87496
330	0.00334174	0.0511529	0.0128906	0.000644138	0.0235851	1.81543
335	0.00317093	0.0500912	0.0126151	0.000560983	0.021292	1.68584
340	0.00301094	0.0491392	0.0123384	0.000488155	0.0257335	1.68232
345	0.00286065	0.0482759	0.0120611	0.000424471	0.0259	1.72192
350	0.00271931	0.0474798	0.0117837	0.000369097	0.0293697	1.6847
355	0.00258578	0.0467248	0.0115064	0.000320811	0.0281141	1.57878
360	0.00245932	0.0459895	0.0112299	0.000278751	0.0367704	1.55162
365	0.00233934	0.0452561	0.0109543	0.00024221	0.0461809	1.51209
370	0.0022249	0.0445124	0.01068	0.000210203	0.0434449	1.52734
375	0.00211628	0.0437473	0.0104076	0.000182719	0.0332976	1.40663
380	0.00201232	0.0429601	0.0101371	0.000158652	0.0164742	1.28181
385	0.00191313	0.0421496	0.009869	0.00013788	0.00437372	1.24803
390	0.00181802	0.0413221	0.00960337	0.000119723	0.00313536	1.18463
395	0.00172721	0.0404828	0.00934079	0.000104121	0.00140311	1.20241
400	0.00163992	0.0396417	0.00908108	9.04423e-05	0.00486748	1.18019
405	0.00155659	0.0388087	0.00882502	7.8739e-05	0.0122185	1.19209
410	0.00147657	0.037992	0.00857235	6.85251e-05	0.00149432	1.25415
415	0.00139973	0.037199	0.00832325	5.96149e-05	0.0109358	1.24745
420	0.00132609	0.0364377	0.00807805	5.18925e-05	0.0141195	1.21518
425	0.00125575	0.0357163	0.0078372	4.52629e-05	0.0248595	1.20669
430	0.00118829	0.0350345	0.00760042	3.94823e-05	0.0423975	1.20519
435	0.00112359	0.0343934	0.00736778	3.4437e-05	0.0262139	1.31456
440	0.00106163	0.0337939	0.00713945	3.00428e-05	0.0191382	1.36961
445	0.00100247	0.0332374	0.00691577	2.62445e-05	0.0140306	1.42497
450	0.000946065	0.032722	0.00669691	2.29658e-05	0.0142848	1.40232
455	0.000892059	0.0322408	0.00648242	2.00892e-05	0.0198863	1.29919
460	0.000840501	0.0317922	0.00627255	1.75813e-05	0.0252264	1.31794
465	0.000791537	0.0313754	0.00606779	1.54213e-05	0.0168801	1.36713
470	0.000744765	0.0309828	0.00586751	1.35231e-05	0.00219119	1.45608
475	0.000700201	0.0306122	0.00567189	1.18627e-05
480	0.000657893	0.0302618	0.00548119	1.04205e-05

## Sheet: CpG
	Simulated activities upon stimulation in a 'representative cell'	Simulated activities upon stimulation in a 'representative cell'	Simulated activities upon stimulation in a 'representative cell'	Simulated activities upon stimulation in a 'representative cell'	Experimentally determined activities upon stimulation in a 'representative cell'	Experimentally determined activities upon stimulation in a 'representative cell'
TimePointsInMin	p38	NFκB	MKK4	MKK6	p38	NFκB
0	2.92698e-18	0.0222971	-9.03954e-41	1.92625e-10	-0.00696295	0.0501345
5	5.97576e-18	0.0222972	1.1795e-09	2.17419e-10	-0.00438603	0.289366
10	5.29095e-10	0.0229142	3.68359e-06	1.07148e-05	0.0259753	1.31437
15	0.000135145	0.050443	7.37107e-05	0.00358408	0.117572	2.79865
20	0.00764777	0.158692	0.000311829	0.0187212	0.23478	4.43902
25	0.0210194	0.232794	0.000738948	0.0292321	0.317374	5.34598
30	0.0273445	0.251261	0.00133018	0.033381	0.277924	4.97775
35	0.0296538	0.246583	0.00205111	0.0347554	0.176234	4.15507
40	0.0306089	0.233565	0.00286831	0.0350872	0.110739	3.41968
45	0.031106	0.218251	0.00375355	0.0350216	0.0714437	3.41746
50	0.0314465	0.203496	0.00468229	0.0348129	0.0888589	3.43713
55	0.0317356	0.19066	0.00563477	0.0345615	0.113865	3.44348
60	0.0320096	0.180374	0.00659486	0.0343067	0.156842	3.45003
65	0.0322769	0.172767	0.00754942	0.0340594	0.148046	3.64589
70	0.0325336	0.167733	0.00848777	0.0338173	0.117998	3.72856
75	0.0327712	0.164843	0.00940216	0.0335715	0.124329	3.49439
80	0.0329783	0.163622	0.0102852	0.0333098	0.120469	3.06965
85	0.0331445	0.163424	0.0111324	0.03302	0.149525	2.78125
90	0.0332609	0.16366	0.0119403	0.0326913	0.159003	2.70923
95	0.0333174	0.163827	0.0127047	0.0323126	0.149183	2.63172
100	0.0333114	0.163583	0.0134261	0.0318799	0.129482	2.45655
105	0.0332343	0.162684	0.0141003	0.0313845	0.129391	2.46132
110	0.0330867	0.161085	0.0147291	0.0308266	0.152013	2.47331
115	0.0328653	0.158792	0.0153113	0.0302036	0.15112	2.50129
120	0.0325676	0.155877	0.0158464	0.0295142	0.16491	2.54447
125	0.0321947	0.152468	0.0163362	0.0287604	0.143459	2.39732
130	0.0317434	0.148675	0.01678	0.0279413	0.124387	2.35591
135	0.0312152	0.144624	0.01718	0.0270602	0.105649	2.23471
140	0.0306073	0.140413	0.0175359	0.0261175	0.100405	2.029
145	0.0299201	0.136132	0.0178493	0.0251165	0.138502	2.08991
150	0.0291552	0.131852	0.0181219	0.0240618	0.174856	2.13309
155	0.0283136	0.127625	0.018355	0.0229582	0.163613	2.13798
160	0.0273971	0.123488	0.0185497	0.0218114	0.153633	1.9781
165	0.02641	0.119468	0.0187078	0.0206288	0.121697	1.71135
170	0.0253576	0.115579	0.0188305	0.0194189	0.130446	1.65413
175	0.0242465	0.111832	0.0189192	0.018191	0.133757	1.87904
180	0.0230881	0.108219	0.0189771	0.0169553	0.146909	2.26083
185	0.0218879	0.104757	0.0190018	0.015723	0.125685	2.69318
190	0.0206631	0.101424	0.0189988	0.0145044	0.104331	2.88486
195	0.0194246	0.0982242	0.0189678	0.0133108	0.103819	3.07396
200	0.0181873	0.0951518	0.0189105	0.0121527	0.12722	3.21572
205	0.0169645	0.0921996	0.018829	0.011038	0.156847	3.3677
210	0.0157708	0.0893684	0.0187239	0.00997659	0.137167	3.3554
215	0.0146172	0.0866523	0.0185974	0.00897312	0.0971969	3.23277
220	0.0135157	0.0840519	0.0184506	0.00803405	0.0638135	3.09229
225	0.012474	0.0815645	0.0182848	0.00716189	0.0580941	3.05858
230	0.011498	0.0791879	0.0181018	0.00635793	0.0602344	3.21618
235	0.0105933	0.0769226	0.0179024	0.00562404	0.0351632	3.12963
240	0.00975795	0.0747609	0.0176887	0.00495586	0.0412175	2.91408
245	0.00899737	0.0727076	0.0174607	0.00435653	0.0532816	2.8314
250	0.00829974	0.0707441	0.0172214	0.00381415	0.0764293	2.78666
255	0.00767525	0.0688846	0.0169697	0.00333719	0.0849067	2.86499
260	0.00710623	0.067104	0.016709	0.00290958	0.0568559	2.88874
265	0.00659673	0.0654087	0.0164389	0.00253487	0.0894332	2.73358
270	0.00613609	0.0637843	0.0161613	0.00220365	0.0870511	2.73584
275	0.00572265	0.0622299	0.0158766	0.00191463	0.0671698	2.75191
280	0.00534864	0.0607355	0.0155862	0.00166106	0.0586772	2.74177
285	0.00501244	0.0593013	0.0152907	0.00144167	0.0142443	2.77173
290	0.00470684	0.0579184	0.0149912	0.00125011	0.0490012	2.60233
295	0.00442884	0.0565855	0.0146885	0.00108377	0.0568052	2.62628
300	0.00417631	0.0553029	0.0143831	0.00094073	0.0384948	2.46867
305	0.00394364	0.0540639	0.0140761	0.000815893	0.0614912	2.32052
310	0.0037294	0.0528702	0.013768	0.000707883	0.040632	2.10501
315	0.00353231	0.0517243	0.0134595	0.000615421	0.0373393	2.00993
320	0.003349	0.0506221	0.0131511	0.00053531	0.0413264	2.1675
325	0.00317785	0.0495633	0.0128435	0.000465919	0.01888	2.27168
330	0.00301748	0.0485474	0.0125371	0.000405822	0.0551477	2.351
335	0.0028667	0.0475738	0.0122324	0.000353771	0.0565597	2.39587
340	0.00272498	0.0466439	0.01193	0.000309065	0.0681231	2.29745
345	0.00259093	0.045754	0.0116301	0.000270297	0.0511973	2.22441
350	0.00246391	0.044903	0.0113332	0.000236719	-0.00180868	2.30503
355	0.0023433	0.044089	0.0110397	0.000207613	-0.0240989	2.33012
360	0.00222858	0.0433101	0.0107497	0.000182357	-0.0249017	2.44973
365	0.00211928	0.0425642	0.0104636	0.000160419	-0.0106887	2.35699
370	0.00201523	0.0418503	0.0101818	0.000141438	0.0127066	2.25318
375	0.00191575	0.0411643	0.00990422	0.000124829	-0.0163259	2.06133
380	0.00182066	0.040505	0.00963114	0.000110319	-0.0292328	1.88087
385	0.00172972	0.0398707	0.0093627	9.76328e-05	-0.0251302	1.80015
390	0.00164273	0.0392599	0.00909904	8.65299e-05	-0.0285222	1.74538
395	0.00155952	0.0386714	0.0088403	7.68028e-05	-0.00630159	1.71366
400	0.0014801	0.0381051	0.00858681	6.83209e-05	-0.0225916	1.46248
405	0.00140481	0.0375629	0.00833951	6.10489e-05	-0.024929	1.42666
410	0.00133242	0.0370376	0.00809679	5.45249e-05	-0.0328728	1.3492
415	0.00126286	0.036529	0.00785872	4.86953e-05	-0.0172756	1.37593
420	0.00119652	0.0360393	0.00762609	4.35852e-05	-0.00965792	1.31819
425	0.0011338	0.0355713	0.00739997	3.91818e-05	-0.0240922	1.32342
430	0.00107359	0.0351185	0.00717854	3.52178e-05	-0.0316399	1.32793
435	0.00101583	0.0346807	0.00696182	3.16593e-05	-0.0417777	1.34668
440	0.000961098	0.0342616	0.00675106	2.85517e-05	-0.0290407	1.22362
445	0.00090927	0.0338606	0.0065463	2.58261e-05	-0.0232948	1.0005
450	0.00085958	0.0334732	0.0063461	2.33576e-05	-0.0251405	0.967893
455	0.000811989	0.0330991	0.00615043	2.11285e-05	-0.0255191	0.891135
460	0.000767353	0.0327439	0.00596138	1.92015e-05	-0.0267224	0.94855
465	0.000724849	0.0324025	0.0057773	1.74678e-05	-0.0300698	1.05777
470	0.000684192	0.0320729	0.00559759	1.58922e-05	-0.034363	1.22573
475	0.000645461	0.0317558	0.00542253	1.44723e-05
480	0.000608938	0.0314529	0.00525299	1.32137e-05

## Sheet: LPS
	Simulated activities upon stimulation in a 'representative cell'	Simulated activities upon stimulation in a 'representative cell'	Simulated activities upon stimulation in a 'representative cell'	Simulated activities upon stimulation in a 'representative cell'	Experimentally determined activities upon stimulation in a 'representative cell'	Experimentally determined activities upon stimulation in a 'representative cell'
TimePointsInMin	p38	NFκB	MKK4	MKK6	p38	NFκB
0	2.92698e-18	0.0222971	-9.03954e-41	1.92625e-10	-0.00448246	0.361755
5	3.01271e-09	0.0232346	3.73713e-06	5.35516e-05	0.0159103	0.462474
10	0.0041434	0.126863	0.00013704	0.0168828	0.0666814	1.33568
15	0.0215906	0.231594	0.000498239	0.0310051	0.164921	2.73595
20	0.0284734	0.253929	0.00104431	0.0347229	0.243796	4.60622
25	0.0300996	0.250508	0.0017237	0.0352351	0.299776	6.30153
30	0.0303968	0.237292	0.00249413	0.0348175	0.303133	6.87277
35	0.0303422	0.220186	0.00332323	0.0341241	0.302773	7.13726
40	0.0302109	0.202529	0.00418681	0.0333887	0.304816	6.75987
45	0.030101	0.186187	0.00506687	0.032706	0.287385	6.6524
50	0.030048	0.172244	0.00594991	0.0321108	0.264546	6.59496
55	0.0300578	0.161285	0.00682559	0.031607	0.259681	6.53747
60	0.0301224	0.153571	0.00768594	0.0311846	0.259119	6.71335
65	0.0302273	0.149049	0.0085249	0.0308267	0.274017	6.80514
70	0.0303557	0.147339	0.00933824	0.0305139	0.271548	7.06337
75	0.0304915	0.147865	0.0101222	0.0302283	0.255456	6.77273
80	0.0306197	0.149816	0.010874	0.0299528	0.263047	6.30837
85	0.0307281	0.152314	0.0115922	0.0296738	0.282606	5.93703
90	0.030808	0.154606	0.0122759	0.0293815	0.290977	5.72675
95	0.0308545	0.156174	0.0129248	0.0290705	0.270112	5.87537
100	0.0308642	0.15672	0.0135376	0.0287381	0.2581	5.94008
105	0.0308389	0.156251	0.0141158	0.0283858	0.243625	5.47687
110	0.0307808	0.154906	0.0146597	0.0280166	0.231214	4.71843
115	0.0306932	0.152922	0.0151698	0.027634	0.237239	4.27091
120	0.0305794	0.150565	0.0156463	0.027242	0.239462	3.88786
125	0.030444	0.148102	0.0160915	0.0268441	0.233485	3.69253
130	0.0302895	0.145733	0.0165059	0.026443	0.220893	3.76231
135	0.0301179	0.143611	0.0168903	0.0260402	0.223592	3.86403
140	0.0299309	0.141813	0.017246	0.0256365	0.234068	4.44371
145	0.0297292	0.140356	0.0175743	0.025232	0.229048	4.92795
150	0.0295134	0.139202	0.0178764	0.0248265	0.231302	5.31257
155	0.0292835	0.138277	0.0181536	0.0244192	0.229833	5.59198
160	0.0290396	0.137488	0.0184071	0.0240099	0.230597	5.52288
165	0.0287817	0.136739	0.018638	0.023598	0.239416	5.54027
170	0.02851	0.135946	0.018847	0.0231836	0.220906	5.49788
175	0.0282249	0.135047	0.0190353	0.022767	0.217158	5.76389
180	0.0279279	0.134018	0.0192048	0.0223488	0.219954	5.62151
185	0.0276199	0.132859	0.0193564	0.0219301	0.227638	5.41838
190	0.0273019	0.131587	0.0194907	0.0215116	0.244118	5.07688
195	0.0269749	0.130241	0.019608	0.0210946	0.220506	4.93866
200	0.0266409	0.128872	0.0197104	0.0206802	0.201325	5.10535
205	0.0263011	0.127524	0.0197986	0.0202692	0.189059	5.07113
210	0.0259563	0.126238	0.019873	0.0198626	0.193033	4.88398
215	0.0256078	0.125044	0.0199347	0.0194609	0.192686	4.55876
220	0.0252565	0.123955	0.0199843	0.0190648	0.165808	4.54933
225	0.0249031	0.12297	0.0200229	0.0186744	0.151718	4.42284
230	0.0245483	0.122078	0.0200507	0.0182904	0.152287	4.06409
235	0.0241928	0.121253	0.0200687	0.0179127	0.152404	3.85359
240	0.0238371	0.120469	0.0200775	0.0175415	0.142276	4.04454
245	0.0234817	0.119699	0.0200779	0.017177	0.138528	4.2691
250	0.0231272	0.118919	0.0200703	0.0168195	0.14221	4.55574
255	0.0227743	0.118116	0.0200554	0.0164692	0.143553	4.57197
260	0.0224235	0.117283	0.0200336	0.0161264	0.146956	4.53713
265	0.0220755	0.116423	0.0200054	0.0157914	0.147782	4.48647
270	0.021731	0.115548	0.0199714	0.0154645	0.156312	4.47579
275	0.0213905	0.114673	0.0199319	0.0151462	0.159004	4.35012
280	0.0210546	0.113819	0.0198875	0.0148363	0.154368	4.34036
285	0.0207237	0.113001	0.0198387	0.014535	0.144233	4.20886
290	0.0203983	0.112233	0.0197857	0.0142424	0.136716	4.1345
295	0.0200789	0.111526	0.0197288	0.0139589	0.142632	4.17018
300	0.0197655	0.110879	0.0196686	0.013684	0.152823	3.627
305	0.0194584	0.110287	0.0196054	0.0134177	0.156221	3.32667
310	0.0191581	0.109742	0.0195393	0.0131603	0.130795	3.39404
315	0.018864	0.109228	0.0194708	0.0129108	0.11816	3.28199
320	0.0185771	0.108733	0.0194001	0.0126702	0.115331	3.05477
325	0.0182965	0.108241	0.0193275	0.0124371	0.122505	2.74147
330	0.0180233	0.107744	0.0192532	0.0122126	0.145034	2.68951
335	0.0177566	0.107235	0.0191775	0.0119955	0.146943	2.61672
340	0.0174971	0.106715	0.0191006	0.0117865	0.131499	2.18244
345	0.0172445	0.106188	0.0190227	0.0115849	0.110559	1.87022
350	0.016999	0.105662	0.018944	0.0113909	0.0977403	1.85198
355	0.0167607	0.105148	0.0188646	0.0112043	0.0841803	2.31934
360	0.016529	0.104656	0.0187849	0.0110244	0.0834494	2.80787
365	0.016305	0.1042	0.0187048	0.0108523	0.0999965	3.1592
370	0.0160878	0.103781	0.0186247	0.0106869	0.0989684	3.29263
375	0.0158772	0.103402	0.0185445	0.0105278	0.0946658	3.08759
380	0.0156731	0.10306	0.0184645	0.0103749	0.0866213	3.04907
385	0.0154764	0.102756	0.0183847	0.010229	0.0976011	3.06433
390	0.0152859	0.102474	0.0183053	0.0100887	0.109359	3.10868
395	0.0151014	0.102206	0.0182264	0.00995403	0.122376	2.99807
400	0.0149229	0.101943	0.018148	0.00982471	0.110431	2.53994
405	0.0147509	0.101675	0.0180704	0.00970122	0.0897034	2.22328
410	0.0145848	0.101398	0.0179935	0.00958283	0.0838337	2.41468
415	0.0144241	0.101111	0.0179174	0.00946925	0.0713062	2.71653
420	0.0142689	0.100815	0.0178421	0.00936033	0.0725089	2.87187
425	0.0141192	0.100515	0.0177678	0.00925615	0.0769785	2.84991
430	0.0139751	0.100219	0.0176945	0.00915676	0.0909973	2.85484
435	0.0138361	0.0999358	0.0176223	0.00906159	0.0869754	3.1683
440	0.013702	0.0996721	0.0175511	0.00897048	0.0875559	3.26118
445	0.0135727	0.0994333	0.017481	0.00888331	0.0741866	3.2349
450	0.0134484	0.0992254	0.0174122	0.00880026	0.0682148	2.83331
455	0.0133289	0.0990471	0.0173446	0.00872102	0.0649131	2.70394
460	0.0132138	0.0988934	0.0172781	0.00864522	0.0514125	2.66088
465	0.0131028	0.0987584	0.0172129	0.00857273	0.049175	2.49551
470	0.0129958	0.0986352	0.0171489	0.00850338	0.0539055	2.27964
475	0.0128933	0.0985155	0.0170863	0.00843743
480	0.0127942	0.098392	0.0170249	0.00837416

## Sheet: TNF
	Simulated activities upon stimulation in a 'representative cell'	Simulated activities upon stimulation in a 'representative cell'	Simulated activities upon stimulation in a 'representative cell'	Simulated activities upon stimulation in a 'representative cell'	Experimentally determined activities upon stimulation in a 'representative cell'	Experimentally determined activities upon stimulation in a 'representative cell'
TimePointsInMin	p38	NFκB	MKK4	MKK6	p38	NFκB
0	2.92698e-18	0.0222971	-9.03954e-41	1.92625e-10	0.0101857	0.656883
5	0.00196999	0.10125	7.49121e-05	0.0132006	0.0575154	1.77334
10	0.0175111	0.217344	0.000345094	0.0263546	0.110443	2.95812
15	0.0219022	0.245873	0.000729803	0.0259734	0.184668	3.79793
20	0.0192091	0.242079	0.00116231	0.0214644	0.211991	3.55424
25	0.0148883	0.218622	0.00160943	0.0167575	0.165196	3.1372
30	0.0111266	0.185216	0.002059	0.0131838	0.114666	2.94217
35	0.00855694	0.149155	0.00250789	0.0108358	0.0497531	2.56598
40	0.00704252	0.113638	0.00295544	0.0094065	0.0448488	2.32487
45	0.00624688	0.0807507	0.00340102	0.00857475	0.0420137	1.73872
50	0.00589494	0.0524916	0.0038436	0.00811269	0.0507009	1.3716
55	0.00580658	0.0306492	0.00428183	0.0078735	0.0519382	1.06098
60	0.00587489	0.0165811	0.00471424	0.00776744	0.0521267	0.953007
65	0.00603291	0.0106296	0.00513943	0.00773644	0.0680728	1.08579
70	0.0062383	0.0120746	0.00555614	0.00774386	0.0578697	1.59155
75	0.00646495	0.0213759	0.00596329	0.00776893	0.0590142	2.28744
80	0.00669878	0.0396852	0.00636	0.00780168	0.0585093	2.8031
85	0.00693245	0.065168	0.0067456	0.00783698	0.0693633	3.2682
90	0.00716141	0.0931369	0.00711957	0.00787116	0.094633	3.36546
95	0.00738154	0.11921	0.00748154	0.00790024	0.108805	3.18225
100	0.00758789	0.139819	0.00783127	0.00791898	0.106792	2.83069
105	0.00777433	0.151505	0.00816868	0.00792119	0.0984219	2.33988
110	0.00793505	0.152149	0.00849368	0.00790241	0.0769874	2.28631
115	0.00806849	0.143046	0.00880642	0.00786374	0.0850533	2.34349
120	0.00817856	0.127789	0.00910688	0.00781185	0.0849558	2.44391
125	0.00827416	0.109986	0.00939535	0.00775667	0.0771958	2.37843
130	0.00836509	0.0921244	0.00967205	0.00770749	0.0617283	1.93304
135	0.00845956	0.0760272	0.00993711	0.00767103	0.0574181	1.49824
140	0.00856241	0.0630774	0.010191	0.00765004	0.0702239	1.09647
145	0.00867493	0.0543978	0.0104339	0.00764397	0.0629418	0.892253
150	0.00879537	0.0508755	0.0106661	0.00764978	0.062361	0.773235
155	0.00892021	0.0531761	0.010888	0.0076634	0.0579931	0.507324
160	0.0090458	0.0617422	0.0110998	0.00768122	0.0635825	0.441868
165	0.00916904	0.0759922	0.011302	0.00770034	0.0618539	0.55058
170	0.00928725	0.0936573	0.0114949	0.00771805	0.0666292	0.616571
175	0.00939754	0.111422	0.0116788	0.00773116	0.0571235	0.729153
180	0.00949635	0.125979	0.0118539	0.00773586	0.0389803	0.892978
185	0.0095798	0.134608	0.0120208	0.00772834	0.0384516	1.19892
190	0.00964482	0.135847	0.0121796	0.00770625	0.017056	1.56462
195	0.0096908	0.130134	0.0123307	0.00767029	0.0433784	1.73264
200	0.00972061	0.119481	0.0124744	0.00762459	0.0579037	1.99749
205	0.00974021	0.106347	0.0126109	0.00757549	0.0712371	2.10982
210	0.00975634	0.0927633	0.0127406	0.00752934	0.0751287	2.19412
215	0.00977491	0.0803334	0.0128637	0.00749085	0.0681093	2.27328
220	0.00979964	0.0703096	0.0129805	0.00746236	0.0778401	2.2955
225	0.00983175	0.0636954	0.0130912	0.00744385	0.0755056	2.37552
230	0.0098703	0.061284	0.0131961	0.00743355	0.0703534	2.26421
235	0.00991297	0.0636082	0.0132954	0.00742875	0.0788119	1.97142
240	0.00995706	0.0707972	0.0133893	0.00742674	0.086353	1.73654
245	0.00999997	0.0821432	0.0134781	0.007425	0.0899374	1.54586
250	0.0100392	0.0958309	0.0135618	0.00742101	0.075525	1.31574
255	0.010072	0.10932	0.0136408	0.00741202	0.0470974	1.00795
260	0.0100955	0.120092	0.0137152	0.0073951	0.0476617	0.673435
265	0.0101067	0.12604	0.0137851	0.00736751	0.0385363	0.467582
270	0.0101039	0.126311	0.0138508	0.00732828	0.0462282	0.402718
275	0.010087	0.121207	0.0139123	0.0072782	0.0435766	0.574847
280	0.0100588	0.112314	0.0139698	0.00722076	0.0513378	0.902758
285	0.0100234	0.101419	0.0140235	0.00716043	0.0528428	1.28121
290	0.00998587	0.0901845	0.0140734	0.00710166	0.0593284	1.61919
295	0.00995011	0.0799757	0.0141198	0.00704769	0.057173	1.77233
300	0.00991856	0.0718834	0.0141626	0.00699997	0.0535733	1.87359
305	0.00989179	0.066769	0.014202	0.00695824	0.0625762	2.00511
310	0.0098688	0.0652305	0.0142381	0.00692099	0.0633568	2.06865
315	0.00984776	0.0677007	0.0142709	0.00688621	0.0629464	2.20886
320	0.00982648	0.0741093	0.0143006	0.00685174	0.0569709	2.37962
325	0.0098028	0.0837035	0.0143272	0.00681553	0.0599875	2.5042
330	0.00977462	0.0949399	0.0143508	0.00677552	0.0663429	2.46451
335	0.00973974	0.105791	0.0143714	0.00672956	0.0642334	2.34916
340	0.00969598	0.11423	0.014389	0.00667556	0.0523503	2.35339
345	0.00964139	0.118671	0.0144038	0.00661188	0.0547772	2.2688
350	0.00957505	0.118433	0.0144157	0.00653811	0.061714	2.16054
355	0.00949731	0.113817	0.0144248	0.00645524	0.0651376	1.89118
360	0.00941027	0.106002	0.0144311	0.00636582	0.0623353	1.61126
365	0.00931702	0.0964519	0.0144346	0.00627309	0.0554337	1.41334
370	0.00922091	0.0865734	0.0144353	0.0061801	0.0599929	1.48223
375	0.00912458	0.0775428	0.0144332	0.00608889	0.0556912	1.67664
380	0.00902941	0.070307	0.0144284	0.00600025	0.0646881	1.70792
385	0.00893554	0.0656107	0.0144207	0.00591379	0.0725238	1.54061
390	0.00884206	0.0639679	0.0144103	0.00582828	0.0698486	1.28783
395	0.00874751	0.0656831	0.0143971	0.00574222	0.0632193	1.22197
400	0.00865037	0.0706694	0.014381	0.00565411	0.0551676	1.50567
405	0.00854914	0.0783787	0.0143621	0.00556256	0.064858	1.71223
410	0.00844255	0.0876327	0.0143403	0.00546636	0.0825949	1.9142
415	0.00832932	0.0968631	0.0143156	0.00536428	0.0922798	1.90266
420	0.00820838	0.104425	0.0142879	0.00525527	0.0889551	1.89124
425	0.00807884	0.108921	0.0142572	0.00513861	0.0807785	1.87213
430	0.00794042	0.109558	0.0142235	0.00501423	0.0796476	1.91234
435	0.00779362	0.106323	0.0141866	0.00488297	0.0748662	1.84376
440	0.00763983	0.0999561	0.0141466	0.00474651	0.0780593	1.69245
445	0.0074811	0.0916081	0.0141034	0.00460694	0.0948296	1.67275
450	0.00731958	0.0824969	0.0140569	0.0044663	0.08492	1.62141
455	0.00715698	0.0736931	0.0140071	0.00432597	0.0979526	1.50328
460	0.00699427	0.0660633	0.0139539	0.00418653	0.092102	1.31045
465	0.00683171	0.0603078	0.0138972	0.004048	0.0787689	1.35454
470	0.00666902	0.0568838	0.013837	0.0039098	0.0583508	1.50785
475	0.00650556	0.0560794	0.0137732	0.00377122
480	0.00634078	0.0579789	0.0137058	0.00363172
